# Supplementary material for: Integrated transcriptomics–metabolomics analysis reveals biomarkers and metabolic dysregulation characteristics of parenteral nutrition–associated liver disease
Source: Front Nutr. 2026 Mar 31;13:1760274. doi: 10.3389/fnut.2026.1760274 (PMC13076265; doi:10.3389/fnut.2026.1760274)
Supplement: Supplementary file 2 [file Table_1.xlsx]

## Sheet: Table S6
Reaction of qPCR
Component	Volume
cDNA	3ul
2xUniversal Blue SYBR Green qPCR Master Mix	5ul
Forward primer (10µM)	1ul
Reverse primer (10µM)	1ul
Amplification conditions of PCR
	temperatures	times
Pre denaturation	95℃	1min
denaturation	95℃	20s
annealing	55℃	20s
extend	72℃	30s
Detailed information of primers
primers	sequences
Itgam F	AAGCAGCTGAATGGGAGGAC
Itgam R	TAGATGCGATGGTGTCGAGC
Clec4d F	ACTGATCCCTTGCGTCTTCG
Clec4d R	TCGGATGCACGTTACTCTCG
Orm2 F	ACCCTTAGCCAGCACAATCC
Orm2 R	GTGTGTGACAGCCTTCTGGA
Lcn2 F	GCCACCATACCAAGGAGCAT
Lcn2 R	GGACGCCATTGGTGGTGTTA
Cd14 F	ATTGGGCGAGAGAGGACTGA
Cd14 R	TCCCGCAGTGAATTGTGACT
internal reference-GAPDH F	TGTGTCCGTCGTGGATCTGA
internal reference-GAPDH R	GAGTTGCTGTTGAAGTCGCA
