# Supplementary material for: Integrated transcriptomics–metabolomics analysis reveals biomarkers and metabolic dysregulation characteristics of parenteral nutrition–associated liver disease
Source: Front Nutr. 2026 Mar 31;13:1760274. doi: 10.3389/fnut.2026.1760274 (PMC13076265; doi:10.3389/fnut.2026.1760274)
Supplement: Supplementary file 3 [file Table_2.xlsx]

## Sheet: 00.go_ALL
	ONTOLOGY	ID	Description	GeneRatio	BgRatio	pvalue	p.adjust	qvalue	geneID	Count	richFactor
GO:0030595	BP	GO:0030595	leukocyte chemotaxis	18/113	228/28943	1.20590889459648e-18	2.37443461346047e-15	1.63115045216471e-15	Cxcl13/Itgam/Pla2g7/Serpine1/S100a9/S100a8/Bst1/Cxcl2/Ppbp/Trem1/Ch25h/Ccl2/Retnlg/Ccl3/Saa2/Trem3/Alox5/Ccl7	18	0.789473684210526
GO:0060326	BP	GO:0060326	cell chemotaxis	19/113	314/28943	1.83253623199928e-17	1.80413192040329e-14	1.23937318848372e-14	Cxcl13/Itgam/Pla2g7/Serpine1/S100a9/Saa3/S100a8/Bst1/Cxcl2/Ppbp/Trem1/Ch25h/Ccl2/Retnlg/Ccl3/Saa2/Trem3/Alox5/Ccl7	19	0.605095541401274
GO:0050900	BP	GO:0050900	leukocyte migration	20/113	385/28943	4.71899307067461e-17	3.09723245205277e-14	2.12768634940943e-14	Cxcl13/Itgam/Pla2g7/Itga2/Serpine1/S100a9/S100a8/Bst1/Cxcl2/Ppbp/Trem1/Ch25h/Ccl2/Retnlg/Tnf/Ccl3/Saa2/Trem3/Alox5/Ccl7	20	0.51948051948052
GO:0097529	BP	GO:0097529	myeloid leukocyte migration	16/113	243/28943	1.99535591442595e-15	9.82213948876176e-13	6.74745355272987e-13	Cxcl13/Itgam/Pla2g7/Serpine1/S100a9/S100a8/Bst1/Cxcl2/Ppbp/Trem1/Ccl2/Retnlg/Ccl3/Saa2/Trem3/Ccl7	16	0.65843621399177
GO:0030593	BP	GO:0030593	neutrophil chemotaxis	12/113	103/28943	7.82516885156941e-15	3.08155149374803e-12	2.11691409984562e-12	Cxcl13/Itgam/S100a9/S100a8/Bst1/Cxcl2/Ppbp/Trem1/Ccl2/Ccl3/Trem3/Ccl7	12	1.16504854368932
GO:0071621	BP	GO:0071621	granulocyte chemotaxis	12/113	129/28943	1.23078317271134e-13	4.03902011178105e-11	2.77466031041066e-11	Cxcl13/Itgam/S100a9/S100a8/Bst1/Cxcl2/Ppbp/Trem1/Ccl2/Ccl3/Trem3/Ccl7	12	0.930232558139535
GO:1990266	BP	GO:1990266	neutrophil migration	12/113	133/28943	1.78160271643153e-13	5.01139392664812e-11	3.44264585054814e-11	Cxcl13/Itgam/S100a9/S100a8/Bst1/Cxcl2/Ppbp/Trem1/Ccl2/Ccl3/Trem3/Ccl7	12	0.902255639097744
GO:0071347	BP	GO:0071347	cellular response to interleukin-1	10/113	79/28943	6.30130198892727e-13	1.55090795202472e-10	1.06541750733836e-10	Serpine1/Irak3/Acod1/Saa3/Il1rn/Ccl2/Il1r2/Mapk13/Ccl3/Ccl7	10	1.26582278481013
GO:0097530	BP	GO:0097530	granulocyte migration	12/113	163/28943	2.04451931816231e-12	4.47295393051288e-10	3.07275710390476e-10	Cxcl13/Itgam/S100a9/S100a8/Bst1/Cxcl2/Ppbp/Trem1/Ccl2/Ccl3/Trem3/Ccl7	12	0.736196319018405
GO:0032496	BP	GO:0032496	response to lipopolysaccharide	16/113	386/28943	2.51471217778058e-12	4.95146827804997e-10	3.40147910362953e-10	Cxcl13/Cd14/Serpine1/Irak3/S100a9/Acod1/Tnfaip3/Slpi/S100a8/Cxcl2/Ppbp/Ccl2/Tnf/Ltf/Il10/Il36g	16	0.414507772020725
GO:0032103	BP	GO:0032103	positive regulation of response to external stimulus	17/113	459/28943	2.96368052503076e-12	5.30498813980506e-10	3.64433442551629e-10	Cxcl13/Pla2g7/Itga2/Serpine1/Mefv/S100a9/Cd28/Acod1/S100a8/Trem1/Ccl2/Tnf/Mmp12/Ccl3/Mmp8/Trem3/Ccl7	17	0.37037037037037
GO:0070555	BP	GO:0070555	response to interleukin-1	10/113	96/28943	4.66905410197883e-12	7.66113960566359e-10	5.26292501845859e-10	Serpine1/Irak3/Acod1/Saa3/Il1rn/Ccl2/Il1r2/Mapk13/Ccl3/Ccl7	10	1.04166666666667
GO:0002237	BP	GO:0002237	response to molecule of bacterial origin	16/113	407/28943	5.58080231964857e-12	8.45276905183695e-10	5.80674573339953e-10	Cxcl13/Cd14/Serpine1/Irak3/S100a9/Acod1/Tnfaip3/Slpi/S100a8/Cxcl2/Ppbp/Ccl2/Tnf/Ltf/Il10/Il36g	16	0.393120393120393
GO:0050727	BP	GO:0050727	regulation of inflammatory response	15/113	367/28943	1.55669033280599e-11	2.18937376092499e-09	1.50402035913962e-09	Itga2/Serpine1/Mefv/S100a9/Cd28/Acod1/Tnfaip3/S100a8/Bst1/Tnf/Pglyrp1/Ccl3/Il10/Mmp8/Alox5	15	0.408719346049046
GO:0071674	BP	GO:0071674	mononuclear cell migration	11/113	184/28943	1.68096891357636e-10	2.20655186055457e-08	1.51582109048816e-08	Cxcl13/Pla2g7/Serpine1/Trem1/Ch25h/Ccl2/Retnlg/Ccl3/Saa2/Alox5/Ccl7	11	0.597826086956522
GO:0035634	BP	GO:0035634	response to stilbenoid	6/113	22/28943	2.1957766719193e-10	2.70217766688069e-08	1.85629804172125e-08	Hsd3b4/Slco1a1/Saa3/Ly6d/Hsd3b5/Saa2	6	2.72727272727273
GO:0002523	BP	GO:0002523	leukocyte migration involved in inflammatory response	6/113	26/28943	6.68997447644262e-10	7.74856455536207e-08	5.32298278775775e-08	Itgam/S100a9/S100a8/Ppbp/Ccl2/Alox5	6	2.30769230769231
GO:0032102	BP	GO:0032102	negative regulation of response to external stimulus	14/113	407/28943	7.34734172007506e-10	8.03717547045989e-08	5.52124801771723e-08	Cxcl13/Serpine1/Mefv/Irak3/Acod1/Tnfaip3/Ccl2/Tnf/Ltf/Pglyrp1/Mmp12/Il10/A2m/Alox5	14	0.343980343980344
GO:0071222	BP	GO:0071222	cellular response to lipopolysaccharide	12/113	304/28943	2.78801063236141e-09	2.84797316936273e-07	1.95645426352202e-07	Cxcl13/Cd14/Serpine1/Acod1/Tnfaip3/Cxcl2/Ppbp/Ccl2/Tnf/Ltf/Il10/Il36g	12	0.394736842105263
GO:0031349	BP	GO:0031349	positive regulation of defense response	12/113	305/28943	2.89281175151116e-09	2.84797316936273e-07	1.95645426352202e-07	Itga2/Serpine1/Mefv/S100a9/Cd28/Acod1/S100a8/Tnf/Mmp12/Ccl3/Mmp8/Trem3	12	0.39344262295082
GO:0071219	BP	GO:0071219	cellular response to molecule of bacterial origin	12/113	314/28943	4.0084946863808e-09	3.75844097023038e-07	2.58191261754353e-07	Cxcl13/Cd14/Serpine1/Acod1/Tnfaip3/Cxcl2/Ppbp/Ccl2/Tnf/Ltf/Il10/Il36g	12	0.382165605095541
GO:0050729	BP	GO:0050729	positive regulation of inflammatory response	9/113	148/28943	7.1070761525623e-09	6.36083315654326e-07	4.36966165360888e-07	Itga2/Serpine1/Mefv/S100a9/Cd28/S100a8/Tnf/Ccl3/Mmp8	9	0.608108108108108
GO:0007159	BP	GO:0007159	leukocyte cell-cell adhesion	13/113	411/28943	8.40841548688443e-09	7.19833482333715e-07	4.94499492020434e-07	Itgam/S100a9/Cd28/Sirpb1c/S100a8/Ccl2/Olr1/Tnf/Gpnmb/Cd244a/Slc4a1/Sirpb1a/Alox5	13	0.316301703163017
GO:0071216	BP	GO:0071216	cellular response to biotic stimulus	12/113	340/28943	9.73072559863852e-09	7.98324945988302e-07	5.48420280449583e-07	Cxcl13/Cd14/Serpine1/Acod1/Tnfaip3/Cxcl2/Ppbp/Ccl2/Tnf/Ltf/Il10/Il36g	12	0.352941176470588
GO:0019221	BP	GO:0019221	cytokine-mediated signaling pathway	13/113	421/28943	1.11787634118931e-08	8.80439406320699e-07	6.0482993618032e-07	Cxcl13/Irak3/Cxcl2/Il1rn/Ppbp/Lilra6/Ccl2/Tnf/Il1r2/Mmp12/Ccl3/Il36g/Ccl7	13	0.308788598574822
GO:0006953	BP	GO:0006953	acute-phase response	6/113	41/28943	1.24585339505366e-08	9.43494359561794e-07	6.48146401880145e-07	Orm2/Saa3/Il1rn/Tnf/Saa1/Saa2	6	1.46341463414634
GO:0002526	BP	GO:0002526	acute inflammatory response	8/113	112/28943	1.42533675975355e-08	1.03944002961287e-06	7.14057596991547e-07	Orm2/Saa3/Il1rn/Trem1/Tnf/Saa1/Saa2/Alox5	8	0.714285714285714
GO:0019730	BP	GO:0019730	antimicrobial humoral response	9/113	177/28943	3.37478448561617e-08	2.37319666149223e-06	1.63030002406646e-06	Cxcl13/S100a9/Acod1/Slpi/Cxcl2/Ppbp/Mmp7/Ltf/Pglyrp1	9	0.508474576271186
GO:0032680	BP	GO:0032680	regulation of tumor necrosis factor production	9/113	186/28943	5.17437163705406e-08	3.51321991495153e-06	2.41345464740997e-06	Cd14/Irak3/Tnfaip3/Ccl2/Ltf/Ccl3/Gpnmb/Il10/Mmp8	9	0.483870967741935
GO:1903555	BP	GO:1903555	regulation of tumor necrosis factor superfamily cytokine production	9/113	189/28943	5.93682344957679e-08	3.89653512407224e-06	2.67677829217761e-06	Cd14/Irak3/Tnfaip3/Ccl2/Ltf/Ccl3/Gpnmb/Il10/Mmp8	9	0.476190476190476
GO:0048247	BP	GO:0048247	lymphocyte chemotaxis	6/113	54/28943	6.86727678083551e-08	4.36182838111778e-06	2.99641788230004e-06	Cxcl13/Ch25h/Ccl2/Ccl3/Saa2/Ccl7	6	1.11111111111111
GO:0032640	BP	GO:0032640	tumor necrosis factor production	9/113	193/28943	7.10485563730711e-08	4.37170648433053e-06	3.0032037809012e-06	Cd14/Irak3/Tnfaip3/Ccl2/Ltf/Ccl3/Gpnmb/Il10/Mmp8	9	0.466321243523316
GO:0022407	BP	GO:0022407	regulation of cell-cell adhesion	13/113	497/28943	7.78251415541558e-08	4.64356677939796e-06	3.18996194249092e-06	Cxcl13/Cd28/Sirpb1c/Tnfaip3/Il1rn/Ccl2/Tnf/Gpnmb/Il10/Cd244a/Slc4a1/Sirpb1a/Alox5	13	0.261569416498994
GO:0071706	BP	GO:0071706	tumor necrosis factor superfamily cytokine production	9/113	196/28943	8.1077871410172e-08	4.69536261195967e-06	3.22554380068331e-06	Cd14/Irak3/Tnfaip3/Ccl2/Ltf/Ccl3/Gpnmb/Il10/Mmp8	9	0.459183673469388
GO:0006959	BP	GO:0006959	humoral immune response	12/113	425/28943	1.11850671752605e-07	6.29239921945369e-06	4.32265002111571e-06	Cxcl13/S100a9/Acod1/Slpi/Cxcl2/Ppbp/Tnf/Mmp7/Ltf/Pglyrp1/A2m/Alox5	12	0.282352941176471
GO:0031663	BP	GO:0031663	lipopolysaccharide-mediated signaling pathway	6/113	61/28943	1.44399945411205e-07	7.89787479207398e-06	5.42555350448534e-06	Cd14/Acod1/Tnfaip3/Ccl2/Tnf/Ltf	6	0.983606557377049
GO:0070098	BP	GO:0070098	chemokine-mediated signaling pathway	6/113	63/28943	1.755839398166e-07	9.34391290537531e-06	6.41892923653859e-06	Cxcl13/Cxcl2/Ppbp/Ccl2/Ccl3/Ccl7	6	0.952380952380952
GO:0001818	BP	GO:0001818	negative regulation of cytokine production	10/113	297/28943	2.72322304033734e-07	1.41105951748006e-05	9.69346705494038e-06	Mefv/Irak3/Acod1/Tnfaip3/Tnf/Pglyrp1/Il1r2/Gpnmb/Il10/Mmp8	10	0.336700336700337
GO:1990868	BP	GO:1990868	response to chemokine	6/113	73/28943	4.26193136951565e-07	2.09793571664408e-05	1.44120573942832e-05	Cxcl13/Cxcl2/Ppbp/Ccl2/Ccl3/Ccl7	6	0.821917808219178
GO:1990869	BP	GO:1990869	cellular response to chemokine	6/113	73/28943	4.26193136951565e-07	2.09793571664408e-05	1.44120573942832e-05	Cxcl13/Cxcl2/Ppbp/Ccl2/Ccl3/Ccl7	6	0.821917808219178
GO:0031348	BP	GO:0031348	negative regulation of defense response	9/113	244/28943	5.17278607647816e-07	2.48419897185012e-05	1.70655458492283e-05	Mefv/Irak3/Acod1/Tnfaip3/Pglyrp1/Mmp12/Il10/A2m/Alox5	9	0.368852459016393
GO:0032963	BP	GO:0032963	collagen metabolic process	7/113	124/28943	5.92216470649367e-07	2.77636721597286e-05	1.90726357088831e-05	Itga2/Serpine1/Ccl2/Mmp7/Mmp12/Mmp8/Mmp25	7	0.564516129032258
GO:0002688	BP	GO:0002688	regulation of leukocyte chemotaxis	7/113	126/28943	6.60010470074573e-07	3.02223398971357e-05	2.07616512618317e-05	Cxcl13/Pla2g7/Serpine1/Bst1/Trem1/Ccl2/Ccl7	7	0.555555555555556
GO:0002544	BP	GO:0002544	chronic inflammatory response	4/113	20/28943	1.01687468187722e-06	4.55051420140058e-05	3.12603819667998e-05	S100a9/Tnfaip3/Tnf/Il10	4	2
GO:0051384	BP	GO:0051384	response to glucocorticoid	6/113	86/28943	1.12963270826164e-06	4.94277067237147e-05	3.39550416401451e-05	Hsd3b4/Ddit4/Il1rn/Tnf/Hsd3b5/Il10	6	0.697674418604651
GO:0061844	BP	GO:0061844	antimicrobial humoral immune response mediated by antimicrobial peptide	7/113	139/28943	1.27933966096133e-06	5.4761299835497e-05	3.76190266438286e-05	Cxcl13/S100a9/Cxcl2/Ppbp/Mmp7/Ltf/Pglyrp1	7	0.503597122302158
GO:0052547	BP	GO:0052547	regulation of peptidase activity	11/113	445/28943	1.42910580492334e-06	5.98704112743414e-05	4.11288008807724e-05	Serpine1/Mefv/S100a9/Slpi/S100a8/Serpina3i/Serpina9/Ngp/Tnf/Ltf/A2m	11	0.247191011235955
GO:0070997	BP	GO:0070997	neuron death	11/113	450/28943	1.59220565645161e-06	6.43250864338376e-05	4.418900113201e-05	Itgam/Ddit4/Lcn2/Cxcl2/Pitx3/Ccl2/Tnf/Slc7a11/Ccl3/Gpnmb/Il10	11	0.244444444444444
GO:0045861	BP	GO:0045861	negative regulation of proteolysis	10/113	361/28943	1.60077665579382e-06	6.43250864338376e-05	4.418900113201e-05	Serpine1/Slpi/Serpina3i/Serpina9/Ngp/Tnf/Ltf/Il1r2/Il10/A2m	10	0.277008310249307
GO:0031960	BP	GO:0031960	response to corticosteroid	6/113	95/28943	2.02955838804134e-06	7.99240093210678e-05	5.49048953396446e-05	Hsd3b4/Ddit4/Il1rn/Tnf/Hsd3b5/Il10	6	0.631578947368421
GO:0050921	BP	GO:0050921	positive regulation of chemotaxis	7/113	151/28943	2.22544860044006e-06	8.53010671188672e-05	5.8598739006038e-05	Cxcl13/Pla2g7/Itga2/Serpine1/Trem1/Ccl2/Ccl7	7	0.463576158940397
GO:2000351	BP	GO:2000351	regulation of endothelial cell apoptotic process	5/113	54/28943	2.2527452971971e-06	8.53010671188672e-05	5.8598739006038e-05	Serpine1/Tnfaip3/Ccl2/Tnf/Il10	5	0.925925925925926
GO:0002532	BP	GO:0002532	production of molecular mediator involved in inflammatory response	6/113	99/28943	2.58378022386205e-06	9.36280003795343e-05	6.43190401153145e-05	Serpine1/Mefv/Chil3/Tnf/Il1r2/Alox5	6	0.606060606060606
GO:0002690	BP	GO:0002690	positive regulation of leukocyte chemotaxis	6/113	99/28943	2.58378022386205e-06	9.36280003795343e-05	6.43190401153145e-05	Cxcl13/Pla2g7/Serpine1/Trem1/Ccl2/Ccl7	6	0.606060606060606
GO:0034114	BP	GO:0034114	regulation of heterotypic cell-cell adhesion	4/113	25/28943	2.61530727317135e-06	9.36280003795343e-05	6.43190401153145e-05	Tnfaip3/Il1rn/Tnf/Il10	4	1.6
GO:0072577	BP	GO:0072577	endothelial cell apoptotic process	5/113	57/28943	2.9549366279212e-06	0.000103897682506729	7.1373939227044e-05	Serpine1/Tnfaip3/Ccl2/Tnf/Il10	5	0.87719298245614
GO:0002687	BP	GO:0002687	positive regulation of leukocyte migration	7/113	160/28943	3.26894856337127e-06	0.000112922100373299	7.75733869608879e-05	Cxcl13/Pla2g7/Itga2/Serpine1/Trem1/Ccl2/Ccl7	7	0.4375
GO:0050920	BP	GO:0050920	regulation of chemotaxis	8/113	231/28943	3.63307091050718e-06	0.000123336493496356	8.47276972777083e-05	Cxcl13/Pla2g7/Itga2/Serpine1/Bst1/Trem1/Ccl2/Ccl7	8	0.346320346320346
GO:0002548	BP	GO:0002548	monocyte chemotaxis	5/113	60/28943	3.81858012965473e-06	0.000127437021615088	8.75446113578292e-05	Pla2g7/Serpine1/Ccl2/Ccl3/Ccl7	5	0.833333333333333
GO:1901214	BP	GO:1901214	regulation of neuron death	10/113	399/28943	3.89675848103448e-06	0.000127878624152615	8.78479762829704e-05	Itgam/Ddit4/Lcn2/Pitx3/Ccl2/Tnf/Slc7a11/Ccl3/Gpnmb/Il10	10	0.25062656641604
GO:0002685	BP	GO:0002685	regulation of leukocyte migration	8/113	234/28943	3.99573766551404e-06	0.000128977171531101	8.86026384846512e-05	Cxcl13/Pla2g7/Itga2/Serpine1/Bst1/Trem1/Ccl2/Ccl7	8	0.341880341880342
GO:0032675	BP	GO:0032675	regulation of interleukin-6 production	7/113	167/28943	4.33823661470888e-06	0.000137773998296158	9.46457393871123e-05	Irak3/Tnfaip3/Tnf/Mapk13/Il10/Mmp8/Il36g	7	0.419161676646707
GO:0072676	BP	GO:0072676	lymphocyte migration	6/113	109/28943	4.5240509657747e-06	0.000141394545263657	9.71329238265746e-05	Cxcl13/Ch25h/Ccl2/Ccl3/Saa2/Ccl7	6	0.55045871559633
GO:0022409	BP	GO:0022409	positive regulation of cell-cell adhesion	9/113	324/28943	5.31897228232275e-06	0.000163641506623336	0.000112415779322117	Cxcl13/Cd28/Sirpb1c/Ccl2/Tnf/Cd244a/Slc4a1/Sirpb1a/Alox5	9	0.277777777777778
GO:0032635	BP	GO:0032635	interleukin-6 production	7/113	176/28943	6.12704702236824e-06	0.000185602393646816	0.000127502112125396	Irak3/Tnfaip3/Tnf/Mapk13/Il10/Mmp8/Il36g	7	0.397727272727273
GO:0061043	BP	GO:0061043	regulation of vascular wound healing	3/113	10/28943	6.81617249391125e-06	0.000203349146068352	0.000139693487315406	Serpine1/Tnf/Alox5	3	3
GO:0002832	BP	GO:0002832	negative regulation of response to biotic stimulus	6/113	118/28943	7.15509440071449e-06	0.000210274341418012	0.000144450845324715	Irak3/Acod1/Tnfaip3/Ltf/Mmp12/A2m	6	0.508474576271186
GO:0002221	BP	GO:0002221	pattern recognition receptor signaling pathway	7/113	182/28943	7.6309912039231e-06	0.000220962083537126	0.000151792936486706	Cd14/Mefv/Irak3/Acod1/Tnfaip3/Clec4e/Ltf	7	0.384615384615385
GO:0071675	BP	GO:0071675	regulation of mononuclear cell migration	6/113	120/28943	7.88161112598973e-06	0.000224911482711214	0.000154506030463719	Cxcl13/Pla2g7/Serpine1/Trem1/Ccl2/Ccl7	6	0.5
GO:0071677	BP	GO:0071677	positive regulation of mononuclear cell migration	5/113	70/28943	8.20359360755089e-06	0.000230755368760967	0.000158520568206059	Cxcl13/Pla2g7/Serpine1/Ccl2/Ccl7	5	0.714285714285714
GO:0010466	BP	GO:0010466	negative regulation of peptidase activity	8/113	262/28943	9.13650954796082e-06	0.000248667406433151	0.000170825488367912	Serpine1/Slpi/Serpina3i/Serpina9/Ngp/Tnf/Ltf/A2m	8	0.305343511450382
GO:0002676	BP	GO:0002676	regulation of chronic inflammatory response	3/113	11/28943	9.34555006401887e-06	0.000248667406433151	0.000170825488367912	Tnfaip3/Tnf/Il10	3	2.72727272727273
GO:0034115	BP	GO:0034115	negative regulation of heterotypic cell-cell adhesion	3/113	11/28943	9.34555006401887e-06	0.000248667406433151	0.000170825488367912	Tnfaip3/Il1rn/Il10	3	2.72727272727273
GO:0070587	BP	GO:0070587	regulation of cell-cell adhesion involved in gastrulation	3/113	11/28943	9.34555006401887e-06	0.000248667406433151	0.000170825488367912	Tnfaip3/Il1rn/Il10	3	2.72727272727273
GO:0050777	BP	GO:0050777	negative regulation of immune response	7/113	194/28943	1.15666117803619e-05	0.000303662114607102	0.000208604858073896	Irak3/Acod1/Tnfaip3/Pglyrp1/Mmp12/Il10/A2m	7	0.360824742268041
GO:1903039	BP	GO:1903039	positive regulation of leukocyte cell-cell adhesion	8/113	272/28943	1.19860406553826e-05	0.000310533079611164	0.000213324961802863	Cd28/Sirpb1c/Ccl2/Tnf/Cd244a/Slc4a1/Sirpb1a/Alox5	8	0.294117647058824
GO:0001906	BP	GO:0001906	cell killing	8/113	273/28943	1.23081902454385e-05	0.000313658108967978	0.000215471743617573	Cxcl13/Itgam/Ppbp/Trem1/Ccl2/Ltf/Pglyrp1/Trem3	8	0.293040293040293
GO:0070586	BP	GO:0070586	cell-cell adhesion involved in gastrulation	3/113	12/28943	1.24252577447955e-05	0.000313658108967978	0.000215471743617573	Tnfaip3/Il1rn/Il10	3	2.5
GO:0052548	BP	GO:0052548	regulation of endopeptidase activity	9/113	361/28943	1.26338426600148e-05	0.000314886534146445	0.000216315627156816	Serpine1/Mefv/S100a9/S100a8/Serpina3i/Serpina9/Tnf/Ltf/A2m	9	0.249307479224377
GO:0002437	BP	GO:0002437	inflammatory response to antigenic stimulus	5/113	77/28943	1.31044795622919e-05	0.00032253400322691	0.00022156916102033	Cd28/Il1rn/Tnf/Il10/Il36g	5	0.649350649350649
GO:1901216	BP	GO:1901216	positive regulation of neuron death	6/113	133/28943	1.41992147270917e-05	0.000345163627131403	0.000237114891803936	Itgam/Ddit4/Lcn2/Pitx3/Tnf/Ccl3	6	0.451127819548872
GO:0002697	BP	GO:0002697	regulation of immune effector process	10/113	464/28943	1.45067040684168e-05	0.000348337808667228	0.000239295439382742	Itgam/Irak3/Cd28/Tnfaip3/Ccl2/Tnf/Pglyrp1/Il10/Cd244a/A2m	10	0.21551724137931
GO:0002683	BP	GO:0002683	negative regulation of immune system process	10/113	465/28943	1.47775345367042e-05	0.000350565849430972	0.000240826022570259	Irak3/Acod1/Tnfaip3/Ccl2/Tnf/Pglyrp1/Mmp12/Gpnmb/Il10/A2m	10	0.21505376344086
GO:0034612	BP	GO:0034612	response to tumor necrosis factor	7/113	202/28943	1.50263487422416e-05	0.000352224769922306	0.000241965640774191	Cd14/Acod1/Ccl2/Tnf/Ccl3/Ubd/Ccl7	7	0.346534653465347
GO:1903037	BP	GO:1903037	regulation of leukocyte cell-cell adhesion	9/113	371/28943	1.56846750512192e-05	0.000363330884421773	0.000249595138585966	Cd28/Sirpb1c/Ccl2/Tnf/Gpnmb/Cd244a/Slc4a1/Sirpb1a/Alox5	9	0.242587601078167
GO:0001773	BP	GO:0001773	myeloid dendritic cell activation	4/113	39/28943	1.63032677786215e-05	0.000373269002977974	0.000256422265551146	Clec4d/Il10/Cd244a/Ubd	4	1.02564102564103
GO:0045123	BP	GO:0045123	cellular extravasation	5/113	81/28943	1.67841958651523e-05	0.000379863007568793	0.000260952107522332	Itgam/Trem1/Ccl2/Tnf/Trem3	5	0.617283950617284
GO:0034341	BP	GO:0034341	response to interferon-gamma	6/113	139/28943	1.82467887867724e-05	0.000408271899104033	0.000280467985538308	Mefv/Acod1/Ccl2/Ccl3/Ubd/Ccl7	6	0.431654676258993
GO:0042060	BP	GO:0042060	wound healing	9/113	380/28943	1.89467969879736e-05	0.000415758792819485	0.00028561120995057	Serpine1/S100a9/Procr/Ccl2/Tnf/Slc7a11/Mmp12/Slc4a1/Alox5	9	0.236842105263158
GO:0002698	BP	GO:0002698	negative regulation of immune effector process	6/113	140/28943	1.90037030745321e-05	0.000415758792819485	0.00028561120995057	Irak3/Tnfaip3/Tnf/Pglyrp1/Il10/A2m	6	0.428571428571429
GO:0045824	BP	GO:0045824	negative regulation of innate immune response	5/113	85/28943	2.12228248313734e-05	0.00045920595706565	0.000315457835839385	Irak3/Acod1/Tnfaip3/Mmp12/A2m	5	0.588235294117647
GO:0050728	BP	GO:0050728	negative regulation of inflammatory response	6/113	147/28943	2.50408846716232e-05	0.000531681402233358	0.000365245837785606	Mefv/Acod1/Tnfaip3/Pglyrp1/Il10/Alox5	6	0.408163265306122
GO:0043525	BP	GO:0043525	positive regulation of neuron apoptotic process	5/113	88/28943	2.51124278352983e-05	0.000531681402233358	0.000365245837785606	Itgam/Lcn2/Pitx3/Tnf/Ccl3	5	0.568181818181818
GO:0002285	BP	GO:0002285	lymphocyte activation involved in immune response	7/113	222/28943	2.75593432007977e-05	0.00057728028470607	0.000396570616047312	Cd28/Tnfaip3/Clec4e/Clec4d/Pglyrp1/Il10/Cd244a	7	0.315315315315315
GO:0045765	BP	GO:0045765	regulation of angiogenesis	8/113	308/28943	2.92094724013004e-05	0.000605404749033268	0.000415891102888321	Bmper/Serpine1/Ngp/Ccl2/Tnf/Il10/Or10j5/Alox5	8	0.25974025974026
GO:0050766	BP	GO:0050766	positive regulation of phagocytosis	5/113	91/28943	2.9534446926153e-05	0.00060576381247495	0.000416137766448537	Itga2/Sirpb1c/Ccl2/Tnf/Sirpb1a	5	0.549450549450549
GO:0061042	BP	GO:0061042	vascular wound healing	3/113	16/28943	3.12694323851494e-05	0.0006347372408903	0.000436041460823841	Serpine1/Tnf/Alox5	3	1.875
GO:1901342	BP	GO:1901342	regulation of vasculature development	8/113	312/28943	3.20095537222703e-05	0.000643130727338268	0.000441807481558726	Bmper/Serpine1/Ngp/Ccl2/Tnf/Il10/Or10j5/Alox5	8	0.256410256410256
GO:0006979	BP	GO:0006979	response to oxidative stress	9/113	407/28943	3.2410690994701e-05	0.00064461263200572	0.000442825496312502	Itgam/Tnfaip3/Car3/Lcn2/Slc7a11/Mapk13/Il10/Slc4a1/Alox5	9	0.221130221130221
GO:0048246	BP	GO:0048246	macrophage chemotaxis	4/113	47/28943	3.45142380682931e-05	0.000679585347564692	0.000466850483344807	Trem1/Ccl2/Ccl3/Saa2	4	0.851063829787234
GO:0048545	BP	GO:0048545	response to steroid hormone	7/113	232/28943	3.64880677699207e-05	0.000711336687514592	0.000488662502181846	Hsd3b4/Ddit4/Acod1/Il1rn/Tnf/Hsd3b5/Il10	7	0.301724137931034
GO:0015833	BP	GO:0015833	peptide transport	8/113	320/28943	3.82873049309254e-05	0.000739095131460707	0.000507731546297617	S100a9/Sybu/S100a8/Il1rn/Tnf/Mmp7/Slc7a11/Alox5	8	0.25
GO:2000377	BP	GO:2000377	regulation of reactive oxygen species metabolic process	6/113	161/28943	4.17311882430907e-05	0.000797754462627628	0.000548028379073803	Itgam/Acod1/Lcn2/Tnf/Mmp8/Alox5	6	0.372670807453416
GO:0002440	BP	GO:0002440	production of molecular mediator of immune response	9/113	422/28943	4.29018617232019e-05	0.000812247747432544	0.000557984740023426	Irak3/Cd28/Tnfaip3/Trem1/Tnf/Mmp7/Il10/Cd244a/Trem3	9	0.213270142180095
GO:0030574	BP	GO:0030574	collagen catabolic process	4/113	50/28943	4.41639564263446e-05	0.000828179335271167	0.000568929162985993	Mmp7/Mmp12/Mmp8/Mmp25	4	0.8
GO:0002366	BP	GO:0002366	leukocyte activation involved in immune response	8/113	328/28943	4.55628418179617e-05	0.000846351278675157	0.000581412628958102	Itgam/Cd28/Tnfaip3/Clec4e/Clec4d/Pglyrp1/Il10/Cd244a	8	0.24390243902439
GO:0002263	BP	GO:0002263	cell activation involved in immune response	8/113	332/28943	4.96124584625097e-05	0.000912961969277398	0.000627171757248647	Itgam/Cd28/Tnfaip3/Clec4e/Clec4d/Pglyrp1/Il10/Cd244a	8	0.240963855421687
GO:0072593	BP	GO:0072593	reactive oxygen species metabolic process	7/113	245/28943	5.15227780940393e-05	0.000939336574695958	0.000645290154491623	Itgam/Ddit4/Acod1/Lcn2/Tnf/Mmp8/Alox5	7	0.285714285714286
GO:0032695	BP	GO:0032695	negative regulation of interleukin-12 production	3/113	19/28943	5.36469243930747e-05	0.000969089854403341	0.0006657295784172	Mefv/Irak3/Il10	3	1.57894736842105
GO:0032715	BP	GO:0032715	negative regulation of interleukin-6 production	4/113	54/28943	5.99222787543873e-05	0.00107260878970353	0.000736843332051557	Irak3/Tnfaip3/Tnf/Il10	4	0.740740740740741
GO:0050670	BP	GO:0050670	regulation of lymphocyte proliferation	7/113	253/28943	6.30653375115986e-05	0.00111819661380692	0.000768160513614652	Cd28/Bst1/Gpnmb/Il10/Cd244a/Slc4a1/Tnfrsf9	7	0.276679841897233
GO:0046651	BP	GO:0046651	lymphocyte proliferation	8/113	344/28943	6.36048861078591e-05	0.00111819661380692	0.000768160513614652	Itgam/Cd28/Bst1/Gpnmb/Il10/Cd244a/Slc4a1/Tnfrsf9	8	0.232558139534884
GO:0016525	BP	GO:0016525	negative regulation of angiogenesis	5/113	109/28943	7.01740318544942e-05	0.00122042267041906	0.00083838610648659	Serpine1/Ngp/Ccl2/Tnf/Alox5	5	0.458715596330275
GO:1903034	BP	GO:1903034	regulation of response to wounding	6/113	177/28943	7.06593115427998e-05	0.00122042267041906	0.00083838610648659	Serpine1/S100a9/Ccl2/Tnf/Il10/Alox5	6	0.338983050847458
GO:0032944	BP	GO:0032944	regulation of mononuclear cell proliferation	7/113	258/28943	7.12963517892015e-05	0.00122071753628642	0.000838588668641867	Cd28/Bst1/Gpnmb/Il10/Cd244a/Slc4a1/Tnfrsf9	7	0.271317829457364
GO:0032943	BP	GO:0032943	mononuclear cell proliferation	8/113	351/28943	7.31846905509497e-05	0.0012422470318519	0.000853378651161255	Itgam/Cd28/Bst1/Gpnmb/Il10/Cd244a/Slc4a1/Tnfrsf9	8	0.227920227920228
GO:0034113	BP	GO:0034113	heterotypic cell-cell adhesion	4/113	57/28943	7.41741696208787e-05	0.0012482815383206	0.000857524138217086	Tnfaip3/Il1rn/Tnf/Il10	4	0.701754385964912
GO:0042886	BP	GO:0042886	amide transport	8/113	353/28943	7.61320427774073e-05	0.00126592492769404	0.000869644506742319	S100a9/Sybu/S100a8/Il1rn/Tnf/Mmp7/Slc7a11/Alox5	8	0.226628895184136
GO:2000181	BP	GO:2000181	negative regulation of blood vessel morphogenesis	5/113	111/28943	7.65084136087309e-05	0.00126592492769404	0.000869644506742319	Serpine1/Ngp/Ccl2/Tnf/Alox5	5	0.45045045045045
GO:0032757	BP	GO:0032757	positive regulation of interleukin-8 production	4/113	58/28943	7.9429761507858e-05	0.00129915227330488	0.00089247048792963	Cd14/Serpine1/Tnf/Cd244a	4	0.689655172413793
GO:1901343	BP	GO:1901343	negative regulation of vasculature development	5/113	112/28943	7.98361732198529e-05	0.00129915227330488	0.00089247048792963	Serpine1/Ngp/Ccl2/Tnf/Alox5	5	0.446428571428571
GO:0060055	BP	GO:0060055	angiogenesis involved in wound healing	3/113	22/28943	8.45342490175017e-05	0.00135323525459724	0.000929623534338808	Serpine1/Tnf/Alox5	3	1.36363636363636
GO:0090026	BP	GO:0090026	positive regulation of monocyte chemotaxis	3/113	22/28943	8.45342490175017e-05	0.00135323525459724	0.000929623534338808	Pla2g7/Serpine1/Ccl2	3	1.36363636363636
GO:1900015	BP	GO:1900015	regulation of cytokine production involved in inflammatory response	4/113	60/28943	9.07462884041515e-05	0.00144096324086915	0.000989889478771941	Mefv/Tnf/Il1r2/Alox5	4	0.666666666666667
GO:1904035	BP	GO:1904035	regulation of epithelial cell apoptotic process	5/113	116/28943	9.42755134138582e-05	0.00147856127819696	0.00101571796663179	Serpine1/Tnfaip3/Ccl2/Tnf/Il10	5	0.431034482758621
GO:0070498	BP	GO:0070498	interleukin-1-mediated signaling pathway	3/113	23/28943	9.69381198775692e-05	0.00147856127819696	0.00101571796663179	Irak3/Il1rn/Il1r2	3	1.30434782608696
GO:1901623	BP	GO:1901623	regulation of lymphocyte chemotaxis	3/113	23/28943	9.69381198775692e-05	0.00147856127819696	0.00101571796663179	Cxcl13/Ccl2/Ccl7	3	1.30434782608696
GO:0051346	BP	GO:0051346	negative regulation of hydrolase activity	8/113	366/28943	9.77935566650321e-05	0.00147856127819696	0.00101571796663179	Serpine1/Slpi/Serpina3i/Serpina9/Ngp/Tnf/Ltf/A2m	8	0.218579234972678
GO:0032602	BP	GO:0032602	chemokine production	5/113	117/28943	9.81800999067346e-05	0.00147856127819696	0.00101571796663179	Mefv/Chil3/Trem1/Tnf/Trem3	5	0.427350427350427
GO:0032652	BP	GO:0032652	regulation of interleukin-1 production	5/113	117/28943	9.81800999067346e-05	0.00147856127819696	0.00101571796663179	Mefv/Tnfaip3/Tnf/Il1r2/Ccl3	5	0.427350427350427
GO:0010951	BP	GO:0010951	negative regulation of endopeptidase activity	6/113	188/28943	9.84957224460505e-05	0.00147856127819696	0.00101571796663179	Serpine1/Serpina3i/Serpina9/Tnf/Ltf/A2m	6	0.319148936170213
GO:0002274	BP	GO:0002274	myeloid leukocyte activation	7/113	272/28943	9.91214264713048e-05	0.00147856127819696	0.00101571796663179	Itgam/Clec4d/Tnf/Il10/Cd244a/Mmp8/Ubd	7	0.257352941176471
GO:0034599	BP	GO:0034599	cellular response to oxidative stress	7/113	273/28943	0.000101405985319354	0.0015012660533369	0.00103131532358821	Itgam/Tnfaip3/Lcn2/Slc7a11/Mapk13/Il10/Alox5	7	0.256410256410256
GO:0070663	BP	GO:0070663	regulation of leukocyte proliferation	7/113	280/28943	0.000118627732634159	0.00174311944445268	0.00119745983059619	Cd28/Bst1/Gpnmb/Il10/Cd244a/Slc4a1/Tnfrsf9	7	0.25
GO:0042542	BP	GO:0042542	response to hydrogen peroxide	5/113	122/28943	0.000119602123837223	0.00174441912470735	0.00119835266378816	Tnfaip3/Lcn2/Mapk13/Il10/Slc4a1	5	0.40983606557377
GO:0050863	BP	GO:0050863	regulation of T cell activation	8/113	378/28943	0.000122100160899244	0.00176775894713685	0.00121438627519759	Cd28/Sirpb1c/Ccl2/Gpnmb/Cd244a/Slc4a1/Sirpb1a/Tnfrsf9	8	0.211640211640212
GO:0032612	BP	GO:0032612	interleukin-1 production	5/113	123/28943	0.000124285158095856	0.00177331504558507	0.00121820311329653	Mefv/Tnfaip3/Tnf/Il1r2/Ccl3	5	0.40650406504065
GO:0050764	BP	GO:0050764	regulation of phagocytosis	5/113	123/28943	0.000124285158095856	0.00177331504558507	0.00121820311329653	Itga2/Sirpb1c/Ccl2/Tnf/Sirpb1a	5	0.40650406504065
GO:0002224	BP	GO:0002224	toll-like receptor signaling pathway	5/113	124/28943	0.000129107466190422	0.00182886763258232	0.00125636572551831	Cd14/Irak3/Acod1/Tnfaip3/Ltf	5	0.403225806451613
GO:0002534	BP	GO:0002534	cytokine production involved in inflammatory response	4/113	66/28943	0.000131729491195505	0.00185268120117106	0.00127272478335506	Mefv/Tnf/Il1r2/Alox5	4	0.606060606060606
GO:0032649	BP	GO:0032649	regulation of interferon-gamma production	5/113	125/28943	0.00013407184376401	0.00187225149199528	0.00128616886328296	Cd14/Tnf/Pglyrp1/Il10/Cd244a	5	0.4
GO:0070661	BP	GO:0070661	leukocyte proliferation	8/113	384/28943	0.000136009136174811	0.00188592950090283	0.00129556515926339	Itgam/Cd28/Bst1/Gpnmb/Il10/Cd244a/Slc4a1/Tnfrsf9	8	0.208333333333333
GO:1905517	BP	GO:1905517	macrophage migration	4/113	67/28943	0.000139673756755374	0.00192320018917015	0.00132116877019254	Trem1/Ccl2/Ccl3/Saa2	4	0.597014925373134
GO:0031664	BP	GO:0031664	regulation of lipopolysaccharide-mediated signaling pathway	3/113	26/28943	0.00014110512046018	0.00192941654295899	0.00132543917976119	Acod1/Tnfaip3/Ltf	3	1.15384615384615
GO:0043523	BP	GO:0043523	regulation of neuron apoptotic process	7/113	290/28943	0.000147286272542713	0.00200004600439036	0.00137395905783947	Itgam/Lcn2/Pitx3/Ccl2/Tnf/Ccl3/Il10	7	0.241379310344828
GO:0001960	BP	GO:0001960	negative regulation of cytokine-mediated signaling pathway	4/113	70/28943	0.000165587308273601	0.00220688521704589	0.00151605009430594	Irak3/Il1rn/Il1r2/Mmp12	4	0.571428571428571
GO:0032720	BP	GO:0032720	negative regulation of tumor necrosis factor production	4/113	70/28943	0.000165587308273601	0.00220688521704589	0.00151605009430594	Irak3/Tnfaip3/Gpnmb/Il10	4	0.571428571428571
GO:0002700	BP	GO:0002700	regulation of production of molecular mediator of immune response	6/113	207/28943	0.000166549429719458	0.00220688521704589	0.00151605009430594	Irak3/Cd28/Tnfaip3/Tnf/Il10/Cd244a	6	0.289855072463768
GO:0050829	BP	GO:0050829	defense response to Gram-negative bacterium	5/113	131/28943	0.000167001471477825	0.00220688521704589	0.00151605009430594	Serpine1/Trem1/Mmp7/Ltf/Trem3	5	0.381679389312977
GO:0001776	BP	GO:0001776	leukocyte homeostasis	5/113	132/28943	0.000173040838636212	0.00226626562247164	0.00155684227894259	Itgam/Bcl2a1a/Tnfaip3/Ccl2/Slc7a11	5	0.378787878787879
GO:0034121	BP	GO:0034121	regulation of toll-like receptor signaling pathway	4/113	71/28943	0.000174947879439151	0.00226626562247164	0.00155684227894259	Irak3/Acod1/Tnfaip3/Ltf	4	0.563380281690141
GO:1903556	BP	GO:1903556	negative regulation of tumor necrosis factor superfamily cytokine production	4/113	71/28943	0.000174947879439151	0.00226626562247164	0.00155684227894259	Irak3/Tnfaip3/Gpnmb/Il10	4	0.563380281690141
GO:0002790	BP	GO:0002790	peptide secretion	7/113	299/28943	0.000177655749385569	0.00228630176823651	0.00157060638431687	S100a9/Sybu/S100a8/Il1rn/Tnf/Mmp7/Alox5	7	0.234113712374582
GO:0060761	BP	GO:0060761	negative regulation of response to cytokine stimulus	4/113	74/28943	0.000205321677585478	0.00261406246980288	0.00179576609750966	Irak3/Il1rn/Il1r2/Mmp12	4	0.540540540540541
GO:0061041	BP	GO:0061041	regulation of wound healing	5/113	137/28943	0.000205779422457819	0.00261406246980288	0.00179576609750966	Serpine1/S100a9/Ccl2/Tnf/Alox5	5	0.364963503649635
GO:0032609	BP	GO:0032609	interferon-gamma production	5/113	138/28943	0.000212857055598683	0.00268663809278081	0.00184562291797779	Cd14/Tnf/Pglyrp1/Il10/Cd244a	5	0.36231884057971
GO:0002507	BP	GO:0002507	tolerance induction	3/113	30/28943	0.000217849319998711	0.00271484374099659	0.00186499917520549	Irak3/Acod1/Tnfaip3	3	1
GO:0090025	BP	GO:0090025	regulation of monocyte chemotaxis	3/113	30/28943	0.000217849319998711	0.00271484374099659	0.00186499917520549	Pla2g7/Serpine1/Ccl2	3	1
GO:0032677	BP	GO:0032677	regulation of interleukin-8 production	4/113	76/28943	0.000227570635864726	0.00281815460388456	0.00193596999064001	Cd14/Serpine1/Tnf/Cd244a	4	0.526315789473684
GO:0032637	BP	GO:0032637	interleukin-8 production	4/113	77/28943	0.000239322206073079	0.0029413412644369	0.00202059475812003	Cd14/Serpine1/Tnf/Cd244a	4	0.51948051948052
GO:0032967	BP	GO:0032967	positive regulation of collagen biosynthetic process	3/113	31/28943	0.000240505811871174	0.0029413412644369	0.00202059475812003	Itga2/Serpine1/Ccl2	3	0.967741935483871
GO:2000379	BP	GO:2000379	positive regulation of reactive oxygen species metabolic process	4/113	78/28943	0.000251504017577252	0.00305686055931858	0.00209995232350078	Itgam/Acod1/Lcn2/Mmp8	4	0.512820512820513
GO:2000352	BP	GO:2000352	negative regulation of endothelial cell apoptotic process	3/113	32/28943	0.000264632675607782	0.00319669778080811	0.00219601542238295	Serpine1/Tnfaip3/Il10	3	0.9375
GO:0007249	BP	GO:0007249	I-kappaB kinase/NF-kappaB signaling	6/113	230/28943	0.000293669104926126	0.00349062108618422	0.00239793007176858	Tnfaip3/Saa3/Clec4d/Tnf/Ltf/Ubd	6	0.260869565217391
GO:0002367	BP	GO:0002367	cytokine production involved in immune response	5/113	148/28943	0.000294282935655957	0.00349062108618422	0.00239793007176858	Irak3/Trem1/Tnf/Il10/Trem3	5	0.337837837837838
GO:1904019	BP	GO:1904019	epithelial cell apoptotic process	5/113	148/28943	0.000294282935655957	0.00349062108618422	0.00239793007176858	Serpine1/Tnfaip3/Ccl2/Tnf/Il10	5	0.337837837837838
GO:0019233	BP	GO:0019233	sensory perception of pain	5/113	150/28943	0.000313062892126526	0.00367690675870831	0.00252590157169826	Itga2/Il1rn/Ccl2/Il10/Alox5	5	0.333333333333333
GO:0007160	BP	GO:0007160	cell-matrix adhesion	6/113	233/28943	0.000314702501108686	0.00367690675870831	0.00252590157169826	Itgam/Itga2/Serpine1/Bst1/Trem1/Mmp12	6	0.257510729613734
GO:0051402	BP	GO:0051402	neuron apoptotic process	7/113	329/28943	0.000317379093089257	0.00367690675870831	0.00252590157169826	Itgam/Lcn2/Pitx3/Ccl2/Tnf/Ccl3/Il10	7	0.212765957446809
GO:0010714	BP	GO:0010714	positive regulation of collagen metabolic process	3/113	34/28943	0.000317457668349625	0.00367690675870831	0.00252590157169826	Itga2/Serpine1/Ccl2	3	0.882352941176471
GO:0042098	BP	GO:0042098	T cell proliferation	6/113	237/28943	0.00034456581865865	0.00394066971050241	0.00270709715217214	Itgam/Cd28/Gpnmb/Cd244a/Slc4a1/Tnfrsf9	6	0.253164556962025
GO:0002719	BP	GO:0002719	negative regulation of cytokine production involved in immune response	3/113	35/28943	0.000346234565727231	0.00394066971050241	0.00270709715217214	Irak3/Tnf/Il10	3	0.857142857142857
GO:1903203	BP	GO:1903203	regulation of oxidative stress-induced neuron death	3/113	35/28943	0.000346234565727231	0.00394066971050241	0.00270709715217214	Itgam/Slc7a11/Il10	3	0.857142857142857
GO:0045088	BP	GO:0045088	regulation of innate immune response	6/113	240/28943	0.000368385714446339	0.00416868661922322	0.0028637364976621	Irak3/Acod1/Tnfaip3/Mmp12/A2m/Trem3	6	0.25
GO:0034122	BP	GO:0034122	negative regulation of toll-like receptor signaling pathway	3/113	36/28943	0.000376639379927568	0.00423773108044217	0.00291116753808676	Irak3/Acod1/Tnfaip3	3	0.833333333333333
GO:0002637	BP	GO:0002637	regulation of immunoglobulin production	4/113	87/28943	0.000382030700649746	0.00427396846351904	0.00293606130583089	Cd28/Tnfaip3/Tnf/Il10	4	0.459770114942529
GO:0062197	BP	GO:0062197	cellular response to chemical stress	7/113	340/28943	0.000386601707622654	0.00430067097349721	0.00295440496161231	Itgam/Tnfaip3/Lcn2/Slc7a11/Mapk13/Il10/Alox5	7	0.205882352941176
GO:0036475	BP	GO:0036475	neuron death in response to oxidative stress	3/113	37/28943	0.00040871020710659	0.00452106965052177	0.00310581085826119	Itgam/Slc7a11/Il10	3	0.810810810810811
GO:0050870	BP	GO:0050870	positive regulation of T cell activation	6/113	246/28943	0.000419883171504006	0.00461871488654406	0.00317288959354688	Cd28/Sirpb1c/Ccl2/Cd244a/Slc4a1/Sirpb1a	6	0.24390243902439
GO:0033627	BP	GO:0033627	cell adhesion mediated by integrin	4/113	90/28943	0.000434628776891238	0.00472808873866767	0.00324802546266497	Cxcl13/Itgam/Itga2/Serpine1	4	0.444444444444444
GO:1900407	BP	GO:1900407	regulation of cellular response to oxidative stress	4/113	90/28943	0.000434628776891238	0.00472808873866767	0.00324802546266497	Itgam/Slc7a11/Il10/Alox5	4	0.444444444444444
GO:0010632	BP	GO:0010632	regulation of epithelial cell migration	6/113	248/28943	0.00043824334414087	0.00474121508029325	0.00325704278323318	Bmper/Cxcl13/Itga2/Serpine1/Lcn2/Tnf	6	0.241935483870968
GO:0032692	BP	GO:0032692	negative regulation of interleukin-1 production	3/113	38/28943	0.000442484635509535	0.00476094124217636	0.00327059394092466	Mefv/Tnfaip3/Il1r2	3	0.789473684210526
GO:0051251	BP	GO:0051251	positive regulation of lymphocyte activation	8/113	465/28943	0.000491129644897923	0.00521044028262432	0.00357938347714429	Cd28/Sirpb1c/Bst1/Ccl2/Il10/Cd244a/Slc4a1/Sirpb1a	8	0.172043010752688
GO:0008202	BP	GO:0008202	steroid metabolic process	7/113	354/28943	0.000491660898160796	0.00521044028262432	0.00357938347714429	Cyp17a1/Hsd3b4/Sult1e1/Ch25h/Tnf/Hsd3b5/Saa1	7	0.19774011299435
GO:0070301	BP	GO:0070301	cellular response to hydrogen peroxide	4/113	93/28943	0.000492200047012759	0.00521044028262432	0.00357938347714429	Tnfaip3/Lcn2/Mapk13/Il10	4	0.43010752688172
GO:0015711	BP	GO:0015711	organic anion transport	7/113	356/28943	0.000508366413306947	0.00534005374123218	0.00366842322177079	Slco1a1/Slc16a3/Il1rn/Slc10a6/Slc22a26/Slc7a11/Slc4a1	7	0.196629213483146
GO:0031640	BP	GO:0031640	killing of cells of another organism	4/113	94/28943	0.000512540575193595	0.00534005374123218	0.00366842322177079	Cxcl13/Ppbp/Ltf/Pglyrp1	4	0.425531914893617
GO:0002861	BP	GO:0002861	regulation of inflammatory response to antigenic stimulus	3/113	40/28943	0.000515292133486091	0.00534005374123218	0.00366842322177079	Cd28/Tnf/Il10	3	0.75
GO:1903670	BP	GO:1903670	regulation of sprouting angiogenesis	3/113	40/28943	0.000515292133486091	0.00534005374123218	0.00366842322177079	Bmper/Il10/Alox5	3	0.75
GO:0030098	BP	GO:0030098	lymphocyte differentiation	8/113	471/28943	0.000534219425721315	0.0055072149175145	0.00378325688648052	Cd28/Tnfaip3/Clec4e/Ly6d/Clec4d/Pglyrp1/Il10/Tnfrsf9	8	0.169851380042463
GO:0006694	BP	GO:0006694	steroid biosynthetic process	5/113	169/28943	0.000540108087288053	0.00553892095765716	0.00380503778599313	Cyp17a1/Hsd3b4/Ch25h/Tnf/Hsd3b5	5	0.29585798816568
GO:0002446	BP	GO:0002446	neutrophil mediated immunity	3/113	41/28943	0.000554397876014464	0.00563301345665265	0.00386967591980896	Itgam/Trem1/Trem3	3	0.731707317073171
GO:0032651	BP	GO:0032651	regulation of interleukin-1 beta production	4/113	96/28943	0.000555004880950032	0.00563301345665265	0.00386967591980896	Mefv/Tnfaip3/Tnf/Ccl3	4	0.416666666666667
GO:0042063	BP	GO:0042063	gliogenesis	7/113	363/28943	0.000570434847245578	0.00575992930372586	0.00395686250316096	Itgam/S100a9/S100a8/Pitx3/Ccl2/Tnf/Ccl3	7	0.192837465564738
GO:0001774	BP	GO:0001774	microglial cell activation	3/113	42/28943	0.000595352573581266	0.00598086335398731	0.00410863618180412	Itgam/Tnf/Mmp8	3	0.714285714285714
GO:0062207	BP	GO:0062207	regulation of pattern recognition receptor signaling pathway	4/113	99/28943	0.00062330533570142	0.00619842528280856	0.004258093335334	Irak3/Acod1/Tnfaip3/Ltf	4	0.404040404040404
GO:1902882	BP	GO:1902882	regulation of response to oxidative stress	4/113	99/28943	0.00062330533570142	0.00619842528280856	0.004258093335334	Itgam/Slc7a11/Il10/Alox5	4	0.404040404040404
GO:0002831	BP	GO:0002831	regulation of response to biotic stimulus	7/113	371/28943	0.000648604400846478	0.00641759831792319	0.00440865726044816	Irak3/Acod1/Tnfaip3/Ltf/Mmp12/A2m/Trem3	7	0.188679245283019
GO:0007596	BP	GO:0007596	blood coagulation	5/113	177/28943	0.000665873616850644	0.00649299979473863	0.00446045534000115	Serpine1/S100a9/Procr/Slc7a11/Slc4a1	5	0.282485875706215
GO:0010692	BP	GO:0010692	regulation of alkaline phosphatase activity	2/113	10/28943	0.000666117805249976	0.00649299979473863	0.00446045534000115	Itga2/Tnf	2	2
GO:0043615	BP	GO:0043615	astrocyte cell migration	2/113	10/28943	0.000666117805249976	0.00649299979473863	0.00446045534000115	Ccl2/Ccl3	2	2
GO:0048525	BP	GO:0048525	negative regulation of viral process	4/113	101/28943	0.000672022139197844	0.00651828370483032	0.00447782446911708	Slpi/Ch25h/Tnf/Ltf	4	0.396039603960396
GO:0008207	BP	GO:0008207	C21-steroid hormone metabolic process	3/113	44/28943	0.000682948783334631	0.00659179487444063	0.0045283239761868	Cyp17a1/Hsd3b4/Hsd3b5	3	0.681818181818182
GO:0032611	BP	GO:0032611	interleukin-1 beta production	4/113	102/28943	0.000697364847689867	0.00669810431756755	0.00460135470747871	Mefv/Tnfaip3/Tnf/Ccl3	4	0.392156862745098
GO:0007599	BP	GO:0007599	hemostasis	5/113	180/28943	0.000718276493748778	0.00683230152749441	0.00469354332299608	Serpine1/S100a9/Procr/Slc7a11/Slc4a1	5	0.277777777777778
GO:0050817	BP	GO:0050817	coagulation	5/113	180/28943	0.000718276493748778	0.00683230152749441	0.00469354332299608	Serpine1/S100a9/Procr/Slc7a11/Slc4a1	5	0.277777777777778
GO:0006509	BP	GO:0006509	membrane protein ectodomain proteolysis	3/113	45/28943	0.000729659063651682	0.00690720527081808	0.00474499947769439	Tnf/Mmp7/Il10	3	0.666666666666667
GO:0042116	BP	GO:0042116	macrophage activation	4/113	104/28943	0.00075006792279892	0.00706642937794772	0.00485438066379558	Itgam/Tnf/Il10/Mmp8	4	0.384615384615385
GO:0071356	BP	GO:0071356	cellular response to tumor necrosis factor	5/113	183/28943	0.000773704915752918	0.00719522373151994	0.00494285771297379	Acod1/Ccl2/Tnf/Ccl3/Ccl7	5	0.273224043715847
GO:0002269	BP	GO:0002269	leukocyte activation involved in inflammatory response	3/113	46/28943	0.000778355842972954	0.00719522373151994	0.00494285771297379	Itgam/Tnf/Mmp8	3	0.652173913043478
GO:0033028	BP	GO:0033028	myeloid cell apoptotic process	3/113	46/28943	0.000778355842972954	0.00719522373151994	0.00494285771297379	Itgam/Clec5a/Slc7a11	3	0.652173913043478
GO:0034142	BP	GO:0034142	toll-like receptor 4 signaling pathway	3/113	46/28943	0.000778355842972954	0.00719522373151994	0.00494285771297379	Cd14/Acod1/Ltf	3	0.652173913043478
GO:0032755	BP	GO:0032755	positive regulation of interleukin-6 production	4/113	108/28943	0.000863819916464104	0.0079479505398029	0.00545995372678983	Tnf/Mapk13/Mmp8/Il36g	4	0.37037037037037
GO:0006909	BP	GO:0006909	phagocytosis	7/113	390/28943	0.000868572153655167	0.00795450497928848	0.00546445638896886	Marco/Itgam/Itga2/Sirpb1c/Ccl2/Tnf/Sirpb1a	7	0.179487179487179
GO:0002701	BP	GO:0002701	negative regulation of production of molecular mediator of immune response	3/113	48/28943	0.000881841208689536	0.00800159142815528	0.00549680307138517	Irak3/Tnf/Il10	3	0.625
GO:0032965	BP	GO:0032965	regulation of collagen biosynthetic process	3/113	48/28943	0.000881841208689536	0.00800159142815528	0.00549680307138517	Itga2/Serpine1/Ccl2	3	0.625
GO:0000302	BP	GO:0000302	response to reactive oxygen species	5/113	190/28943	0.000915419242302489	0.00826816737657615	0.00567993107850651	Tnfaip3/Lcn2/Mapk13/Il10/Slc4a1	5	0.263157894736842
GO:0006110	BP	GO:0006110	regulation of glycolytic process	3/113	49/28943	0.000936694781673742	0.00831183565300568	0.00570992960044495	Ddit4/Slc2a6/Slc4a1	3	0.612244897959184
GO:0061900	BP	GO:0061900	glial cell activation	3/113	49/28943	0.000936694781673742	0.00831183565300568	0.00570992960044495	Itgam/Tnf/Mmp8	3	0.612244897959184
GO:0001935	BP	GO:0001935	endothelial cell proliferation	5/113	191/28943	0.000937139418469914	0.00831183565300568	0.00570992960044495	Bmper/Ccl2/Tnf/Il10/Alox5	5	0.261780104712042
GO:0043122	BP	GO:0043122	regulation of I-kappaB kinase/NF-kappaB signaling	5/113	191/28943	0.000937139418469914	0.00831183565300568	0.00570992960044495	Tnfaip3/Clec4d/Tnf/Ltf/Ubd	5	0.261780104712042
GO:0032760	BP	GO:0032760	positive regulation of tumor necrosis factor production	4/113	111/28943	0.000956746625607546	0.0084476865731895	0.00580325425492422	Cd14/Ccl2/Ccl3/Mmp8	4	0.36036036036036
GO:0001781	BP	GO:0001781	neutrophil apoptotic process	2/113	12/28943	0.000971995582800602	0.00850604134459727	0.00584334186619309	Itgam/Slc7a11	2	1.66666666666667
GO:0070944	BP	GO:0070944	neutrophil-mediated killing of bacterium	2/113	12/28943	0.000971995582800602	0.00850604134459727	0.00584334186619309	Trem1/Trem3	2	1.66666666666667
GO:0071346	BP	GO:0071346	cellular response to interferon-gamma	4/113	112/28943	0.000989224790510794	0.00861851155980422	0.00592060482443582	Acod1/Ccl2/Ccl3/Ccl7	4	0.357142857142857
GO:1903557	BP	GO:1903557	positive regulation of tumor necrosis factor superfamily cytokine production	4/113	113/28943	0.00102247068169231	0.00886891970155138	0.00609262613482319	Cd14/Ccl2/Ccl3/Mmp8	4	0.353982300884956
GO:0042129	BP	GO:0042129	regulation of T cell proliferation	5/113	196/28943	0.00105154324671499	0.00908109058237637	0.0062383798339278	Cd28/Gpnmb/Cd244a/Slc4a1/Tnfrsf9	5	0.255102040816327
GO:1903426	BP	GO:1903426	regulation of reactive oxygen species biosynthetic process	3/113	52/28943	0.00111407929163611	0.00957913591804146	0.00658051891405377	Lcn2/Mmp8/Alox5	3	0.576923076923077
GO:0002920	BP	GO:0002920	regulation of humoral immune response	3/113	53/28943	0.0011775850214466	0.0100375104209019	0.00689540557101334	Acod1/Tnf/A2m	3	0.566037735849057
GO:0061756	BP	GO:0061756	leukocyte adhesion to vascular endothelial cell	3/113	53/28943	0.0011775850214466	0.0100375104209019	0.00689540557101334	Itgam/Tnf/Alox5	3	0.566037735849057
GO:0010712	BP	GO:0010712	regulation of collagen metabolic process	3/113	55/28943	0.00131134344107843	0.0111294622219114	0.00764553685020774	Itga2/Serpine1/Ccl2	3	0.545454545454545
GO:0001660	BP	GO:0001660	fever generation	2/113	14/28943	0.00133335224022401	0.0112195323119704	0.00770741173498808	Il1rn/Tnf	2	1.42857142857143
GO:0038094	BP	GO:0038094	Fc-gamma receptor signaling pathway	2/113	14/28943	0.00133335224022401	0.0112195323119704	0.00770741173498808	Clec4e/Clec4d	2	1.42857142857143
GO:0032964	BP	GO:0032964	collagen biosynthetic process	3/113	57/28943	0.00145429259914164	0.0121851154370634	0.0083707323175678	Itga2/Serpine1/Ccl2	3	0.526315789473684
GO:0007162	BP	GO:0007162	negative regulation of cell adhesion	6/113	313/28943	0.00146300210126847	0.012206148887278	0.0083851815349241	Serpine1/Tnfaip3/Il1rn/Mmp12/Gpnmb/Il10	6	0.191693290734824
GO:0033619	BP	GO:0033619	membrane protein proteolysis	3/113	58/28943	0.00152928511755803	0.0126424919502292	0.00868493339180695	Tnf/Mmp7/Il10	3	0.517241379310345
GO:0045071	BP	GO:0045071	negative regulation of viral genome replication	3/113	58/28943	0.00152928511755803	0.0126424919502292	0.00868493339180695	Slpi/Tnf/Ltf	3	0.517241379310345
GO:0070943	BP	GO:0070943	neutrophil-mediated killing of symbiont cell	2/113	15/28943	0.00153456352265352	0.0126424919502292	0.00868493339180695	Trem1/Trem3	2	1.33333333333333
GO:0050832	BP	GO:0050832	defense response to fungus	3/113	59/28943	0.00160666015379225	0.0131264845366188	0.00901741874291259	Clec4e/Clec4d/Ltf	3	0.508474576271186
GO:0071622	BP	GO:0071622	regulation of granulocyte chemotaxis	3/113	59/28943	0.00160666015379225	0.0131264845366188	0.00901741874291259	Bst1/Trem1/Ccl2	3	0.508474576271186
GO:0001952	BP	GO:0001952	regulation of cell-matrix adhesion	4/113	128/28943	0.00161997752280262	0.0131264845366188	0.00901741874291259	Serpine1/Bst1/Trem1/Mmp12	4	0.3125
GO:0043123	BP	GO:0043123	positive regulation of I-kappaB kinase/NF-kappaB signaling	4/113	128/28943	0.00161997752280262	0.0131264845366188	0.00901741874291259	Clec4d/Tnf/Ltf/Ubd	4	0.3125
GO:0002699	BP	GO:0002699	positive regulation of immune effector process	6/113	320/28943	0.00163614046975561	0.0132031171514295	0.00907006256961154	Itgam/Cd28/Ccl2/Tnf/Il10/Cd244a	6	0.1875
GO:0043470	BP	GO:0043470	regulation of carbohydrate catabolic process	3/113	60/28943	0.00168644509407584	0.0135137366657289	0.00928344690891001	Ddit4/Slc2a6/Slc4a1	3	0.5
GO:0030198	BP	GO:0030198	extracellular matrix organization	6/113	322/28943	0.00168835917713017	0.0135137366657289	0.00928344690891001	Elf3/Tnf/Mmp7/Mmp12/Mmp8/Mmp25	6	0.186335403726708
GO:0043062	BP	GO:0043062	extracellular structure organization	6/113	323/28943	0.00171493911673644	0.0136709114204618	0.00939142026425028	Elf3/Tnf/Mmp7/Mmp12/Mmp8/Mmp25	6	0.185758513931889
GO:0009895	BP	GO:0009895	negative regulation of catabolic process	6/113	324/28943	0.001741836044514	0.0137737958700725	0.00946209814923056	Ddit4/Irak3/Tnfaip3/Tnf/Il10/Slc4a1	6	0.185185185185185
GO:0045229	BP	GO:0045229	external encapsulating structure organization	6/113	324/28943	0.001741836044514	0.0137737958700725	0.00946209814923056	Elf3/Tnf/Mmp7/Mmp12/Mmp8/Mmp25	6	0.185185185185185
GO:0018119	BP	GO:0018119	peptidyl-cysteine S-nitrosylation	2/113	16/28943	0.00174931982126328	0.0137776429122696	0.00946474092767712	S100a9/S100a8	2	1.25
GO:0010631	BP	GO:0010631	epithelial cell migration	6/113	328/28943	0.00185264284987095	0.0143671273102213	0.0098696953268474	Bmper/Cxcl13/Itga2/Serpine1/Lcn2/Tnf	6	0.182926829268293
GO:0032655	BP	GO:0032655	regulation of interleukin-12 production	3/113	62/28943	0.00185335212635664	0.0143671273102213	0.0098696953268474	Mefv/Irak3/Il10	3	0.483870967741935
GO:0032731	BP	GO:0032731	positive regulation of interleukin-1 beta production	3/113	62/28943	0.00185335212635664	0.0143671273102213	0.0098696953268474	Mefv/Tnf/Ccl3	3	0.483870967741935
GO:0090303	BP	GO:0090303	positive regulation of wound healing	3/113	62/28943	0.00185335212635664	0.0143671273102213	0.0098696953268474	Serpine1/S100a9/Ccl2	3	0.483870967741935
GO:0090132	BP	GO:0090132	epithelium migration	6/113	330/28943	0.00191001232821789	0.0147482912716119	0.0101315411424561	Bmper/Cxcl13/Itga2/Serpine1/Lcn2/Tnf	6	0.181818181818182
GO:1903409	BP	GO:1903409	reactive oxygen species biosynthetic process	3/113	63/28943	0.00194052689582205	0.0148615475236855	0.0102093440795145	Lcn2/Mmp8/Alox5	3	0.476190476190476
GO:0090130	BP	GO:0090130	tissue migration	6/113	332/28943	0.00196871904265589	0.0148615475236855	0.0102093440795145	Bmper/Cxcl13/Itga2/Serpine1/Lcn2/Tnf	6	0.180722891566265
GO:0017014	BP	GO:0017014	protein nitrosylation	2/113	17/28943	0.00197751419563515	0.0148615475236855	0.0102093440795145	S100a9/S100a8	2	1.17647058823529
GO:0045820	BP	GO:0045820	negative regulation of glycolytic process	2/113	17/28943	0.00197751419563515	0.0148615475236855	0.0102093440795145	Ddit4/Slc4a1	2	1.17647058823529
GO:0051385	BP	GO:0051385	response to mineralocorticoid	2/113	17/28943	0.00197751419563515	0.0148615475236855	0.0102093440795145	Hsd3b4/Hsd3b5	2	1.17647058823529
GO:0070942	BP	GO:0070942	neutrophil mediated cytotoxicity	2/113	17/28943	0.00197751419563515	0.0148615475236855	0.0102093440795145	Trem1/Trem3	2	1.17647058823529
GO:0072672	BP	GO:0072672	neutrophil extravasation	2/113	17/28943	0.00197751419563515	0.0148615475236855	0.0102093440795145	Trem1/Trem3	2	1.17647058823529
GO:0070374	BP	GO:0070374	positive regulation of ERK1 and ERK2 cascade	5/113	227/28943	0.00200625925867816	0.0150202451723852	0.0103183636077704	Bmper/Ccl2/Ccl3/Gpnmb/Ccl7	5	0.220264317180617
GO:0032615	BP	GO:0032615	interleukin-12 production	3/113	64/28943	0.00203021693113137	0.0151420346113548	0.0104020285347042	Mefv/Irak3/Il10	3	0.46875
GO:0001959	BP	GO:0001959	regulation of cytokine-mediated signaling pathway	4/113	137/28943	0.00207622254406999	0.0154267252425427	0.010597600671817	Irak3/Il1rn/Il1r2/Mmp12	4	0.291970802919708
GO:2000401	BP	GO:2000401	regulation of lymphocyte migration	3/113	65/28943	0.0021224475440961	0.0157108993019745	0.0107928179428709	Cxcl13/Ccl2/Ccl7	3	0.461538461538462
GO:0034754	BP	GO:0034754	cellular hormone metabolic process	4/113	139/28943	0.00218848915037593	0.0161228427754193	0.0110758081668033	Cyp17a1/Hsd3b4/Sult1e1/Hsd3b5	4	0.287769784172662
GO:0050679	BP	GO:0050679	positive regulation of epithelial cell proliferation	5/113	232/28943	0.00220522977758743	0.0161228427754193	0.0110758081668033	Tnfaip3/Ccl2/Tnf/Mmp12/Il10	5	0.21551724137931
GO:0007614	BP	GO:0007614	short-term memory	2/113	18/28943	0.00221904032104553	0.0161228427754193	0.0110758081668033	Cux2/Lcn2	2	1.11111111111111
GO:0070486	BP	GO:0070486	leukocyte aggregation	2/113	18/28943	0.00221904032104553	0.0161228427754193	0.0110758081668033	S100a9/S100a8	2	1.11111111111111
GO:0140131	BP	GO:0140131	positive regulation of lymphocyte chemotaxis	2/113	18/28943	0.00221904032104553	0.0161228427754193	0.0110758081668033	Cxcl13/Ccl7	2	1.11111111111111
GO:0035821	BP	GO:0035821	modulation of process of another organism	3/113	67/28943	0.00231462973021723	0.0167555365396975	0.0115104458333171	S100a9/Slpi/Ltf	3	0.447761194029851
GO:0034614	BP	GO:0034614	cellular response to reactive oxygen species	4/113	143/28943	0.00242546305609056	0.017396062155961	0.011950463698062	Tnfaip3/Lcn2/Mapk13/Il10	4	0.27972027972028
GO:0009615	BP	GO:0009615	response to virus	6/113	347/28943	0.00245367729169592	0.017396062155961	0.011950463698062	Ddit4/Irak3/Acod1/Lcn2/Tnf/Mmp12	6	0.172910662824208
GO:0071900	BP	GO:0071900	regulation of protein serine/threonine kinase activity	6/113	347/28943	0.00245367729169592	0.017396062155961	0.011950463698062	Irak3/Pik3r5/Tnfaip3/Il1rn/Tnf/Ltf	6	0.172910662824208
GO:0097191	BP	GO:0097191	extrinsic apoptotic signaling pathway	5/113	238/28943	0.00246255633942692	0.017396062155961	0.011950463698062	Serpine1/Bcl2a1a/Tnfaip3/Lcn2/Tnf	5	0.210084033613445
GO:0038093	BP	GO:0038093	Fc receptor signaling pathway	2/113	19/28943	0.00247379248535758	0.017396062155961	0.011950463698062	Clec4e/Clec4d	2	1.05263157894737
GO:0042448	BP	GO:0042448	progesterone metabolic process	2/113	19/28943	0.00247379248535758	0.017396062155961	0.011950463698062	Cyp17a1/Hsd3b4	2	1.05263157894737
GO:0045837	BP	GO:0045837	negative regulation of membrane potential	2/113	19/28943	0.00247379248535758	0.017396062155961	0.011950463698062	Il1rn/Ltf	2	1.05263157894737
GO:0048245	BP	GO:0048245	eosinophil chemotaxis	2/113	19/28943	0.00247379248535758	0.017396062155961	0.011950463698062	Ccl2/Ccl7	2	1.05263157894737
GO:1901224	BP	GO:1901224	positive regulation of NIK/NF-kappaB signaling	3/113	69/28943	0.00251726791536672	0.0176272061469442	0.0121092512356383	Cd14/Tnf/Mmp8	3	0.434782608695652
GO:1902105	BP	GO:1902105	regulation of leukocyte differentiation	6/113	349/28943	0.0025245668529397	0.0176272061469442	0.0121092512356383	Itgam/Cd28/Tnf/Pglyrp1/Ccl3/Il10	6	0.171919770773639
GO:0001667	BP	GO:0001667	ameboidal-type cell migration	7/113	471/28943	0.00254090553703444	0.017678597181699	0.0121445550124205	Bmper/Cxcl13/Itga2/Serpine1/Lcn2/Tnf/Mmp12	7	0.148619957537155
GO:0002791	BP	GO:0002791	regulation of peptide secretion	5/113	240/28943	0.00255298876274583	0.0177001227952343	0.012159342328126	S100a9/Sybu/S100a8/Tnf/Alox5	5	0.208333333333333
GO:0150076	BP	GO:0150076	neuroinflammatory response	3/113	70/28943	0.0026225670470276	0.0180553654391516	0.0124033811388681	Itgam/Tnf/Mmp8	3	0.428571428571429
GO:1904036	BP	GO:1904036	negative regulation of epithelial cell apoptotic process	3/113	70/28943	0.0026225670470276	0.0180553654391516	0.0124033811388681	Serpine1/Tnfaip3/Il10	3	0.428571428571429
GO:0090087	BP	GO:0090087	regulation of peptide transport	5/113	242/28943	0.00264581017987328	0.0181519172270748	0.0124697087149722	S100a9/Sybu/S100a8/Tnf/Alox5	5	0.206611570247934
GO:0010469	BP	GO:0010469	regulation of signaling receptor activity	4/113	147/28943	0.00267952771227708	0.0182560209877978	0.0125412242224588	Serpine1/Ccl2/Tnf/Il10	4	0.272108843537415
GO:0060759	BP	GO:0060759	regulation of response to cytokine stimulus	4/113	147/28943	0.00267952771227708	0.0182560209877978	0.0125412242224588	Irak3/Il1rn/Il1r2/Mmp12	4	0.272108843537415
GO:2000116	BP	GO:2000116	regulation of cysteine-type endopeptidase activity	5/113	243/28943	0.00269312812762435	0.0182854113216978	0.0125614143157797	Mefv/S100a9/S100a8/Tnf/Ltf	5	0.205761316872428
GO:0001937	BP	GO:0001937	negative regulation of endothelial cell proliferation	3/113	71/28943	0.00273055024559769	0.0183892847054248	0.0126327715626264	Ccl2/Tnf/Alox5	3	0.422535211267606
GO:0009620	BP	GO:0009620	response to fungus	3/113	71/28943	0.00273055024559769	0.0183892847054248	0.0126327715626264	Clec4e/Clec4d/Ltf	3	0.422535211267606
GO:0002863	BP	GO:0002863	positive regulation of inflammatory response to antigenic stimulus	2/113	20/28943	0.00274166558592793	0.0183892847054248	0.0126327715626264	Cd28/Tnf	2	1
GO:0071887	BP	GO:0071887	leukocyte apoptotic process	4/113	148/28943	0.00274578451162767	0.0183892847054248	0.0126327715626264	Itgam/Bcl2a1a/Slc7a11/Il10	4	0.27027027027027
GO:0043467	BP	GO:0043467	regulation of generation of precursor metabolites and energy	4/113	149/28943	0.00281315614507297	0.0186501833321504	0.0128119994556752	Ddit4/Slc2a6/Slc4a1/Alox5	4	0.268456375838926
GO:0050671	BP	GO:0050671	positive regulation of lymphocyte proliferation	4/113	149/28943	0.00281315614507297	0.0186501833321504	0.0128119994556752	Cd28/Bst1/Cd244a/Slc4a1	4	0.268456375838926
GO:2001056	BP	GO:2001056	positive regulation of cysteine-type endopeptidase activity	4/113	149/28943	0.00281315614507297	0.0186501833321504	0.0128119994556752	Mefv/S100a9/S100a8/Tnf	4	0.268456375838926
GO:1903900	BP	GO:1903900	regulation of viral life cycle	4/113	151/28943	0.00295128083565034	0.0193924096499041	0.0133218820133793	Slpi/Ch25h/Tnf/Ltf	4	0.264900662251656
GO:0002763	BP	GO:0002763	positive regulation of myeloid leukocyte differentiation	3/113	73/28943	0.0029546586566639	0.0193924096499041	0.0133218820133793	Itgam/Tnf/Ccl3	3	0.410958904109589
GO:0045428	BP	GO:0045428	regulation of nitric oxide biosynthetic process	3/113	73/28943	0.0029546586566639	0.0193924096499041	0.0133218820133793	Tnf/Il10/Mmp8	3	0.410958904109589
GO:0032946	BP	GO:0032946	positive regulation of mononuclear cell proliferation	4/113	152/28943	0.00302205227618855	0.0195770100135965	0.0134486957672724	Cd28/Bst1/Cd244a/Slc4a1	4	0.263157894736842
GO:0002922	BP	GO:0002922	positive regulation of humoral immune response	2/113	21/28943	0.00302255512652785	0.0195770100135965	0.0134486957672724	Acod1/Tnf	2	0.952380952380952
GO:0007252	BP	GO:0007252	I-kappaB phosphorylation	2/113	21/28943	0.00302255512652785	0.0195770100135965	0.0134486957672724	Saa3/Tnf	2	0.952380952380952
GO:0090280	BP	GO:0090280	positive regulation of calcium ion import	2/113	21/28943	0.00302255512652785	0.0195770100135965	0.0134486957672724	Serpine1/Ccl2	2	0.952380952380952
GO:0032732	BP	GO:0032732	positive regulation of interleukin-1 production	3/113	74/28943	0.00307082782479397	0.0198244589738339	0.0136186842273003	Mefv/Tnf/Ccl3	3	0.405405405405405
GO:0016052	BP	GO:0016052	carbohydrate catabolic process	4/113	154/28943	0.00316705906815833	0.0203788866183129	0.0139995559084398	Ddit4/Chil3/Slc2a6/Slc4a1	4	0.25974025974026
GO:0050818	BP	GO:0050818	regulation of coagulation	3/113	75/28943	0.00318976897748309	0.0203917373917669	0.0140083839236697	Serpine1/S100a9/Procr	3	0.4
GO:1903578	BP	GO:1903578	regulation of ATP metabolic process	3/113	75/28943	0.00318976897748309	0.0203917373917669	0.0140083839236697	Ddit4/Slc2a6/Slc4a1	3	0.4
GO:0062012	BP	GO:0062012	regulation of small molecule metabolic process	6/113	368/28943	0.00327730925216332	0.0208623238176202	0.0143316597287653	Ddit4/Slc2a6/Tnf/Slc7a11/Cd244a/Slc4a1	6	0.16304347826087
GO:0061045	BP	GO:0061045	negative regulation of wound healing	3/113	76/28943	0.00331150315590576	0.0208623238176202	0.0143316597287653	Serpine1/Tnf/Alox5	3	0.394736842105263
GO:0034143	BP	GO:0034143	regulation of toll-like receptor 4 signaling pathway	2/113	22/28943	0.00331635721427888	0.0208623238176202	0.0143316597287653	Acod1/Ltf	2	0.909090909090909
GO:0061760	BP	GO:0061760	antifungal innate immune response	2/113	22/28943	0.00331635721427888	0.0208623238176202	0.0143316597287653	Clec4e/Clec4d	2	0.909090909090909
GO:1903672	BP	GO:1903672	positive regulation of sprouting angiogenesis	2/113	22/28943	0.00331635721427888	0.0208623238176202	0.0143316597287653	Bmper/Il10	2	0.909090909090909
GO:0031589	BP	GO:0031589	cell-substrate adhesion	6/113	371/28943	0.003409972989673	0.0213829197982998	0.0146892902840422	Itgam/Itga2/Serpine1/Bst1/Trem1/Mmp12	6	0.161725067385445
GO:0080164	BP	GO:0080164	regulation of nitric oxide metabolic process	3/113	77/28943	0.00343605103225033	0.0214780459761933	0.0147546385177667	Tnf/Il10/Mmp8	3	0.38961038961039
GO:0006820	BP	GO:0006820	anion transport	7/113	500/28943	0.00353105921277629	0.0219949824619954	0.0151097551328027	Slco1a1/Slc16a3/Il1rn/Slc10a6/Slc22a26/Slc7a11/Slc4a1	7	0.14
GO:0006919	BP	GO:0006919	activation of cysteine-type endopeptidase activity involved in apoptotic process	3/113	78/28943	0.00356343291283725	0.0219949824619954	0.0151097551328027	S100a9/S100a8/Tnf	3	0.384615384615385
GO:0038034	BP	GO:0038034	signal transduction in absence of ligand	3/113	78/28943	0.00356343291283725	0.0219949824619954	0.0151097551328027	Bcl2a1a/Lcn2/Tnf	3	0.384615384615385
GO:0097192	BP	GO:0097192	extrinsic apoptotic signaling pathway in absence of ligand	3/113	78/28943	0.00356343291283725	0.0219949824619954	0.0151097551328027	Bcl2a1a/Lcn2/Tnf	3	0.384615384615385
GO:0048872	BP	GO:0048872	homeostasis of number of cells	6/113	375/28943	0.00359303827636065	0.0220173613825646	0.0151251286394887	Itgam/Bcl2a1a/Tnfaip3/Ccl2/Slc7a11/Slc4a1	6	0.16
GO:0031649	BP	GO:0031649	heat generation	2/113	23/28943	0.00362296855660281	0.0220173613825646	0.0151251286394887	Il1rn/Tnf	2	0.869565217391304
GO:0051043	BP	GO:0051043	regulation of membrane protein ectodomain proteolysis	2/113	23/28943	0.00362296855660281	0.0220173613825646	0.0151251286394887	Tnf/Il10	2	0.869565217391304
GO:0072677	BP	GO:0072677	eosinophil migration	2/113	23/28943	0.00362296855660281	0.0220173613825646	0.0151251286394887	Ccl2/Ccl7	2	0.869565217391304
GO:1903579	BP	GO:1903579	negative regulation of ATP metabolic process	2/113	23/28943	0.00362296855660281	0.0220173613825646	0.0151251286394887	Ddit4/Slc4a1	2	0.869565217391304
GO:1903036	BP	GO:1903036	positive regulation of response to wounding	3/113	79/28943	0.0036936687412169	0.0223093059860616	0.0153256839924563	Serpine1/S100a9/Ccl2	3	0.379746835443038
GO:1903201	BP	GO:1903201	regulation of oxidative stress-induced cell death	3/113	79/28943	0.0036936687412169	0.0223093059860616	0.0153256839924563	Itgam/Slc7a11/Il10	3	0.379746835443038
GO:0006691	BP	GO:0006691	leukotriene metabolic process	2/113	24/28943	0.00394228645818592	0.0235223092005093	0.0161589732018147	Dpep2/Alox5	2	0.833333333333333
GO:1900016	BP	GO:1900016	negative regulation of cytokine production involved in inflammatory response	2/113	24/28943	0.00394228645818592	0.0235223092005093	0.0161589732018147	Mefv/Il1r2	2	0.833333333333333
GO:1903204	BP	GO:1903204	negative regulation of oxidative stress-induced neuron death	2/113	24/28943	0.00394228645818592	0.0235223092005093	0.0161589732018147	Slc7a11/Il10	2	0.833333333333333
GO:1903428	BP	GO:1903428	positive regulation of reactive oxygen species biosynthetic process	2/113	24/28943	0.00394228645818592	0.0235223092005093	0.0161589732018147	Lcn2/Mmp8	2	0.833333333333333
GO:0032088	BP	GO:0032088	negative regulation of NF-kappaB transcription factor activity	3/113	81/28943	0.00396278022014995	0.0235731548443361	0.0161939023148121	Irak3/Acod1/Tnfaip3	3	0.37037037037037
GO:1901215	BP	GO:1901215	negative regulation of neuron death	5/113	267/28943	0.00402249503701213	0.0238563033972195	0.0163884151000653	Lcn2/Ccl2/Slc7a11/Gpnmb/Il10	5	0.187265917602996
GO:0008625	BP	GO:0008625	extrinsic apoptotic signaling pathway via death domain receptors	3/113	83/28943	0.00424353787848774	0.0248257143438295	0.0170543652571815	Serpine1/Tnfaip3/Tnf	3	0.36144578313253
GO:0050810	BP	GO:0050810	regulation of steroid biosynthetic process	3/113	83/28943	0.00424353787848774	0.0248257143438295	0.0170543652571815	Cyp17a1/Hsd3b4/Tnf	3	0.36144578313253
GO:0010759	BP	GO:0010759	positive regulation of macrophage chemotaxis	2/113	25/28943	0.00427420881795744	0.0248257143438295	0.0170543652571815	Trem1/Ccl2	2	0.8
GO:0018904	BP	GO:0018904	ether metabolic process	2/113	25/28943	0.00427420881795744	0.0248257143438295	0.0170543652571815	Pla2g7/Alox5	2	0.8
GO:0030194	BP	GO:0030194	positive regulation of blood coagulation	2/113	25/28943	0.00427420881795744	0.0248257143438295	0.0170543652571815	Serpine1/S100a9	2	0.8
GO:1900048	BP	GO:1900048	positive regulation of hemostasis	2/113	25/28943	0.00427420881795744	0.0248257143438295	0.0170543652571815	Serpine1/S100a9	2	0.8
GO:1900543	BP	GO:1900543	negative regulation of purine nucleotide metabolic process	2/113	25/28943	0.00427420881795744	0.0248257143438295	0.0170543652571815	Ddit4/Slc4a1	2	0.8
GO:0070665	BP	GO:0070665	positive regulation of leukocyte proliferation	4/113	168/28943	0.00431712690519876	0.0250012437539305	0.0171749475949858	Cd28/Bst1/Cd244a/Slc4a1	4	0.238095238095238
GO:0044403	BP	GO:0044403	biological process involved in symbiotic interaction	5/113	272/28943	0.00434956106240289	0.0250417711458225	0.0172027884431755	Trem1/Ch25h/Ltf/Pglyrp1/Trem3	5	0.183823529411765
GO:0050803	BP	GO:0050803	regulation of synapse structure or activity	5/113	272/28943	0.00434956106240289	0.0250417711458225	0.0172027884431755	Cux2/Sybu/Tnf/Slc7a11/Il10	5	0.183823529411765
GO:0001909	BP	GO:0001909	leukocyte mediated cytotoxicity	4/113	169/28943	0.00440869099775417	0.0253081999258833	0.0173858153509716	Itgam/Trem1/Ccl2/Trem3	4	0.236686390532544
GO:0010950	BP	GO:0010950	positive regulation of endopeptidase activity	4/113	170/28943	0.00450155673676094	0.0257661779496578	0.0177004296411806	Mefv/S100a9/S100a8/Tnf	4	0.235294117647059
GO:0006809	BP	GO:0006809	nitric oxide biosynthetic process	3/113	85/28943	0.00453608851620588	0.0258885747490127	0.0177845118026684	Tnf/Il10/Mmp8	3	0.352941176470588
GO:0051250	BP	GO:0051250	negative regulation of lymphocyte activation	4/113	171/28943	0.00459573260196129	0.0261531719458433	0.0179662804792219	Tnfaip3/Pglyrp1/Gpnmb/Il10	4	0.233918128654971
GO:0046685	BP	GO:0046685	response to arsenic-containing substance	2/113	26/28943	0.00461863412608221	0.0262077538739362	0.0180037762839849	Mapk13/Slc4a1	2	0.769230769230769
GO:0032729	BP	GO:0032729	positive regulation of interferon-gamma production	3/113	86/28943	0.00468683056703792	0.0264671232818745	0.0181819536591958	Cd14/Tnf/Cd244a	3	0.348837209302326
GO:0007565	BP	GO:0007565	female pregnancy	4/113	172/28943	0.00469122703167812	0.0264671232818745	0.0181819536591958	Sult1e1/Acod1/Mmp12/A2m	4	0.232558139534884
GO:0001936	BP	GO:0001936	regulation of endothelial cell proliferation	4/113	174/28943	0.00488620512834397	0.0274100794806532	0.0188297303641385	Ccl2/Tnf/Il10/Alox5	4	0.229885057471264
GO:0050830	BP	GO:0050830	defense response to Gram-positive bacterium	4/113	174/28943	0.00488620512834397	0.0274100794806532	0.0188297303641385	Tnf/Mmp7/Ltf/Pglyrp1	4	0.229885057471264
GO:0036336	BP	GO:0036336	dendritic cell migration	2/113	27/28943	0.00497546146096743	0.027653110008187	0.0189966835211677	Retnlg/Alox5	2	0.740740740740741
GO:0045980	BP	GO:0045980	negative regulation of nucleotide metabolic process	2/113	27/28943	0.00497546146096743	0.027653110008187	0.0189966835211677	Ddit4/Slc4a1	2	0.740740740740741
GO:1904996	BP	GO:1904996	positive regulation of leukocyte adhesion to vascular endothelial cell	2/113	27/28943	0.00497546146096743	0.027653110008187	0.0189966835211677	Tnf/Alox5	2	0.740740740740741
GO:0050792	BP	GO:0050792	regulation of viral process	4/113	175/28943	0.00498570546110025	0.027653110008187	0.0189966835211677	Slpi/Ch25h/Tnf/Ltf	4	0.228571428571429
GO:0010594	BP	GO:0010594	regulation of endothelial cell migration	4/113	176/28943	0.00508655768918575	0.0281332362078841	0.0193265128048601	Bmper/Cxcl13/Lcn2/Tnf	4	0.227272727272727
GO:1900542	BP	GO:1900542	regulation of purine nucleotide metabolic process	3/113	89/28943	0.005157128454662	0.0284436580594663	0.0195397613570416	Ddit4/Slc2a6/Slc4a1	3	0.337078651685393
GO:0006925	BP	GO:0006925	inflammatory cell apoptotic process	2/113	28/28943	0.0053445904862834	0.0293133667618162	0.0201372196888262	Itgam/Slc7a11	2	0.714285714285714
GO:0050820	BP	GO:0050820	positive regulation of coagulation	2/113	28/28943	0.0053445904862834	0.0293133667618162	0.0201372196888262	Serpine1/S100a9	2	0.714285714285714
GO:0046209	BP	GO:0046209	nitric oxide metabolic process	3/113	91/28943	0.0054858841620771	0.0300047386531383	0.020612167100202	Tnf/Il10/Mmp8	3	0.32967032967033
GO:0010952	BP	GO:0010952	positive regulation of peptidase activity	4/113	180/28943	0.00550364939676854	0.0300185198399924	0.0206216342756891	Mefv/S100a9/S100a8/Tnf	4	0.222222222222222
GO:0006096	BP	GO:0006096	glycolytic process	3/113	92/28943	0.00565487662780837	0.0307581549175544	0.021129736745373	Ddit4/Slc2a6/Slc4a1	3	0.326086956521739
GO:0046942	BP	GO:0046942	carboxylic acid transport	5/113	290/28943	0.00568471300771484	0.0308352614660896	0.0211827061473498	Slco1a1/Slc16a3/Il1rn/Slc10a6/Slc7a11	5	0.172413793103448
GO:0001780	BP	GO:0001780	neutrophil homeostasis	2/113	29/28943	0.00572592144799831	0.030888600907147	0.0212193484085878	Itgam/Slc7a11	2	0.689655172413793
GO:0010893	BP	GO:0010893	positive regulation of steroid biosynthetic process	2/113	29/28943	0.00572592144799831	0.030888600907147	0.0212193484085878	Cyp17a1/Tnf	2	0.689655172413793
GO:0006757	BP	GO:0006757	ATP generation from ADP	3/113	93/28943	0.00582696584716823	0.0312623862481587	0.0214761253796391	Ddit4/Slc2a6/Slc4a1	3	0.32258064516129
GO:2001057	BP	GO:2001057	reactive nitrogen species metabolic process	3/113	93/28943	0.00582696584716823	0.0312623862481587	0.0214761253796391	Tnf/Il10/Mmp8	3	0.32258064516129
GO:1903035	BP	GO:1903035	negative regulation of response to wounding	3/113	94/28943	0.00600216668031025	0.031960239608858	0.0219555253253762	Serpine1/Tnf/Alox5	3	0.319148936170213
GO:0002705	BP	GO:0002705	positive regulation of leukocyte mediated immunity	4/113	185/28943	0.00605640553752228	0.031960239608858	0.0219555253253762	Itgam/Cd28/Ccl2/Tnf	4	0.216216216216216
GO:0048660	BP	GO:0048660	regulation of smooth muscle cell proliferation	4/113	185/28943	0.00605640553752228	0.031960239608858	0.0219555253253762	Itga2/Tnfaip3/Tnf/Il10	4	0.216216216216216
GO:0010955	BP	GO:0010955	negative regulation of protein processing	2/113	30/28943	0.00611935517142684	0.031960239608858	0.0219555253253762	Serpine1/Il1r2	2	0.666666666666667
GO:0032691	BP	GO:0032691	negative regulation of interleukin-1 beta production	2/113	30/28943	0.00611935517142684	0.031960239608858	0.0219555253253762	Mefv/Tnfaip3	2	0.666666666666667
GO:0043032	BP	GO:0043032	positive regulation of macrophage activation	2/113	30/28943	0.00611935517142684	0.031960239608858	0.0219555253253762	Il10/Mmp8	2	0.666666666666667
GO:0046641	BP	GO:0046641	positive regulation of alpha-beta T cell proliferation	2/113	30/28943	0.00611935517142684	0.031960239608858	0.0219555253253762	Cd28/Cd244a	2	0.666666666666667
GO:0090314	BP	GO:0090314	positive regulation of protein targeting to membrane	2/113	30/28943	0.00611935517142684	0.031960239608858	0.0219555253253762	Itgam/Ccl2	2	0.666666666666667
GO:1902042	BP	GO:1902042	negative regulation of extrinsic apoptotic signaling pathway via death domain receptors	2/113	30/28943	0.00611935517142684	0.031960239608858	0.0219555253253762	Serpine1/Tnfaip3	2	0.666666666666667
GO:1903318	BP	GO:1903318	negative regulation of protein maturation	2/113	30/28943	0.00611935517142684	0.031960239608858	0.0219555253253762	Serpine1/Il1r2	2	0.666666666666667
GO:0006140	BP	GO:0006140	regulation of nucleotide metabolic process	3/113	95/28943	0.00618049367148953	0.0320247158925339	0.0219998181935292	Ddit4/Slc2a6/Slc4a1	3	0.315789473684211
GO:0045069	BP	GO:0045069	regulation of viral genome replication	3/113	95/28943	0.00618049367148953	0.0320247158925339	0.0219998181935292	Slpi/Tnf/Ltf	3	0.315789473684211
GO:0051341	BP	GO:0051341	regulation of oxidoreductase activity	3/113	95/28943	0.00618049367148953	0.0320247158925339	0.0219998181935292	Tnf/Slc4a1/Alox5	3	0.315789473684211
GO:0002312	BP	GO:0002312	B cell activation involved in immune response	3/113	96/28943	0.00636196105182951	0.0328784811313709	0.0225863239441937	Cd28/Tnfaip3/Il10	3	0.3125
GO:0015721	BP	GO:0015721	bile acid and bile salt transport	2/113	31/28943	0.00652479305829275	0.0335439100046434	0.0230434494431941	Slco1a1/Slc10a6	2	0.645161290322581
GO:1905523	BP	GO:1905523	positive regulation of macrophage migration	2/113	31/28943	0.00652479305829275	0.0335439100046434	0.0230434494431941	Trem1/Ccl2	2	0.645161290322581
GO:0044703	BP	GO:0044703	multi-organism reproductive process	4/113	190/28943	0.00664496259406444	0.034072737884669	0.0234067350147281	Sult1e1/Acod1/Mmp12/A2m	4	0.210526315789474
GO:1901222	BP	GO:1901222	regulation of NIK/NF-kappaB signaling	3/113	98/28943	0.0067343723552993	0.0344415043313878	0.0236600641874493	Cd14/Tnf/Mmp8	3	0.306122448979592
GO:0048659	BP	GO:0048659	smooth muscle cell proliferation	4/113	192/28943	0.0068906255833636	0.0351389920771522	0.0241392129689881	Itga2/Tnfaip3/Tnf/Il10	4	0.208333333333333
GO:2001237	BP	GO:2001237	negative regulation of extrinsic apoptotic signaling pathway	3/113	99/28943	0.00692534319966173	0.0351389920771522	0.0241392129689881	Serpine1/Tnfaip3/Tnf	3	0.303030303030303
GO:0002313	BP	GO:0002313	mature B cell differentiation involved in immune response	2/113	32/28943	0.00694213708380509	0.0351389920771522	0.0241392129689881	Tnfaip3/Il10	2	0.625
GO:0045662	BP	GO:0045662	negative regulation of myoblast differentiation	2/113	32/28943	0.00694213708380509	0.0351389920771522	0.0241392129689881	Tnf/Il36g	2	0.625
GO:1901654	BP	GO:1901654	response to ketone	4/113	195/28943	0.0072702799552395	0.0366588735932126	0.0251833164402332	Hsd3b4/Ddit4/Acod1/Hsd3b5	4	0.205128205128205
GO:1903706	BP	GO:1903706	regulation of hemopoiesis	6/113	435/28943	0.00730203095587443	0.0366588735932126	0.0251833164402332	Itgam/Cd28/Tnf/Pglyrp1/Ccl3/Il10	6	0.137931034482759
GO:0036473	BP	GO:0036473	cell death in response to oxidative stress	3/113	101/28943	0.00731688030580626	0.0366588735932126	0.0251833164402332	Itgam/Slc7a11/Il10	3	0.297029702970297
GO:0046031	BP	GO:0046031	ADP metabolic process	3/113	101/28943	0.00731688030580626	0.0366588735932126	0.0251833164402332	Ddit4/Slc2a6/Slc4a1	3	0.297029702970297
GO:0051090	BP	GO:0051090	regulation of DNA-binding transcription factor activity	6/113	436/28943	0.0073809302419352	0.0368859178841889	0.0253392876326122	Irak3/Acod1/Tnfaip3/Tnf/Ltf/Il10	6	0.137614678899083
GO:0097193	BP	GO:0097193	intrinsic apoptotic signaling pathway	5/113	310/28943	0.00748180882504671	0.0372953963962455	0.0256205845174818	Ddit4/S100a9/Bcl2a1a/S100a8/Tnf	5	0.161290322580645
GO:0043405	BP	GO:0043405	regulation of MAP kinase activity	4/113	198/28943	0.0076635031220474	0.0380951595659327	0.0261699928054441	Irak3/Pik3r5/Il1rn/Tnf	4	0.202020202020202
GO:0030336	BP	GO:0030336	negative regulation of cell migration	5/113	312/28943	0.00768094380278075	0.0380951595659327	0.0261699928054441	Cxcl13/Serpine1/Il1rn/Ccl2/Tnf	5	0.16025641025641
GO:0006109	BP	GO:0006109	regulation of carbohydrate metabolic process	4/113	199/28943	0.00779762667973736	0.0385517088216094	0.0264836255837952	Ddit4/Slc2a6/Cd244a/Slc4a1	4	0.201005025125628
GO:0010758	BP	GO:0010758	regulation of macrophage chemotaxis	2/113	34/28943	0.00781215430158566	0.0385517088216094	0.0264836255837952	Trem1/Ccl2	2	0.588235294117647
GO:0050678	BP	GO:0050678	regulation of epithelial cell proliferation	6/113	442/28943	0.00786734941814477	0.0387270275108177	0.0266040631639896	Tnfaip3/Ccl2/Tnf/Mmp12/Il10/Alox5	6	0.135746606334842
GO:1905475	BP	GO:1905475	regulation of protein localization to membrane	4/113	201/28943	0.00807049043114743	0.0395680595701441	0.0271818216821978	Itgam/Ccl2/Tnf/Slc7a11	4	0.199004975124378
GO:0030099	BP	GO:0030099	myeloid cell differentiation	6/113	445/28943	0.00811905089628764	0.0395680595701441	0.0271818216821978	Itgam/Clec5a/Tnf/Ccl3/Slc4a1/Ubd	6	0.134831460674157
GO:0009135	BP	GO:0009135	purine nucleoside diphosphate metabolic process	3/113	105/28943	0.00813868162819114	0.0395680595701441	0.0271818216821978	Ddit4/Slc2a6/Slc4a1	3	0.285714285714286
GO:0009179	BP	GO:0009179	purine ribonucleoside diphosphate metabolic process	3/113	105/28943	0.00813868162819114	0.0395680595701441	0.0271818216821978	Ddit4/Slc2a6/Slc4a1	3	0.285714285714286
GO:0019731	BP	GO:0019731	antibacterial humoral response	3/113	105/28943	0.00813868162819114	0.0395680595701441	0.0271818216821978	Slpi/Mmp7/Ltf	3	0.285714285714286
GO:0002695	BP	GO:0002695	negative regulation of leukocyte activation	4/113	202/28943	0.00820924474165701	0.0397874447635728	0.0273325313523782	Tnfaip3/Pglyrp1/Gpnmb/Il10	4	0.198019801980198
GO:0014002	BP	GO:0014002	astrocyte development	2/113	35/28943	0.00826463428557708	0.0397874447635728	0.0273325313523782	S100a9/S100a8	2	0.571428571428571
GO:0045672	BP	GO:0045672	positive regulation of osteoclast differentiation	2/113	35/28943	0.00826463428557708	0.0397874447635728	0.0273325313523782	Tnf/Ccl3	2	0.571428571428571
GO:1904994	BP	GO:1904994	regulation of leukocyte adhesion to vascular endothelial cell	2/113	35/28943	0.00826463428557708	0.0397874447635728	0.0273325313523782	Tnf/Alox5	2	0.571428571428571
GO:0044706	BP	GO:0044706	multi-multicellular organism process	4/113	204/28943	0.00849143314088556	0.0406803694754347	0.0279459382405889	Sult1e1/Acod1/Mmp12/A2m	4	0.196078431372549
GO:0071902	BP	GO:0071902	positive regulation of protein serine/threonine kinase activity	4/113	204/28943	0.00849143314088556	0.0406803694754347	0.0279459382405889	Pik3r5/Il1rn/Tnf/Ltf	4	0.196078431372549
GO:0032479	BP	GO:0032479	regulation of type I interferon production	3/113	107/28943	0.00856913273892811	0.0409529669003627	0.0281332027836551	Cd14/Acod1/Mmp12	3	0.280373831775701
GO:0002902	BP	GO:0002902	regulation of B cell apoptotic process	2/113	36/28943	0.00872863398590941	0.0413314365358312	0.028393197695086	Bcl2a1a/Il10	2	0.555555555555556
GO:0010573	BP	GO:0010573	vascular endothelial growth factor production	2/113	36/28943	0.00872863398590941	0.0413314365358312	0.028393197695086	Ccl2/Tnf	2	0.555555555555556
GO:0097242	BP	GO:0097242	amyloid-beta clearance	2/113	36/28943	0.00872863398590941	0.0413314365358312	0.028393197695086	Itgam/Tnf	2	0.555555555555556
GO:0015849	BP	GO:0015849	organic acid transport	5/113	322/28943	0.00873228928334473	0.0413314365358312	0.028393197695086	Slco1a1/Slc16a3/Il1rn/Slc10a6/Slc7a11	5	0.15527950310559
GO:0002262	BP	GO:0002262	myeloid cell homeostasis	4/113	206/28943	0.00877990718889259	0.0414571636808861	0.0284795676832689	Itgam/Ccl2/Slc7a11/Slc4a1	4	0.194174757281553
GO:0006165	BP	GO:0006165	nucleoside diphosphate phosphorylation	3/113	109/28943	0.00901273445334019	0.0424547228196814	0.029164854627404	Ddit4/Slc2a6/Slc4a1	3	0.275229357798165
GO:2000146	BP	GO:2000146	negative regulation of cell motility	5/113	325/28943	0.00906618620674465	0.0426045838689265	0.0292678037323625	Cxcl13/Serpine1/Il1rn/Ccl2/Tnf	5	0.153846153846154
GO:0070372	BP	GO:0070372	regulation of ERK1 and ERK2 cascade	5/113	326/28943	0.00917941978169697	0.0428060258322053	0.0294061870542802	Bmper/Ccl2/Ccl3/Gpnmb/Ccl7	5	0.153374233128834
GO:0090279	BP	GO:0090279	regulation of calcium ion import	2/113	37/28943	0.009204058201841	0.0428060258322053	0.0294061870542802	Serpine1/Ccl2	2	0.540540540540541
GO:0090313	BP	GO:0090313	regulation of protein targeting to membrane	2/113	37/28943	0.009204058201841	0.0428060258322053	0.0294061870542802	Itgam/Ccl2	2	0.540540540540541
GO:0022408	BP	GO:0022408	negative regulation of cell-cell adhesion	4/113	209/28943	0.00922452264171302	0.0428060258322053	0.0294061870542802	Tnfaip3/Il1rn/Gpnmb/Il10	4	0.191387559808612
GO:0032642	BP	GO:0032642	regulation of chemokine production	3/113	110/28943	0.00923949262503161	0.0428060258322053	0.0294061870542802	Mefv/Chil3/Tnf	3	0.272727272727273
GO:0042102	BP	GO:0042102	positive regulation of T cell proliferation	3/113	110/28943	0.00923949262503161	0.0428060258322053	0.0294061870542802	Cd28/Cd244a/Slc4a1	3	0.272727272727273
GO:1902107	BP	GO:1902107	positive regulation of leukocyte differentiation	4/113	210/28943	0.00937592902846086	0.0432346703911931	0.0297006503181861	Itgam/Tnf/Ccl3/Il10	4	0.19047619047619
GO:1903708	BP	GO:1903708	positive regulation of hemopoiesis	4/113	210/28943	0.00937592902846086	0.0432346703911931	0.0297006503181861	Itgam/Tnf/Ccl3/Il10	4	0.19047619047619
GO:0001953	BP	GO:0001953	negative regulation of cell-matrix adhesion	2/113	38/28943	0.00969081228885941	0.0443275025044738	0.0304513863399796	Serpine1/Mmp12	2	0.526315789473684
GO:0050869	BP	GO:0050869	negative regulation of B cell activation	2/113	38/28943	0.00969081228885941	0.0443275025044738	0.0304513863399796	Tnfaip3/Il10	2	0.526315789473684
GO:0032606	BP	GO:0032606	type I interferon production	3/113	112/28943	0.00970297286918649	0.0443275025044738	0.0304513863399796	Cd14/Acod1/Mmp12	3	0.267857142857143
GO:1905477	BP	GO:1905477	positive regulation of protein localization to membrane	3/113	112/28943	0.00970297286918649	0.0443275025044738	0.0304513863399796	Itgam/Ccl2/Tnf	3	0.267857142857143
GO:0008630	BP	GO:0008630	intrinsic apoptotic signaling pathway in response to DNA damage	3/113	113/28943	0.00993971383793635	0.0450951533338633	0.0309787346149605	Ddit4/Bcl2a1a/Tnf	3	0.265486725663717
GO:0045639	BP	GO:0045639	positive regulation of myeloid cell differentiation	3/113	113/28943	0.00993971383793635	0.0450951533338633	0.0309787346149605	Itgam/Tnf/Ccl3	3	0.265486725663717
GO:0046939	BP	GO:0046939	nucleotide phosphorylation	3/113	113/28943	0.00993971383793635	0.0450951533338633	0.0309787346149605	Ddit4/Slc2a6/Slc4a1	3	0.265486725663717
GO:0033032	BP	GO:0033032	regulation of myeloid cell apoptotic process	2/113	39/28943	0.0101888021558525	0.0460131913873247	0.03160939345792	Clec5a/Slc7a11	2	0.512820512820513
GO:0033238	BP	GO:0033238	regulation of cellular amine metabolic process	2/113	39/28943	0.0101888021558525	0.0460131913873247	0.03160939345792	Itgam/Slc7a11	2	0.512820512820513
GO:0006914	BP	GO:0006914	autophagy	6/113	469/28943	0.0103458503558137	0.0465090852753361	0.0319500545715468	Dram1/Mefv/S100a9/Tnfaip3/S100a8/Il10	6	0.127931769722815
GO:0061919	BP	GO:0061919	process utilizing autophagic mechanism	6/113	469/28943	0.0103458503558137	0.0465090852753361	0.0319500545715468	Dram1/Mefv/S100a9/Tnfaip3/S100a8/Il10	6	0.127931769722815
GO:0098742	BP	GO:0098742	cell-cell adhesion via plasma-membrane adhesion molecules	4/113	217/28943	0.010481259622853	0.0470104788095617	0.0322944937426355	Celsr3/Tnfaip3/Il1rn/Il10	4	0.184331797235023
GO:0006026	BP	GO:0006026	aminoglycan catabolic process	2/113	40/28943	0.0106979342622928	0.0477646996881057	0.0328126161285268	Chil3/Pglyrp1	2	0.5
GO:2000403	BP	GO:2000403	positive regulation of lymphocyte migration	2/113	40/28943	0.0106979342622928	0.0477646996881057	0.0328126161285268	Cxcl13/Ccl7	2	0.5
GO:0009185	BP	GO:0009185	ribonucleoside diphosphate metabolic process	3/113	117/28943	0.0109202247385183	0.0485370711289898	0.0333432072923749	Ddit4/Slc2a6/Slc4a1	3	0.256410256410256
GO:0019218	BP	GO:0019218	regulation of steroid metabolic process	3/113	117/28943	0.0109202247385183	0.0485370711289898	0.0333432072923749	Cyp17a1/Hsd3b4/Tnf	3	0.256410256410256
GO:0038061	BP	GO:0038061	NIK/NF-kappaB signaling	3/113	118/28943	0.0111737811862799	0.0495257166968434	0.0340223709365929	Cd14/Tnf/Mmp8	3	0.254237288135593
GO:0002335	BP	GO:0002335	mature B cell differentiation	2/113	41/28943	0.0112181156154353	0.0495257166968434	0.0340223709365929	Tnfaip3/Il10	2	0.48780487804878
GO:0032689	BP	GO:0032689	negative regulation of interferon-gamma production	2/113	41/28943	0.0112181156154353	0.0495257166968434	0.0340223709365929	Pglyrp1/Il10	2	0.48780487804878
GO:2000106	BP	GO:2000106	regulation of leukocyte apoptotic process	3/113	119/28943	0.0114307250092611	0.050351448642584	0.0345896188317449	Bcl2a1a/Slc7a11/Il10	3	0.252100840336134
GO:0051702	BP	GO:0051702	biological process involved in interaction with symbiont	3/113	120/28943	0.0116910637070214	0.051383268837333	0.0352984418785774	Trem1/Ltf/Trem3	3	0.25
GO:0010810	BP	GO:0010810	regulation of cell-substrate adhesion	4/113	225/28943	0.0118439671074501	0.0518239360768205	0.0356011642878909	Serpine1/Bst1/Trem1/Mmp12	4	0.177777777777778
GO:0050866	BP	GO:0050866	negative regulation of cell activation	4/113	225/28943	0.0118439671074501	0.0518239360768205	0.0356011642878909	Tnfaip3/Pglyrp1/Gpnmb/Il10	4	0.177777777777778
GO:0006090	BP	GO:0006090	pyruvate metabolic process	3/113	121/28943	0.011954804529427	0.0521929270918887	0.0358546477309225	Ddit4/Slc2a6/Slc4a1	3	0.247933884297521
GO:0070371	BP	GO:0070371	ERK1 and ERK2 cascade	5/113	350/28943	0.0121982086544267	0.0531236829339783	0.0364940432333603	Bmper/Ccl2/Ccl3/Gpnmb/Ccl7	5	0.142857142857143
GO:0021782	BP	GO:0021782	glial cell development	3/113	122/28943	0.0122219544789701	0.0531236829339783	0.0364940432333603	Itgam/S100a9/S100a8	3	0.245901639344262
GO:0015718	BP	GO:0015718	monocarboxylic acid transport	3/113	124/28943	0.0127665085463777	0.0553684038057658	0.0380360850500703	Slco1a1/Slc16a3/Slc10a6	3	0.241935483870968
GO:0001782	BP	GO:0001782	B cell homeostasis	2/113	44/28943	0.0128440333858791	0.0554603108263069	0.0380992218394613	Bcl2a1a/Tnfaip3	2	0.454545454545455
GO:0002323	BP	GO:0002323	natural killer cell activation involved in immune response	2/113	44/28943	0.0128440333858791	0.0554603108263069	0.0380992218394613	Pglyrp1/Cd244a	2	0.454545454545455
GO:0002040	BP	GO:0002040	sprouting angiogenesis	3/113	125/28943	0.0130439254530154	0.056200195223167	0.0386074955824595	Bmper/Il10/Alox5	3	0.24
GO:0002718	BP	GO:0002718	regulation of cytokine production involved in immune response	3/113	126/28943	0.0133247770688668	0.0572078358120041	0.0392997081170914	Irak3/Tnf/Il10	3	0.238095238095238
GO:0050808	BP	GO:0050808	synapse organization	6/113	496/28943	0.013335904843936	0.0572078358120041	0.0392997081170914	Itgam/Cux2/Sybu/Tnf/Slc7a11/Il10	6	0.120967741935484
GO:0045940	BP	GO:0045940	positive regulation of steroid metabolic process	2/113	45/28943	0.0134074926566804	0.0573898979152253	0.0394247781781105	Cyp17a1/Tnf	2	0.444444444444444
GO:0007204	BP	GO:0007204	positive regulation of cytosolic calcium ion concentration	4/113	234/28943	0.0135074637708349	0.0574431882608506	0.0394613867125674	Cxcl13/Cxcl2/Ccl3/Saa2	4	0.170940170940171
GO:0043542	BP	GO:0043542	endothelial cell migration	4/113	234/28943	0.0135074637708349	0.0574431882608506	0.0394613867125674	Bmper/Cxcl13/Lcn2/Tnf	4	0.170940170940171
GO:1901617	BP	GO:1901617	organic hydroxy compound biosynthetic process	4/113	234/28943	0.0135074637708349	0.0574431882608506	0.0394613867125674	Ch25h/Tnf/Slc7a11/Cd244a	4	0.170940170940171
GO:0043280	BP	GO:0043280	positive regulation of cysteine-type endopeptidase activity involved in apoptotic process	3/113	127/28943	0.0136090691938017	0.0576089438398977	0.0395752547829614	S100a9/S100a8/Tnf	3	0.236220472440945
GO:0045807	BP	GO:0045807	positive regulation of endocytosis	3/113	127/28943	0.0136090691938017	0.0576089438398977	0.0395752547829614	Itga2/Cd14/Serpine1	3	0.236220472440945
GO:0040013	BP	GO:0040013	negative regulation of locomotion	5/113	360/28943	0.013634214235344	0.0576089438398977	0.0395752547829614	Cxcl13/Serpine1/Il1rn/Ccl2/Tnf	5	0.138888888888889
GO:0030073	BP	GO:0030073	insulin secretion	4/113	235/28943	0.0137009902850832	0.0577671303454578	0.039683923174421	Sybu/Il1rn/Tnf/Alox5	4	0.170212765957447
GO:0001783	BP	GO:0001783	B cell apoptotic process	2/113	46/28943	0.0139815443300307	0.058698637070001	0.0403238345058679	Bcl2a1a/Il10	2	0.434782608695652
GO:2000273	BP	GO:2000273	positive regulation of signaling receptor activity	2/113	46/28943	0.0139815443300307	0.058698637070001	0.0403238345058679	Ccl2/Il10	2	0.434782608695652
GO:0002793	BP	GO:0002793	positive regulation of peptide secretion	3/113	129/28943	0.0141879970036906	0.0594386512771634	0.0408321974238352	S100a9/Sybu/S100a8	3	0.232558139534884
GO:0019079	BP	GO:0019079	viral genome replication	3/113	130/28943	0.0144826431282903	0.0603302000468183	0.0414446590896589	Slpi/Tnf/Ltf	3	0.230769230769231
GO:0043406	BP	GO:0043406	positive regulation of MAP kinase activity	3/113	130/28943	0.0144826431282903	0.0603302000468183	0.0414446590896589	Pik3r5/Il1rn/Tnf	3	0.230769230769231
GO:0042445	BP	GO:0042445	hormone metabolic process	4/113	239/28943	0.0144927296201854	0.0603302000468183	0.0414446590896589	Cyp17a1/Hsd3b4/Sult1e1/Hsd3b5	4	0.167364016736402
GO:0043277	BP	GO:0043277	apoptotic cell clearance	2/113	47/28943	0.0145660986417639	0.0605076966785508	0.0415665928373675	Marco/Ccl2	2	0.425531914893617
GO:0002444	BP	GO:0002444	myeloid leukocyte mediated immunity	3/113	133/28943	0.0153873682473277	0.063784690692607	0.0438177688594264	Itgam/Trem1/Trem3	3	0.225563909774436
GO:0010677	BP	GO:0010677	negative regulation of cellular carbohydrate metabolic process	2/113	49/28943	0.0157663587636739	0.0649455238612426	0.044615219139663	Ddit4/Slc4a1	2	0.408163265306122
GO:0033628	BP	GO:0033628	regulation of cell adhesion mediated by integrin	2/113	49/28943	0.0157663587636739	0.0649455238612426	0.044615219139663	Cxcl13/Serpine1	2	0.408163265306122
GO:1905521	BP	GO:1905521	regulation of macrophage migration	2/113	49/28943	0.0157663587636739	0.0649455238612426	0.044615219139663	Trem1/Ccl2	2	0.408163265306122
GO:0002573	BP	GO:0002573	myeloid leukocyte differentiation	4/113	246/28943	0.0159469290636274	0.0655521990110279	0.0450319829617871	Itgam/Tnf/Ccl3/Ubd	4	0.16260162601626
GO:0009132	BP	GO:0009132	nucleoside diphosphate metabolic process	3/113	136/28943	0.0163233642191608	0.0667824779229654	0.0458771399486839	Ddit4/Slc2a6/Slc4a1	3	0.220588235294118
GO:0018198	BP	GO:0018198	peptidyl-cysteine modification	2/113	50/28943	0.0163818876773958	0.0667824779229654	0.0458771399486839	S100a9/S100a8	2	0.4
GO:0045429	BP	GO:0045429	positive regulation of nitric oxide biosynthetic process	2/113	50/28943	0.0163818876773958	0.0667824779229654	0.0458771399486839	Tnf/Mmp8	2	0.4
GO:0051873	BP	GO:0051873	killing by host of symbiont cells	2/113	50/28943	0.0163818876773958	0.0667824779229654	0.0458771399486839	Trem1/Trem3	2	0.4
GO:0046640	BP	GO:0046640	regulation of alpha-beta T cell proliferation	2/113	51/28943	0.0170075654312315	0.0689239650040956	0.0473482638957862	Cd28/Cd244a	2	0.392156862745098
GO:1902041	BP	GO:1902041	regulation of extrinsic apoptotic signaling pathway via death domain receptors	2/113	51/28943	0.0170075654312315	0.0689239650040956	0.0473482638957862	Serpine1/Tnfaip3	2	0.392156862745098
GO:0050878	BP	GO:0050878	regulation of body fluid levels	5/113	381/28943	0.017012212794307	0.0689239650040956	0.0473482638957862	Serpine1/S100a9/Procr/Slc7a11/Slc4a1	5	0.131233595800525
GO:1904407	BP	GO:1904407	positive regulation of nitric oxide metabolic process	2/113	52/28943	0.0176433048768153	0.0713340191015387	0.0490038836414302	Tnf/Mmp8	2	0.384615384615385
GO:0050819	BP	GO:0050819	negative regulation of coagulation	2/113	53/28943	0.0182890193809474	0.0733444854628448	0.0503850011064958	Serpine1/Procr	2	0.377358490566038
GO:1903202	BP	GO:1903202	negative regulation of oxidative stress-induced cell death	2/113	53/28943	0.0182890193809474	0.0733444854628448	0.0503850011064958	Slc7a11/Il10	2	0.377358490566038
GO:0002702	BP	GO:0002702	positive regulation of production of molecular mediator of immune response	3/113	142/28943	0.01828955935107	0.0733444854628448	0.0503850011064958	Cd28/Il10/Cd244a	3	0.211267605633803
GO:0045727	BP	GO:0045727	positive regulation of translation	3/113	142/28943	0.01828955935107	0.0733444854628448	0.0503850011064958	Itga2/Tnf/Piwil2	3	0.211267605633803
GO:0002761	BP	GO:0002761	regulation of myeloid leukocyte differentiation	3/113	143/28943	0.0186295042716767	0.0745558819327873	0.0512171865406601	Itgam/Tnf/Ccl3	3	0.20979020979021
GO:0002714	BP	GO:0002714	positive regulation of B cell mediated immunity	2/113	54/28943	0.0189446228229583	0.0753574996735453	0.0517678688516777	Cd28/Tnf	2	0.37037037037037
GO:0002891	BP	GO:0002891	positive regulation of immunoglobulin mediated immune response	2/113	54/28943	0.0189446228229583	0.0753574996735453	0.0517678688516777	Cd28/Tnf	2	0.37037037037037
GO:0045912	BP	GO:0045912	negative regulation of carbohydrate metabolic process	2/113	54/28943	0.0189446228229583	0.0753574996735453	0.0517678688516777	Ddit4/Slc4a1	2	0.37037037037037
GO:0019058	BP	GO:0019058	viral life cycle	4/113	261/28943	0.0193638976122844	0.0767153207215051	0.0527006426597172	Slpi/Ch25h/Tnf/Ltf	4	0.153256704980843
GO:0043547	BP	GO:0043547	positive regulation of GTPase activity	4/113	261/28943	0.0193638976122844	0.0767153207215051	0.0527006426597172	Cxcl13/Ccl2/Ccl3/Ccl7	4	0.153256704980843
GO:0032814	BP	GO:0032814	regulation of natural killer cell activation	2/113	55/28943	0.0196100295920859	0.077534434270717	0.0532633439565216	Pglyrp1/Cd244a	2	0.363636363636364
GO:0050807	BP	GO:0050807	regulation of synapse organization	4/113	264/28943	0.0200974631956473	0.0793024148942478	0.0544778825153609	Cux2/Tnf/Slc7a11/Il10	4	0.151515151515152
GO:0010596	BP	GO:0010596	negative regulation of endothelial cell migration	2/113	56/28943	0.0202851545848645	0.0795646800350563	0.0546580491540174	Cxcl13/Tnf	2	0.357142857142857
GO:0043507	BP	GO:0043507	positive regulation of JUN kinase activity	2/113	56/28943	0.0202851545848645	0.0795646800350563	0.0546580491540174	Il1rn/Tnf	2	0.357142857142857
GO:0046633	BP	GO:0046633	alpha-beta T cell proliferation	2/113	56/28943	0.0202851545848645	0.0795646800350563	0.0546580491540174	Cd28/Cd244a	2	0.357142857142857
GO:0033002	BP	GO:0033002	muscle cell proliferation	4/113	266/28943	0.0205959255654894	0.0806230167762397	0.0553850881064221	Itga2/Tnfaip3/Tnf/Il10	4	0.150375939849624
GO:2001233	BP	GO:2001233	regulation of apoptotic signaling pathway	5/113	401/28943	0.0207082963477412	0.0809020545807588	0.0555767769566572	Serpine1/S100a9/Tnfaip3/S100a8/Tnf	5	0.124688279301746
GO:0051353	BP	GO:0051353	positive regulation of oxidoreductase activity	2/113	57/28943	0.0209699132025272	0.0816003144185297	0.0560564561373985	Tnf/Alox5	2	0.350877192982456
GO:1903533	BP	GO:1903533	regulation of protein targeting	2/113	57/28943	0.0209699132025272	0.0816003144185297	0.0560564561373985	Itgam/Ccl2	2	0.350877192982456
GO:0002639	BP	GO:0002639	positive regulation of immunoglobulin production	2/113	58/28943	0.0216642213484189	0.0838052098920174	0.0575711393500534	Cd28/Il10	2	0.344827586206897
GO:0006826	BP	GO:0006826	iron ion transport	2/113	58/28943	0.0216642213484189	0.0838052098920174	0.0575711393500534	Lcn2/Ltf	2	0.344827586206897
GO:0043030	BP	GO:0043030	regulation of macrophage activation	2/113	58/28943	0.0216642213484189	0.0838052098920174	0.0575711393500534	Il10/Mmp8	2	0.344827586206897
GO:0051091	BP	GO:0051091	positive regulation of DNA-binding transcription factor activity	4/113	271/28943	0.021875249741851	0.084455621062166	0.0580179482317411	Irak3/Tnf/Ltf/Il10	4	0.14760147601476
GO:0043388	BP	GO:0043388	positive regulation of DNA binding	2/113	59/28943	0.0223679954254234	0.0860206699075364	0.0590930800198788	Itga2/Mmp8	2	0.338983050847458
GO:0070509	BP	GO:0070509	calcium ion import	2/113	59/28943	0.0223679954254234	0.0860206699075364	0.0590930800198788	Serpine1/Ccl2	2	0.338983050847458
GO:0051092	BP	GO:0051092	positive regulation of NF-kappaB transcription factor activity	3/113	155/28943	0.0229826514771606	0.0882121652213047	0.0605985578088672	Irak3/Tnf/Ltf	3	0.193548387096774
GO:0050922	BP	GO:0050922	negative regulation of chemotaxis	2/113	60/28943	0.0230811523334009	0.0884178773238645	0.0607398745615813	Cxcl13/Ccl2	2	0.333333333333333
GO:1901136	BP	GO:1901136	carbohydrate derivative catabolic process	3/113	156/28943	0.0233682574867662	0.0891707344795401	0.061257060119328	Chil3/Pglyrp1/Mmp12	3	0.192307692307692
GO:2001235	BP	GO:2001235	positive regulation of apoptotic signaling pathway	3/113	156/28943	0.0233682574867662	0.0891707344795401	0.061257060119328	S100a9/S100a8/Tnf	3	0.192307692307692
GO:0050864	BP	GO:0050864	regulation of B cell activation	4/113	278/28943	0.0237465434321414	0.0903055575058445	0.0620366423752427	Cd28/Tnfaip3/Bst1/Il10	4	0.143884892086331
GO:0022612	BP	GO:0022612	gland morphogenesis	3/113	157/28943	0.0237573787648692	0.0903055575058445	0.0620366423752427	Tnfaip3/Elf3/Tnf	3	0.191082802547771
GO:0010812	BP	GO:0010812	negative regulation of cell-substrate adhesion	2/113	61/28943	0.023803609466639	0.0903069499803704	0.0620375989547331	Serpine1/Mmp12	2	0.327868852459016
GO:0002377	BP	GO:0002377	immunoglobulin production	4/113	280/28943	0.0242985200846107	0.0920072808588433	0.0632056645925603	Cd28/Tnfaip3/Tnf/Il10	4	0.142857142857143
GO:0032653	BP	GO:0032653	regulation of interleukin-10 production	2/113	62/28943	0.0245352847113151	0.0922354941079273	0.063362438816758	Cd28/Mmp8	2	0.32258064516129
GO:0034340	BP	GO:0034340	response to type I interferon	2/113	62/28943	0.0245352847113151	0.0922354941079273	0.063362438816758	Ch25h/Mmp12	2	0.32258064516129
GO:0051785	BP	GO:0051785	positive regulation of nuclear division	2/113	62/28943	0.0245352847113151	0.0922354941079273	0.063362438816758	Cd28/Piwil2	2	0.32258064516129
GO:0008360	BP	GO:0008360	regulation of cell shape	3/113	159/28943	0.0245461650139939	0.0922354941079273	0.063362438816758	Ccl2/Ccl3/Ccl7	3	0.188679245283019
GO:0007613	BP	GO:0007613	memory	3/113	160/28943	0.0249458285006469	0.0933808675242847	0.0641492688079473	Cux2/Lcn2/Il1rn	3	0.1875
GO:0010634	BP	GO:0010634	positive regulation of epithelial cell migration	3/113	160/28943	0.0249458285006469	0.0933808675242847	0.0641492688079473	Itga2/Serpine1/Lcn2	3	0.1875
GO:0050435	BP	GO:0050435	amyloid-beta metabolic process	2/113	63/28943	0.0252760964429706	0.0944376354766777	0.0648752300593573	Nat8f7/Tnf	2	0.317460317460317
GO:0010506	BP	GO:0010506	regulation of autophagy	4/113	285/28943	0.0257123679086766	0.0958857053261064	0.0658700015204334	Dram1/Mefv/Tnfaip3/Il10	4	0.140350877192982
GO:0032613	BP	GO:0032613	interleukin-10 production	2/113	64/28943	0.0260259635239977	0.0968716865382825	0.0665473348489445	Cd28/Mmp8	2	0.3125
GO:0051701	BP	GO:0051701	biological process involved in interaction with host	3/113	163/28943	0.0261658879662645	0.0972087422746696	0.0667788799139026	Ch25h/Ltf/Pglyrp1	3	0.184049079754601
GO:2001236	BP	GO:2001236	regulation of extrinsic apoptotic signaling pathway	3/113	164/28943	0.0265795930343473	0.0985597338693595	0.0677069621352688	Serpine1/Tnfaip3/Tnf	3	0.182926829268293
GO:0120254	BP	GO:0120254	olefinic compound metabolic process	3/113	166/28943	0.0274175213734079	0.101403653114556	0.0696606314999355	Cyp17a1/Hsd3b4/Alox5	3	0.180722891566265
GO:0030072	BP	GO:0030072	peptide hormone secretion	4/113	291/28943	0.0274732794176887	0.101403653114556	0.0696606314999355	Sybu/Il1rn/Tnf/Alox5	4	0.13745704467354
GO:0048286	BP	GO:0048286	lung alveolus development	2/113	66/28943	0.0275525416029901	0.101403653114556	0.0696606314999355	Slc7a11/Mmp12	2	0.303030303030303
GO:0072678	BP	GO:0072678	T cell migration	2/113	66/28943	0.0275525416029901	0.101403653114556	0.0696606314999355	Cxcl13/Ccl2	2	0.303030303030303
GO:0010675	BP	GO:0010675	regulation of cellular carbohydrate metabolic process	3/113	167/28943	0.0278417408630733	0.102276842834685	0.0702604811646686	Ddit4/Cd244a/Slc4a1	3	0.179640718562874
GO:0032663	BP	GO:0032663	regulation of interleukin-2 production	2/113	67/28943	0.0283290927375369	0.103680266914889	0.0712245826017119	Cd28/Tnfaip3	2	0.298507462686567
GO:0043903	BP	GO:0043903	regulation of biological process involved in symbiotic interaction	2/113	67/28943	0.0283290927375369	0.103680266914889	0.0712245826017119	Ch25h/Ltf	2	0.298507462686567
GO:0034250	BP	GO:0034250	positive regulation of cellular amide metabolic process	3/113	170/28943	0.0291353946404813	0.106236281568718	0.0729804719552016	Itga2/Tnf/Piwil2	3	0.176470588235294
GO:0043433	BP	GO:0043433	negative regulation of DNA-binding transcription factor activity	3/113	170/28943	0.0291353946404813	0.106236281568718	0.0729804719552016	Irak3/Acod1/Tnfaip3	3	0.176470588235294
GO:0008347	BP	GO:0008347	glial cell migration	2/113	70/28943	0.0307108453561617	0.111567628240373	0.0766429137360028	Ccl2/Ccl3	2	0.285714285714286
GO:0015800	BP	GO:0015800	acidic amino acid transport	2/113	70/28943	0.0307108453561617	0.111567628240373	0.0766429137360028	Il1rn/Slc7a11	2	0.285714285714286
GO:0002703	BP	GO:0002703	regulation of leukocyte mediated immunity	4/113	303/28943	0.0312073078486403	0.113162410964959	0.0777384716206315	Itgam/Cd28/Ccl2/Tnf	4	0.132013201320132
GO:0030193	BP	GO:0030193	regulation of blood coagulation	2/113	71/28943	0.0315218684028447	0.113883594284773	0.0782338984020386	Serpine1/S100a9	2	0.28169014084507
GO:2001244	BP	GO:2001244	positive regulation of intrinsic apoptotic signaling pathway	2/113	71/28943	0.0315218684028447	0.113883594284773	0.0782338984020386	S100a9/S100a8	2	0.28169014084507
GO:0032481	BP	GO:0032481	positive regulation of type I interferon production	2/113	72/28943	0.0323413149269319	0.115571776934898	0.0793936186476407	Cd14/Mmp12	2	0.277777777777778
GO:0043506	BP	GO:0043506	regulation of JUN kinase activity	2/113	72/28943	0.0323413149269319	0.115571776934898	0.0793936186476407	Il1rn/Tnf	2	0.277777777777778
GO:0070613	BP	GO:0070613	regulation of protein processing	2/113	72/28943	0.0323413149269319	0.115571776934898	0.0793936186476407	Serpine1/Il1r2	2	0.277777777777778
GO:1902895	BP	GO:1902895	positive regulation of miRNA transcription	2/113	72/28943	0.0323413149269319	0.115571776934898	0.0793936186476407	Tnf/Il10	2	0.277777777777778
GO:1904705	BP	GO:1904705	regulation of vascular associated smooth muscle cell proliferation	2/113	72/28943	0.0323413149269319	0.115571776934898	0.0793936186476407	Tnf/Il10	2	0.277777777777778
GO:2000134	BP	GO:2000134	negative regulation of G1/S transition of mitotic cell cycle	2/113	72/28943	0.0323413149269319	0.115571776934898	0.0793936186476407	Ccl2/Gpnmb	2	0.277777777777778
GO:0010563	BP	GO:0010563	negative regulation of phosphorus metabolic process	5/113	453/28943	0.0326626379857973	0.116087967859269	0.0797482230890168	Ddit4/Irak3/Tnfaip3/Tnf/Slc4a1	5	0.11037527593819
GO:0034248	BP	GO:0034248	regulation of cellular amide metabolic process	5/113	453/28943	0.0326626379857973	0.116087967859269	0.0797482230890168	Itga2/S100a9/Tnf/Slc7a11/Piwil2	5	0.11037527593819
GO:0045936	BP	GO:0045936	negative regulation of phosphate metabolic process	5/113	453/28943	0.0326626379857973	0.116087967859269	0.0797482230890168	Ddit4/Irak3/Tnfaip3/Tnf/Slc4a1	5	0.11037527593819
GO:0030888	BP	GO:0030888	regulation of B cell proliferation	2/113	73/28943	0.0331691080613057	0.117042963750378	0.0804042706258777	Bst1/Il10	2	0.273972602739726
GO:0048662	BP	GO:0048662	negative regulation of smooth muscle cell proliferation	2/113	73/28943	0.0331691080613057	0.117042963750378	0.0804042706258777	Tnfaip3/Il10	2	0.273972602739726
GO:1900046	BP	GO:1900046	regulation of hemostasis	2/113	73/28943	0.0331691080613057	0.117042963750378	0.0804042706258777	Serpine1/S100a9	2	0.273972602739726
GO:1905330	BP	GO:1905330	regulation of morphogenesis of an epithelium	2/113	73/28943	0.0331691080613057	0.117042963750378	0.0804042706258777	Lcn2/Tnf	2	0.273972602739726
GO:0010633	BP	GO:0010633	negative regulation of epithelial cell migration	2/113	74/28943	0.0340051714012088	0.119564611587464	0.0821365512228445	Cxcl13/Tnf	2	0.27027027027027
GO:0032623	BP	GO:0032623	interleukin-2 production	2/113	74/28943	0.0340051714012088	0.119564611587464	0.0821365512228445	Cd28/Tnfaip3	2	0.27027027027027
GO:0045766	BP	GO:0045766	positive regulation of angiogenesis	3/113	182/28943	0.0346235761538612	0.121305732112015	0.0833326378679746	Bmper/Serpine1/Il10	3	0.164835164835165
GO:1904018	BP	GO:1904018	positive regulation of vasculature development	3/113	182/28943	0.0346235761538612	0.121305732112015	0.0833326378679746	Bmper/Serpine1/Il10	3	0.164835164835165
GO:0007566	BP	GO:0007566	embryo implantation	2/113	75/28943	0.0348494290018588	0.121448718061345	0.0834308640286699	Acod1/Mmp12	2	0.266666666666667
GO:0010507	BP	GO:0010507	negative regulation of autophagy	2/113	75/28943	0.0348494290018588	0.121448718061345	0.0834308640286699	Tnfaip3/Il10	2	0.266666666666667
GO:1990874	BP	GO:1990874	vascular associated smooth muscle cell proliferation	2/113	75/28943	0.0348494290018588	0.121448718061345	0.0834308640286699	Tnf/Il10	2	0.266666666666667
GO:0007369	BP	GO:0007369	gastrulation	3/113	183/28943	0.0351034513948758	0.122117837096308	0.0838905245348995	Tnfaip3/Il1rn/Il10	3	0.163934426229508
GO:0009410	BP	GO:0009410	response to xenobiotic stimulus	4/113	317/28943	0.0359245268438381	0.124753780168461	0.0857013218125535	Serpine1/Fmo3/Lcn2/Mmp7	4	0.126182965299685
GO:0002712	BP	GO:0002712	regulation of B cell mediated immunity	2/113	77/28943	0.036562225491909	0.126300038585209	0.0867635452578082	Cd28/Tnf	2	0.25974025974026
GO:0002889	BP	GO:0002889	regulation of immunoglobulin mediated immune response	2/113	77/28943	0.036562225491909	0.126300038585209	0.0867635452578082	Cd28/Tnf	2	0.25974025974026
GO:1903317	BP	GO:1903317	regulation of protein maturation	2/113	77/28943	0.036562225491909	0.126300038585209	0.0867635452578082	Serpine1/Il1r2	2	0.25974025974026
GO:0002833	BP	GO:0002833	positive regulation of response to biotic stimulus	3/113	187/28943	0.0370573743487363	0.126336294593935	0.0867884518206977	Acod1/Mmp12/Trem3	3	0.160427807486631
GO:0007611	BP	GO:0007611	learning or memory	4/113	321/28943	0.0373441160424899	0.126336294593935	0.0867884518206977	Cux2/Lcn2/Il1rn/Slc7a11	4	0.124610591900312
GO:0051222	BP	GO:0051222	positive regulation of protein transport	4/113	321/28943	0.0373441160424899	0.126336294593935	0.0867884518206977	Itgam/Sybu/Ccl2/Tnf	4	0.124610591900312
GO:0002292	BP	GO:0002292	T cell differentiation involved in immune response	2/113	78/28943	0.0374306147703057	0.126336294593935	0.0867884518206977	Clec4e/Clec4d	2	0.256410256410256
GO:0046635	BP	GO:0046635	positive regulation of alpha-beta T cell activation	2/113	78/28943	0.0374306147703057	0.126336294593935	0.0867884518206977	Cd28/Cd244a	2	0.256410256410256
GO:2000630	BP	GO:2000630	positive regulation of miRNA metabolic process	2/113	78/28943	0.0374306147703057	0.126336294593935	0.0867884518206977	Tnf/Il10	2	0.256410256410256
GO:0001659	BP	GO:0001659	temperature homeostasis	3/113	189/28943	0.03805492235825	0.126336294593935	0.0867884518206977	Lcn2/Il1rn/Tnf	3	0.158730158730159
GO:0021766	BP	GO:0021766	hippocampus development	2/113	79/28943	0.0383068990827495	0.126336294593935	0.0867884518206977	Hsd3b4/Hsd3b5	2	0.253164556962025
GO:0002315	BP	GO:0002315	marginal zone B cell differentiation	1/113	10/28943	0.0383692758594073	0.126336294593935	0.0867884518206977	Tnfaip3	1	1
GO:0002317	BP	GO:0002317	plasma cell differentiation	1/113	10/28943	0.0383692758594073	0.126336294593935	0.0867884518206977	Il10	1	1
GO:0002634	BP	GO:0002634	regulation of germinal center formation	1/113	10/28943	0.0383692758594073	0.126336294593935	0.0867884518206977	Tnfaip3	1	1
GO:0006971	BP	GO:0006971	hypotonic response	1/113	10/28943	0.0383692758594073	0.126336294593935	0.0867884518206977	Itga2	1	1
GO:0035811	BP	GO:0035811	negative regulation of urine volume	1/113	10/28943	0.0383692758594073	0.126336294593935	0.0867884518206977	Slc4a1	1	1
GO:0035871	BP	GO:0035871	protein K11-linked deubiquitination	1/113	10/28943	0.0383692758594073	0.126336294593935	0.0867884518206977	Tnfaip3	1	1
GO:0051121	BP	GO:0051121	hepoxilin metabolic process	1/113	10/28943	0.0383692758594073	0.126336294593935	0.0867884518206977	Alox5	1	1
GO:0051122	BP	GO:0051122	hepoxilin biosynthetic process	1/113	10/28943	0.0383692758594073	0.126336294593935	0.0867884518206977	Alox5	1	1
GO:0051775	BP	GO:0051775	response to redox state	1/113	10/28943	0.0383692758594073	0.126336294593935	0.0867884518206977	Slc7a11	1	1
GO:0060022	BP	GO:0060022	hard palate development	1/113	10/28943	0.0383692758594073	0.126336294593935	0.0867884518206977	Mmp25	1	1
GO:0070391	BP	GO:0070391	response to lipoteichoic acid	1/113	10/28943	0.0383692758594073	0.126336294593935	0.0867884518206977	Cd14	1	1
GO:0071223	BP	GO:0071223	cellular response to lipoteichoic acid	1/113	10/28943	0.0383692758594073	0.126336294593935	0.0867884518206977	Cd14	1	1
GO:0071895	BP	GO:0071895	odontoblast differentiation	1/113	10/28943	0.0383692758594073	0.126336294593935	0.0867884518206977	Serpine1	1	1
GO:0098883	BP	GO:0098883	synapse pruning	1/113	10/28943	0.0383692758594073	0.126336294593935	0.0867884518206977	Itgam	1	1
GO:0106104	BP	GO:0106104	regulation of glutamate receptor clustering	1/113	10/28943	0.0383692758594073	0.126336294593935	0.0867884518206977	Slc7a11	1	1
GO:1902732	BP	GO:1902732	positive regulation of chondrocyte proliferation	1/113	10/28943	0.0383692758594073	0.126336294593935	0.0867884518206977	Ltf	1	1
GO:1904717	BP	GO:1904717	regulation of AMPA glutamate receptor clustering	1/113	10/28943	0.0383692758594073	0.126336294593935	0.0867884518206977	Slc7a11	1	1
GO:1904959	BP	GO:1904959	regulation of cytochrome-c oxidase activity	1/113	10/28943	0.0383692758594073	0.126336294593935	0.0867884518206977	Alox5	1	1
GO:0050680	BP	GO:0050680	negative regulation of epithelial cell proliferation	3/113	190/28943	0.0385588254560711	0.126748459637736	0.0870715942554281	Ccl2/Tnf/Alox5	3	0.157894736842105
GO:0050796	BP	GO:0050796	regulation of insulin secretion	3/113	191/28943	0.0390661409409806	0.128202052521318	0.0880701598406317	Sybu/Tnf/Alox5	3	0.157068062827225
GO:0030217	BP	GO:0030217	T cell differentiation	4/113	326/28943	0.0391636175192011	0.128308091339945	0.0881430046627086	Cd28/Clec4e/Clec4d/Tnfrsf9	4	0.122699386503067
GO:0006749	BP	GO:0006749	glutathione metabolic process	2/113	81/28943	0.040082858534481	0.131101575505636	0.0900620269571744	Nat8f7/Slc7a11	2	0.246913580246914
GO:0031644	BP	GO:0031644	regulation of nervous system process	3/113	194/28943	0.0406085070688363	0.132600581125271	0.0910917894448016	Itga2/Cux2/Il10	3	0.154639175257732
GO:1902807	BP	GO:1902807	negative regulation of cell cycle G1/S phase transition	2/113	82/28943	0.0409823876485542	0.132710589685019	0.091167361335035	Ccl2/Gpnmb	2	0.24390243902439
GO:0043524	BP	GO:0043524	negative regulation of neuron apoptotic process	3/113	195/28943	0.0411294168674862	0.132710589685019	0.091167361335035	Lcn2/Ccl2/Il10	3	0.153846153846154
GO:0032722	BP	GO:0032722	positive regulation of chemokine production	2/113	83/28943	0.0418895197416423	0.132710589685019	0.091167361335035	Chil3/Tnf	2	0.240963855421687
GO:0002645	BP	GO:0002645	positive regulation of tolerance induction	1/113	11/28943	0.0421249967258187	0.132710589685019	0.091167361335035	Irak3	1	0.909090909090909
GO:0006068	BP	GO:0006068	ethanol catabolic process	1/113	11/28943	0.0421249967258187	0.132710589685019	0.091167361335035	Sult1e1	1	0.909090909090909
GO:0006521	BP	GO:0006521	regulation of cellular amino acid metabolic process	1/113	11/28943	0.0421249967258187	0.132710589685019	0.091167361335035	Slc7a11	1	0.909090909090909
GO:0019372	BP	GO:0019372	lipoxygenase pathway	1/113	11/28943	0.0421249967258187	0.132710589685019	0.091167361335035	Alox5	1	0.909090909090909
GO:0031293	BP	GO:0031293	membrane protein intracellular domain proteolysis	1/113	11/28943	0.0421249967258187	0.132710589685019	0.091167361335035	Mmp7	1	0.909090909090909
GO:0031620	BP	GO:0031620	regulation of fever generation	1/113	11/28943	0.0421249967258187	0.132710589685019	0.091167361335035	Tnf	1	0.909090909090909
GO:0032815	BP	GO:0032815	negative regulation of natural killer cell activation	1/113	11/28943	0.0421249967258187	0.132710589685019	0.091167361335035	Pglyrp1	1	0.909090909090909
GO:0032819	BP	GO:0032819	positive regulation of natural killer cell proliferation	1/113	11/28943	0.0421249967258187	0.132710589685019	0.091167361335035	Cd244a	1	0.909090909090909
GO:0033212	BP	GO:0033212	iron import into cell	1/113	11/28943	0.0421249967258187	0.132710589685019	0.091167361335035	Lcn2	1	0.909090909090909
GO:0033629	BP	GO:0033629	negative regulation of cell adhesion mediated by integrin	1/113	11/28943	0.0421249967258187	0.132710589685019	0.091167361335035	Serpine1	1	0.909090909090909
GO:0034145	BP	GO:0034145	positive regulation of toll-like receptor 4 signaling pathway	1/113	11/28943	0.0421249967258187	0.132710589685019	0.091167361335035	Ltf	1	0.909090909090909
GO:0034351	BP	GO:0034351	negative regulation of glial cell apoptotic process	1/113	11/28943	0.0421249967258187	0.132710589685019	0.091167361335035	Ccl2	1	0.909090909090909
GO:0034454	BP	GO:0034454	microtubule anchoring at centrosome	1/113	11/28943	0.0421249967258187	0.132710589685019	0.091167361335035	Ccdc120	1	0.909090909090909
GO:0035672	BP	GO:0035672	oligopeptide transmembrane transport	1/113	11/28943	0.0421249967258187	0.132710589685019	0.091167361335035	Slc7a11	1	0.909090909090909
GO:0042118	BP	GO:0042118	endothelial cell activation	1/113	11/28943	0.0421249967258187	0.132710589685019	0.091167361335035	Bmper	1	0.909090909090909
GO:0060056	BP	GO:0060056	mammary gland involution	1/113	11/28943	0.0421249967258187	0.132710589685019	0.091167361335035	Elf3	1	0.909090909090909
GO:0060693	BP	GO:0060693	regulation of branching involved in salivary gland morphogenesis	1/113	11/28943	0.0421249967258187	0.132710589685019	0.091167361335035	Tnf	1	0.909090909090909
GO:1904732	BP	GO:1904732	regulation of electron transfer activity	1/113	11/28943	0.0421249967258187	0.132710589685019	0.091167361335035	Alox5	1	0.909090909090909
GO:2000563	BP	GO:2000563	positive regulation of CD4-positive, alpha-beta T cell proliferation	1/113	11/28943	0.0421249967258187	0.132710589685019	0.091167361335035	Cd28	1	0.909090909090909
GO:1904951	BP	GO:1904951	positive regulation of establishment of protein localization	4/113	337/28943	0.0433427847252172	0.136328982626122	0.0936530660364958	Itgam/Sybu/Ccl2/Tnf	4	0.118694362017804
GO:0045670	BP	GO:0045670	regulation of osteoclast differentiation	2/113	85/28943	0.0437263056595469	0.136905698095475	0.0940492486448828	Tnf/Ccl3	2	0.235294117647059
GO:0070228	BP	GO:0070228	regulation of lymphocyte apoptotic process	2/113	85/28943	0.0437263056595469	0.136905698095475	0.0940492486448828	Bcl2a1a/Il10	2	0.235294117647059
GO:0022604	BP	GO:0022604	regulation of cell morphogenesis	4/113	338/28943	0.0437347303717896	0.136905698095475	0.0940492486448828	Cux2/Ccl2/Ccl3/Ccl7	4	0.118343195266272
GO:0010921	BP	GO:0010921	regulation of phosphatase activity	2/113	86/28943	0.0446558169712733	0.138089458345165	0.0948624489981756	Itga2/Tnf	2	0.232558139534884
GO:0045661	BP	GO:0045661	regulation of myoblast differentiation	2/113	86/28943	0.0446558169712733	0.138089458345165	0.0948624489981756	Tnf/Il36g	2	0.232558139534884
GO:0048708	BP	GO:0048708	astrocyte differentiation	2/113	87/28943	0.0455926462313172	0.138089458345165	0.0948624489981756	S100a9/S100a8	2	0.229885057471264
GO:0043270	BP	GO:0043270	positive regulation of ion transport	4/113	343/28943	0.0457244984280826	0.138089458345165	0.0948624489981756	Serpine1/Lcn2/Ccl2/Alox5	4	0.116618075801749
GO:0001867	BP	GO:0001867	complement activation, lectin pathway	1/113	12/28943	0.0458661786479116	0.138089458345165	0.0948624489981756	A2m	1	0.833333333333333
GO:0002778	BP	GO:0002778	antibacterial peptide production	1/113	12/28943	0.0458661786479116	0.138089458345165	0.0948624489981756	Mmp7	1	0.833333333333333
GO:0006534	BP	GO:0006534	cysteine metabolic process	1/113	12/28943	0.0458661786479116	0.138089458345165	0.0948624489981756	Slc7a11	1	0.833333333333333
GO:0033632	BP	GO:0033632	regulation of cell-cell adhesion mediated by integrin	1/113	12/28943	0.0458661786479116	0.138089458345165	0.0948624489981756	Cxcl13	1	0.833333333333333
GO:0034035	BP	GO:0034035	purine ribonucleoside bisphosphate metabolic process	1/113	12/28943	0.0458661786479116	0.138089458345165	0.0948624489981756	Sult1e1	1	0.833333333333333
GO:0034135	BP	GO:0034135	regulation of toll-like receptor 2 signaling pathway	1/113	12/28943	0.0458661786479116	0.138089458345165	0.0948624489981756	Acod1	1	0.833333333333333
GO:0034310	BP	GO:0034310	primary alcohol catabolic process	1/113	12/28943	0.0458661786479116	0.138089458345165	0.0948624489981756	Sult1e1	1	0.833333333333333
GO:0042362	BP	GO:0042362	fat-soluble vitamin biosynthetic process	1/113	12/28943	0.0458661786479116	0.138089458345165	0.0948624489981756	Tnf	1	0.833333333333333
GO:0042447	BP	GO:0042447	hormone catabolic process	1/113	12/28943	0.0458661786479116	0.138089458345165	0.0948624489981756	Sult1e1	1	0.833333333333333
GO:0042762	BP	GO:0042762	regulation of sulfur metabolic process	1/113	12/28943	0.0458661786479116	0.138089458345165	0.0948624489981756	Slc7a11	1	0.833333333333333
GO:0043313	BP	GO:0043313	regulation of neutrophil degranulation	1/113	12/28943	0.0458661786479116	0.138089458345165	0.0948624489981756	Itgam	1	0.833333333333333
GO:0045348	BP	GO:0045348	positive regulation of MHC class II biosynthetic process	1/113	12/28943	0.0458661786479116	0.138089458345165	0.0948624489981756	Il10	1	0.833333333333333
GO:0050427	BP	GO:0050427	3'-phosphoadenosine 5'-phosphosulfate metabolic process	1/113	12/28943	0.0458661786479116	0.138089458345165	0.0948624489981756	Sult1e1	1	0.833333333333333
GO:0051798	BP	GO:0051798	positive regulation of hair follicle development	1/113	12/28943	0.0458661786479116	0.138089458345165	0.0948624489981756	Tnf	1	0.833333333333333
GO:0051971	BP	GO:0051971	positive regulation of transmission of nerve impulse	1/113	12/28943	0.0458661786479116	0.138089458345165	0.0948624489981756	Itga2	1	0.833333333333333
GO:0090399	BP	GO:0090399	replicative senescence	1/113	12/28943	0.0458661786479116	0.138089458345165	0.0948624489981756	Serpine1	1	0.833333333333333
GO:0099519	BP	GO:0099519	dense core granule cytoskeletal transport	1/113	12/28943	0.0458661786479116	0.138089458345165	0.0948624489981756	Sybu	1	0.833333333333333
GO:1901072	BP	GO:1901072	glucosamine-containing compound catabolic process	1/113	12/28943	0.0458661786479116	0.138089458345165	0.0948624489981756	Chil3	1	0.833333333333333
GO:1901503	BP	GO:1901503	ether biosynthetic process	1/113	12/28943	0.0458661786479116	0.138089458345165	0.0948624489981756	Alox5	1	0.833333333333333
GO:0046890	BP	GO:0046890	regulation of lipid biosynthetic process	3/113	205/28943	0.0465236219591639	0.139681109914595	0.0959558558927879	Cyp17a1/Hsd3b4/Tnf	3	0.146341463414634
GO:1902893	BP	GO:1902893	regulation of miRNA transcription	2/113	88/28943	0.0465367232625568	0.139681109914595	0.0959558558927879	Tnf/Il10	2	0.227272727272727
GO:0002260	BP	GO:0002260	lymphocyte homeostasis	2/113	89/28943	0.0474879783156118	0.142103084047781	0.0976196642706146	Bcl2a1a/Tnfaip3	2	0.224719101123595
GO:0050848	BP	GO:0050848	regulation of calcium-mediated signaling	2/113	89/28943	0.0474879783156118	0.142103084047781	0.0976196642706146	Bst1/Tnf	2	0.224719101123595
GO:0043491	BP	GO:0043491	protein kinase B signaling	3/113	207/28943	0.047642512207412	0.14234917532078	0.0977887200487572	Cd28/Ccl2/Tnf	3	0.144927536231884
GO:0006835	BP	GO:0006835	dicarboxylic acid transport	2/113	90/28943	0.0484463420666226	0.142969803243497	0.0982150689197795	Il1rn/Slc7a11	2	0.222222222222222
GO:0061614	BP	GO:0061614	miRNA transcription	2/113	90/28943	0.0484463420666226	0.142969803243497	0.0982150689197795	Tnf/Il10	2	0.222222222222222
GO:0043087	BP	GO:0043087	regulation of GTPase activity	4/113	351/28943	0.0490121570251636	0.142969803243497	0.0982150689197795	Cxcl13/Ccl2/Ccl3/Ccl7	4	0.113960113960114
GO:0001912	BP	GO:0001912	positive regulation of leukocyte mediated cytotoxicity	2/113	91/28943	0.0494117456150394	0.142969803243497	0.0982150689197795	Itgam/Ccl2	2	0.21978021978022
GO:0002759	BP	GO:0002759	regulation of antimicrobial humoral response	1/113	13/28943	0.04959287740747	0.142969803243497	0.0982150689197795	Acod1	1	0.769230769230769
GO:0019370	BP	GO:0019370	leukotriene biosynthetic process	1/113	13/28943	0.04959287740747	0.142969803243497	0.0982150689197795	Alox5	1	0.769230769230769
GO:0031652	BP	GO:0031652	positive regulation of heat generation	1/113	13/28943	0.04959287740747	0.142969803243497	0.0982150689197795	Tnf	1	0.769230769230769
GO:0032650	BP	GO:0032650	regulation of interleukin-1 alpha production	1/113	13/28943	0.04959287740747	0.142969803243497	0.0982150689197795	Il1r2	1	0.769230769230769
GO:0032817	BP	GO:0032817	regulation of natural killer cell proliferation	1/113	13/28943	0.04959287740747	0.142969803243497	0.0982150689197795	Cd244a	1	0.769230769230769
GO:0033625	BP	GO:0033625	positive regulation of integrin activation	1/113	13/28943	0.04959287740747	0.142969803243497	0.0982150689197795	Cxcl13	1	0.769230769230769
GO:0034374	BP	GO:0034374	low-density lipoprotein particle remodeling	1/113	13/28943	0.04959287740747	0.142969803243497	0.0982150689197795	Pla2g7	1	0.769230769230769
GO:0034756	BP	GO:0034756	regulation of iron ion transport	1/113	13/28943	0.04959287740747	0.142969803243497	0.0982150689197795	Lcn2	1	0.769230769230769
GO:0043589	BP	GO:0043589	skin morphogenesis	1/113	13/28943	0.04959287740747	0.142969803243497	0.0982150689197795	Itga2	1	0.769230769230769
GO:0044793	BP	GO:0044793	negative regulation by host of viral process	1/113	13/28943	0.04959287740747	0.142969803243497	0.0982150689197795	Ltf	1	0.769230769230769
GO:0048304	BP	GO:0048304	positive regulation of isotype switching to IgG isotypes	1/113	13/28943	0.04959287740747	0.142969803243497	0.0982150689197795	Cd28	1	0.769230769230769
GO:0051549	BP	GO:0051549	positive regulation of keratinocyte migration	1/113	13/28943	0.04959287740747	0.142969803243497	0.0982150689197795	Serpine1	1	0.769230769230769
GO:0051917	BP	GO:0051917	regulation of fibrinolysis	1/113	13/28943	0.04959287740747	0.142969803243497	0.0982150689197795	Serpine1	1	0.769230769230769
GO:0071803	BP	GO:0071803	positive regulation of podosome assembly	1/113	13/28943	0.04959287740747	0.142969803243497	0.0982150689197795	Tnf	1	0.769230769230769
GO:0072393	BP	GO:0072393	microtubule anchoring at microtubule organizing center	1/113	13/28943	0.04959287740747	0.142969803243497	0.0982150689197795	Ccdc120	1	0.769230769230769
GO:0097577	BP	GO:0097577	sequestering of iron ion	1/113	13/28943	0.04959287740747	0.142969803243497	0.0982150689197795	Lcn2	1	0.769230769230769
GO:1900121	BP	GO:1900121	negative regulation of receptor binding	1/113	13/28943	0.04959287740747	0.142969803243497	0.0982150689197795	Il10	1	0.769230769230769
GO:1901678	BP	GO:1901678	iron coordination entity transport	1/113	13/28943	0.04959287740747	0.142969803243497	0.0982150689197795	Lcn2	1	0.769230769230769
GO:2000347	BP	GO:2000347	positive regulation of hepatocyte proliferation	1/113	13/28943	0.04959287740747	0.142969803243497	0.0982150689197795	Tnfaip3	1	0.769230769230769
GO:0043281	BP	GO:0043281	regulation of cysteine-type endopeptidase activity involved in apoptotic process	3/113	211/28943	0.0499198982054649	0.143702163109007	0.0987181735826754	S100a9/S100a8/Tnf	3	0.14218009478673
GO:0034364	CC	GO:0034364	high-density lipoprotein particle	4/115	38/28804	1.60250842034595e-05	0.00159013784218849	0.00138217723124837	Pla2g7/Saa3/Saa1/Saa2	4	1.05263157894737
GO:0034358	CC	GO:0034358	plasma lipoprotein particle	4/115	47/28804	3.76653359753343e-05	0.00159013784218849	0.00138217723124837	Pla2g7/Saa3/Saa1/Saa2	4	0.851063829787234
GO:1990777	CC	GO:1990777	lipoprotein particle	4/115	47/28804	3.76653359753343e-05	0.00159013784218849	0.00138217723124837	Pla2g7/Saa3/Saa1/Saa2	4	0.851063829787234
GO:0032994	CC	GO:0032994	protein-lipid complex	4/115	50/28804	4.81859952178332e-05	0.00159013784218849	0.00138217723124837	Pla2g7/Saa3/Saa1/Saa2	4	0.8
GO:0045171	CC	GO:0045171	intercellular bridge	4/115	97/28804	0.000627664822516714	0.0165703513144412	0.0144032559272256	Hsd3b4/Hsd3b8/Hsd3b5/Tubb1	4	0.412371134020619
GO:0031970	CC	GO:0031970	organelle envelope lumen	4/115	105/28804	0.000845031861090993	0.0185907009440018	0.016159381203319	Hsd3b4/Hsd3b8/Hsd3b5/Alox5	4	0.380952380952381
GO:0031225	CC	GO:0031225	anchored component of membrane	5/115	198/28804	0.00121515468815632	0.0229143455480906	0.019917573084066	Dpep2/Cd14/Bst1/Ly6d/Mmp25	5	0.252525252525253
GO:0098636	CC	GO:0098636	protein complex involved in cell adhesion	3/115	56/28804	0.00147308588401011	0.0243059170861668	0.021127152810145	Itgam/Itga2/Cd28	3	0.535714285714286
GO:0005758	CC	GO:0005758	mitochondrial intermembrane space	3/115	92/28804	0.00601514523091454	0.0882221300534133	0.0766843076221854	Hsd3b4/Hsd3b8/Hsd3b5	3	0.326086956521739
GO:0045178	CC	GO:0045178	basal part of cell	5/115	300/28804	0.00717256685142164	0.0946778824387656	0.0822957670321009	Itga2/Slco1a1/Slc16a3/Slc22a26/Slc4a1	5	0.166666666666667
GO:0008305	CC	GO:0008305	integrin complex	2/115	34/28804	0.00815548026075953	0.0978657631291143	0.0850667319064869	Itgam/Itga2	2	0.588235294117647
GO:0016323	CC	GO:0016323	basolateral plasma membrane	4/115	246/28804	0.0171694203349265	0.174335652631561	0.15153577461595	Slco1a1/Slc16a3/Slc22a26/Slc4a1	4	0.16260162601626
GO:0031965	CC	GO:0031965	nuclear membrane	4/115	246/28804	0.0171694203349265	0.174335652631561	0.15153577461595	Sult1e1/Nat8f7/Slc16a3/Alox5	4	0.16260162601626
GO:0045121	CC	GO:0045121	membrane raft	5/115	394/28804	0.0210962396665523	0.187446305889715	0.162931796985478	Itgam/Cd14/Cd28/Ms4a4a/Tnf	5	0.126903553299492
GO:0098857	CC	GO:0098857	membrane microdomain	5/115	395/28804	0.0213007165783767	0.187446305889715	0.162931796985478	Itgam/Cd14/Cd28/Ms4a4a/Tnf	5	0.126582278481013
GO:0009925	CC	GO:0009925	basal plasma membrane	4/115	275/28804	0.0246441339207144	0.203314104845893	0.176724381405123	Slco1a1/Slc16a3/Slc22a26/Slc4a1	4	0.145454545454545
GO:0097180	CC	GO:0097180	serine protease inhibitor complex	1/115	10/28804	0.0392213094372356	0.258351309304118	0.224563737752384	Serpine1	1	1
GO:0120103	CC	GO:0120103	centriolar subdistal appendage	1/115	10/28804	0.0392213094372356	0.258351309304118	0.224563737752384	Ccdc120	1	1
GO:0005881	CC	GO:0005881	cytoplasmic microtubule	2/115	82/28804	0.0426671608253322	0.258351309304118	0.224563737752384	Sybu/Saa2	2	0.24390243902439
GO:0001931	CC	GO:0001931	uropod	1/115	11/28804	0.0430585515506864	0.258351309304118	0.224563737752384	Bst1	1	0.909090909090909
GO:0031254	CC	GO:0031254	cell trailing edge	1/115	11/28804	0.0430585515506864	0.258351309304118	0.224563737752384	Bst1	1	0.909090909090909
GO:0097179	CC	GO:0097179	protease inhibitor complex	1/115	11/28804	0.0430585515506864	0.258351309304118	0.224563737752384	Serpine1	1	0.909090909090909
GO:0005791	CC	GO:0005791	rough endoplasmic reticulum	2/115	89/28804	0.0494209376208095	0.278781343920939	0.242321901813257	Ccl2/Slc7a11	2	0.224719101123595
GO:0005125	MF	GO:0005125	cytokine activity	11/114	228/28404	2.18209381557825e-09	5.52069735341298e-07	4.13449354530616e-07	Cxcl13/Cxcl2/Il1rn/Ppbp/Ccl2/Tnf/Pglyrp1/Ccl3/Il10/Il36g/Ccl7	11	0.482456140350877
GO:0008009	MF	GO:0008009	chemokine activity	6/114	41/28404	1.46744194207423e-08	1.85631405672391e-06	1.39020815564927e-06	Cxcl13/Cxcl2/Ppbp/Ccl2/Ccl3/Ccl7	6	1.46341463414634
GO:0005539	MF	GO:0005539	glycosaminoglycan binding	9/114	233/28404	4.42507255079044e-07	2.83429119501825e-05	2.12262290452791e-05	Cxcl13/Itgam/Ccl2/Mmp7/Ltf/Pglyrp1/Saa1/Gpnmb/Ccl7	9	0.386266094420601
GO:0008201	MF	GO:0008201	heparin binding	8/114	170/28404	4.48109279844782e-07	2.83429119501825e-05	2.12262290452791e-05	Cxcl13/Itgam/Ccl2/Mmp7/Ltf/Saa1/Gpnmb/Ccl7	8	0.470588235294118
GO:0042379	MF	GO:0042379	chemokine receptor binding	6/114	77/28404	6.88133187720374e-07	3.48195392986509e-05	2.60766260609826e-05	Cxcl13/Cxcl2/Ppbp/Ccl2/Ccl3/Ccl7	6	0.779220779220779
GO:0005126	MF	GO:0005126	cytokine receptor binding	9/114	315/28404	5.29404872555475e-06	0.000223232387927559	0.00016718048607015	Cxcl13/Cxcl2/Il1rn/Ppbp/Ccl2/Tnf/Ccl3/Il10/Ccl7	9	0.285714285714286
GO:0003854	MF	GO:0003854	3-beta-hydroxy-delta5-steroid dehydrogenase activity	3/114	11/28404	1.01484455089189e-05	0.000366793816250925	0.000274694765654947	Hsd3b4/Hsd3b8/Hsd3b5	3	2.72727272727273
GO:0061134	MF	GO:0061134	peptidase regulator activity	8/114	266/28404	1.2448226512042e-05	0.000393675163443328	0.000294826417390468	Serpine1/Slpi/Serpina3i/Serpina9/Ngp/Ltf/A2m/Mmp25	8	0.300751879699248
GO:0004769	MF	GO:0004769	steroid delta-isomerase activity	3/114	13/28404	1.74878126418061e-05	0.000491601844264104	0.000368164476669602	Hsd3b4/Hsd3b8/Hsd3b5	3	2.30769230769231
GO:1901681	MF	GO:1901681	sulfur compound binding	8/114	284/28404	1.99372850022924e-05	0.000504413310557999	0.000377759084253962	Cxcl13/Itgam/Ccl2/Mmp7/Ltf/Saa1/Gpnmb/Ccl7	8	0.28169014084507
GO:0004866	MF	GO:0004866	endopeptidase inhibitor activity	7/114	216/28404	2.75748999939398e-05	0.000583142740335168	0.000436720171667694	Serpine1/Slpi/Serpina3i/Serpina9/Ngp/Ltf/A2m	7	0.324074074074074
GO:0045236	MF	GO:0045236	CXCR chemokine receptor binding	3/114	15/28404	2.76589442056206e-05	0.000583142740335168	0.000436720171667694	Cxcl13/Cxcl2/Ppbp	3	2
GO:0030414	MF	GO:0030414	peptidase inhibitor activity	7/114	224/28404	3.47696322972096e-05	0.000676670536245693	0.000506763871538277	Serpine1/Slpi/Serpina3i/Serpina9/Ngp/Ltf/A2m	7	0.3125
GO:0061135	MF	GO:0061135	endopeptidase regulator activity	7/114	232/28404	4.34411965927628e-05	0.000784332379987246	0.000587392670679028	Serpine1/Slpi/Serpina3i/Serpina9/Ngp/Ltf/A2m	7	0.301724137931034
GO:0001664	MF	GO:0001664	G protein-coupled receptor binding	8/114	320/28404	4.65019197620897e-05	0.000784332379987246	0.000587392670679028	Marco/Cxcl13/Cxcl2/Ppbp/Ccl2/Ccl3/Saa2/Ccl7	8	0.25
GO:0048020	MF	GO:0048020	CCR chemokine receptor binding	4/114	56/28404	7.69492657587304e-05	0.00121676026480992	0.000911241305037597	Cxcl13/Ccl2/Ccl3/Ccl7	4	0.714285714285714
GO:0002020	MF	GO:0002020	protease binding	6/114	185/28404	0.000104837207599515	0.00156022432486336	0.00116846423330728	Serpine1/Cd28/Tnfaip3/Lcn2/Tnf/A2m	6	0.324324324324324
GO:0008028	MF	GO:0008028	monocarboxylic acid transmembrane transporter activity	4/114	64/28404	0.000129869038283803	0.00180803024870076	0.0013540480331439	Slco1a1/Slc16a3/Slc10a6/Slc22a26	4	0.625
GO:0016863	MF	GO:0016863	intramolecular oxidoreductase activity, transposing C=C bonds	3/114	25/28404	0.000135780927768041	0.00180803024870076	0.0013540480331439	Hsd3b4/Hsd3b8/Hsd3b5	3	1.2
GO:0004867	MF	GO:0004867	serine-type endopeptidase inhibitor activity	5/114	130/28404	0.000183101589623081	0.00231623510873197	0.00173464663853445	Serpine1/Slpi/Serpina3i/Serpina9/A2m	5	0.384615384615385
GO:0038187	MF	GO:0038187	pattern recognition receptor activity	3/114	30/28404	0.000236204689404015	0.00284570411520075	0.00213117012996104	Clec4e/Clec4d/Pglyrp1	3	1
GO:0046943	MF	GO:0046943	carboxylic acid transmembrane transporter activity	5/114	169/28404	0.000611704209728025	0.006800676621389	0.00509308005762438	Slco1a1/Slc16a3/Slc10a6/Slc22a26/Slc7a11	5	0.29585798816568
GO:0005342	MF	GO:0005342	organic acid transmembrane transporter activity	5/114	170/28404	0.000628247230749683	0.006800676621389	0.00509308005762438	Slco1a1/Slc16a3/Slc10a6/Slc22a26/Slc7a11	5	0.294117647058824
GO:0005506	MF	GO:0005506	iron ion binding	5/114	171/28404	0.000645123473965755	0.006800676621389	0.00509308005762438	Cyp17a1/Lcn2/Ch25h/Ltf/Alox5	5	0.292397660818713
GO:0033764	MF	GO:0033764	steroid dehydrogenase activity, acting on the CH-OH group of donors, NAD or NADP as acceptor	3/114	44/28404	0.000739665300075993	0.00748541283676905	0.00560588437952332	Hsd3b4/Hsd3b8/Hsd3b5	3	0.681818181818182
GO:0004222	MF	GO:0004222	metalloendopeptidase activity	4/114	106/28404	0.000892275466038844	0.00830211373287668	0.00621751808578241	Mmp7/Mmp12/Mmp8/Mmp25	4	0.377358490566038
GO:0030246	MF	GO:0030246	carbohydrate binding	6/114	277/28404	0.000901719242858988	0.00830211373287668	0.00621751808578241	Chil3/Clec4e/Clec5a/Clec4d/Olr1/Clec2h	6	0.216606498194946
GO:0008237	MF	GO:0008237	metallopeptidase activity	5/114	185/28404	0.000918811006010068	0.00830211373287668	0.00621751808578241	Dpep2/Mmp7/Mmp12/Mmp8/Mmp25	5	0.27027027027027
GO:0008514	MF	GO:0008514	organic anion transmembrane transporter activity	5/114	187/28404	0.000964012081969229	0.00841017437028328	0.00629844554462654	Slco1a1/Slc16a3/Slc10a6/Slc22a26/Slc4a1	5	0.267379679144385
GO:1901618	MF	GO:1901618	organic hydroxy compound transmembrane transporter activity	3/114	49/28404	0.00101408070806629	0.0085520806380257	0.0064047202614713	Slco1a1/Slc16a3/Slc10a6	3	0.612244897959184
GO:0016229	MF	GO:0016229	steroid dehydrogenase activity	3/114	50/28404	0.00107567194173288	0.00877887100833606	0.00657456534845222	Hsd3b4/Hsd3b8/Hsd3b5	3	0.6
GO:0035325	MF	GO:0035325	Toll-like receptor binding	2/114	13/28404	0.00120997883302702	0.00956639514861988	0.00716434835344947	Saa3/S100a8	2	1.53846153846154
GO:0004857	MF	GO:0004857	enzyme inhibitor activity	7/114	415/28404	0.00145629346755074	0.0111649165845556	0.00836149359359275	Serpine1/Slpi/Serpina3i/Serpina9/Ngp/Ltf/A2m	7	0.168674698795181
GO:0016860	MF	GO:0016860	intramolecular oxidoreductase activity	3/114	61/28404	0.00191296625468378	0.0142347194833822	0.0106604930601573	Hsd3b4/Hsd3b8/Hsd3b5	3	0.491803278688525
GO:0019955	MF	GO:0019955	cytokine binding	4/114	145/28404	0.0028158107866896	0.0203542894009276	0.0152434869655377	Il1rn/Il1r2/A2m/Tnfrsf9	4	0.275862068965517
GO:0015291	MF	GO:0015291	secondary active transmembrane transporter activity	5/114	247/28404	0.00324961351532969	0.0228022459915337	0.0170767808549036	Slco1a1/Slc16a3/Slc10a6/Slc22a26/Slc4a1	5	0.202429149797571
GO:0019838	MF	GO:0019838	growth factor binding	4/114	152/28404	0.00333471581694367	0.0228022459915337	0.0170767808549036	Cxcl13/Il1rn/Il1r2/A2m	4	0.263157894736842
GO:0015347	MF	GO:0015347	sodium-independent organic anion transmembrane transporter activity	2/114	23/28404	0.00382318625287689	0.0254543716309961	0.0190629785462005	Slco1a1/Slc22a26	2	0.869565217391304
GO:0015125	MF	GO:0015125	bile acid transmembrane transporter activity	2/114	24/28404	0.00415985434513965	0.0269857217774444	0.0202098186808404	Slco1a1/Slc10a6	2	0.833333333333333
GO:0038024	MF	GO:0038024	cargo receptor activity	3/114	83/28404	0.00458180611691786	0.0289799236895055	0.0217032921327688	Marco/Itgam/Olr1	3	0.36144578313253
GO:0048306	MF	GO:0048306	calcium-dependent protein binding	3/114	94/28404	0.00647504427819766	0.0399557610337563	0.0299231828004	S100a9/S100a8/A2m	3	0.319148936170213
GO:0008509	MF	GO:0008509	anion transmembrane transporter activity	5/114	300/28404	0.00732443637308271	0.0441210095807125	0.0330425701041325	Slco1a1/Slc16a3/Slc10a6/Slc22a26/Slc4a1	5	0.166666666666667
GO:0016829	MF	GO:0016829	lyase activity	4/114	197/28404	0.00827937500918499	0.0487135320307861	0.0364819461849033	Cyp17a1/Acod1/Car3/Bst1	4	0.203045685279188
GO:0001530	MF	GO:0001530	lipopolysaccharide binding	2/114	35/28404	0.00871393829269336	0.0501051451829868	0.0375241361886317	Cd14/Ltf	2	0.571428571428571
GO:0004175	MF	GO:0004175	endopeptidase activity	6/114	453/28404	0.0100160772522081	0.0563126121068588	0.0421729568514025	Asprv1/Mmp7/Ltf/Mmp12/Mmp8/Mmp25	6	0.132450331125828
GO:0042056	MF	GO:0042056	chemoattractant activity	2/114	41/28404	0.0118229753715557	0.0650263645435565	0.0486987543908474	Saa3/Ccl3	2	0.48780487804878
GO:0016830	MF	GO:0016830	carbon-carbon lyase activity	2/114	51/28404	0.0179119965379265	0.096419896257349	0.0722096165022793	Cyp17a1/Acod1	2	0.392156862745098
GO:0022853	MF	GO:0022853	active ion transmembrane transporter activity	4/114	252/28404	0.0188953487134143	0.0995942338436209	0.0745869028161089	Slco1a1/Slc10a6/Slc22a26/Slc4a1	4	0.158730158730159
GO:0043394	MF	GO:0043394	proteoglycan binding	2/114	55/28404	0.0206470800685483	0.106606352190668	0.0798383332403585	Itgam/Gpnmb	2	0.363636363636364
GO:0022804	MF	GO:0022804	active transmembrane transporter activity	5/114	403/28404	0.0234338452228589	0.113915993281641	0.0853125807809251	Slco1a1/Slc16a3/Slc10a6/Slc22a26/Slc4a1	5	0.124069478908189
GO:0004497	MF	GO:0004497	monooxygenase activity	3/114	152/28404	0.0234628437589695	0.113915993281641	0.0853125807809251	Cyp17a1/Fmo3/Ch25h	3	0.197368421052632
GO:0043177	MF	GO:0043177	organic acid binding	3/114	152/28404	0.0234628437589695	0.113915993281641	0.0853125807809251	Fmo3/S100a8/Padi4	3	0.197368421052632
GO:0016616	MF	GO:0016616	oxidoreductase activity, acting on the CH-OH group of donors, NAD or NADP as acceptor	3/114	153/28404	0.0238638246795532	0.113915993281641	0.0853125807809251	Hsd3b4/Hsd3b8/Hsd3b5	3	0.196078431372549
GO:0005178	MF	GO:0005178	integrin binding	3/114	155/28404	0.0246769297252758	0.115615985564718	0.0865857183343009	Itgam/Itga2/Gpnmb	3	0.193548387096774
GO:0016614	MF	GO:0016614	oxidoreductase activity, acting on CH-OH group of donors	3/114	161/28404	0.0272053113877216	0.125144432383519	0.0937216468859309	Hsd3b4/Hsd3b8/Hsd3b5	3	0.186335403726708
GO:0005319	MF	GO:0005319	lipid transporter activity	3/114	166/28404	0.0294141443558667	0.132888902179183	0.0995215410536842	Slco1a1/Slc10a6/Slc22a26	3	0.180722891566265
GO:0016853	MF	GO:0016853	isomerase activity	3/114	170/28404	0.0312476513920524	0.137227903557742	0.102771053215701	Hsd3b4/Hsd3b8/Hsd3b5	3	0.176470588235294
GO:0016597	MF	GO:0016597	amino acid binding	2/114	69/28404	0.0314593612899172	0.137227903557742	0.102771053215701	Fmo3/Padi4	2	0.289855072463768
GO:0008395	MF	GO:0008395	steroid hydroxylase activity	2/114	73/28404	0.0348796106006627	0.149568499694367	0.112013022446374	Cyp17a1/Ch25h	2	0.273972602739726
GO:0004869	MF	GO:0004869	cysteine-type endopeptidase inhibitor activity	2/114	78/28404	0.0393473283518541	0.153450941236598	0.11492061336629	Ngp/Ltf	2	0.256410256410256
GO:0005041	MF	GO:0005041	low-density lipoprotein particle receptor activity	1/114	10/28404	0.0394241548631576	0.153450941236598	0.11492061336629	Olr1	1	1
GO:0047499	MF	GO:0047499	calcium-independent phospholipase A2 activity	1/114	10/28404	0.0394241548631576	0.153450941236598	0.11492061336629	Pla2g7	1	1
GO:0050543	MF	GO:0050543	icosatetraenoic acid binding	1/114	10/28404	0.0394241548631576	0.153450941236598	0.11492061336629	S100a8	1	1
GO:0050786	MF	GO:0050786	RAGE receptor binding	1/114	10/28404	0.0394241548631576	0.153450941236598	0.11492061336629	S100a8	1	1
GO:0070573	MF	GO:0070573	metallodipeptidase activity	1/114	10/28404	0.0394241548631576	0.153450941236598	0.11492061336629	Dpep2	1	1
GO:0005518	MF	GO:0005518	collagen binding	2/114	80/28404	0.0411922023201622	0.157903442227289	0.118255126277978	Itga2/Mmp12	2	0.25
GO:0008061	MF	GO:0008061	chitin binding	1/114	11/28404	0.0432808022656231	0.158696274973952	0.118848884939926	Chil3	1	0.909090909090909
GO:0016813	MF	GO:0016813	hydrolase activity, acting on carbon-nitrogen (but not peptide) bonds, in linear amidines	1/114	11/28404	0.0432808022656231	0.158696274973952	0.118848884939926	Padi4	1	0.909090909090909
GO:0061578	MF	GO:0061578	Lys63-specific deubiquitinase activity	1/114	11/28404	0.0432808022656231	0.158696274973952	0.118848884939926	Tnfaip3	1	0.909090909090909
GO:0016209	MF	GO:0016209	antioxidant activity	2/114	86/28404	0.0469167715424695	0.16331358213374	0.122306822484182	S100a9/S100a8	2	0.232558139534884
GO:0004468	MF	GO:0004468	lysine N-acetyltransferase activity, acting on acetyl phosphate as donor	1/114	12/28404	0.0471221007737669	0.16331358213374	0.122306822484182	Nat8f7	1	0.833333333333333
GO:0030492	MF	GO:0030492	hemoglobin binding	1/114	12/28404	0.0471221007737669	0.16331358213374	0.122306822484182	Slc4a1	1	0.833333333333333
GO:0140161	MF	GO:0140161	monocarboxylate:sodium symporter activity	1/114	12/28404	0.0471221007737669	0.16331358213374	0.122306822484182	Slc10a6	1	0.833333333333333
