# Supplementary material for: Integrated transcriptomics–metabolomics analysis reveals biomarkers and metabolic dysregulation characteristics of parenteral nutrition–associated liver disease
Source: Front Nutr. 2026 Mar 31;13:1760274. doi: 10.3389/fnut.2026.1760274 (PMC13076265; doi:10.3389/fnut.2026.1760274)
Supplement: Supplementary file 4 [file Table_3.xlsx]

## Sheet: 00.KEGG
	ID	Description	GeneRatio	BgRatio	pvalue	p.adjust	qvalue	geneID	Count	richFactor
3	mmu04060	Cytokine-cytokine receptor interaction - Mus musculus (house mouse)	12/61	294/9577	2.53899527849604e-07	1.29488759203298e-05	9.88871845308985e-06	Cxcl13/Cxcl2/Il1rn/Ppbp/Ccl2/Tnf/Il1r2/Ccl3/Il10/Il36g/Tnfrsf9/Ccl7	12	0.408163265306122
1	mmu04657	IL-17 signaling pathway - Mus musculus (house mouse)	9/61	93/9577	5.93363235580798e-09	9.0784575043862e-07	6.93298096310195e-07	S100a9/Tnfaip3/Lcn2/S100a8/Cxcl2/Ccl2/Tnf/Mapk13/Ccl7	9	0.967741935483871
2	mmu04061	Viral protein interaction with cytokine and cytokine receptor - Mus musculus (house mouse)	8/61	95/9577	1.33060571931945e-07	1.01791337527938e-05	7.77353867602414e-06	Cxcl13/Cxcl2/Ppbp/Ccl2/Tnf/Ccl3/Il10/Ccl7	8	0.842105263157895
8	mmu04062	Chemokine signaling pathway - Mus musculus (house mouse)	7/61	193/9577	0.000210420316432971	0.0037355206614813	0.00285271959700327	Cxcl13/Pik3r5/Cxcl2/Ppbp/Ccl2/Ccl3/Ccl7	7	0.362694300518135
12	mmu05417	Lipid and atherosclerosis - Mus musculus (house mouse)	7/61	217/9577	0.000429645772326594	0.00547798359716407	0.00418339304633788	Cd14/Cxcl2/Ccl2/Olr1/Tnf/Mapk13/Ccl3	7	0.32258064516129
4	mmu05142	Chagas disease - Mus musculus (house mouse)	6/61	103/9577	4.59794355625306e-05	0.00153092647603912	0.00116912857819293	Serpine1/Ccl2/Tnf/Mapk13/Ccl3/Il10	6	0.58252427184466
6	mmu05146	Amoebiasis - Mus musculus (house mouse)	6/61	108/9577	6.00363323936908e-05	0.00153092647603912	0.00116912857819293	Itgam/Cd14/Cxcl2/Tnf/Il1r2/Il10	6	0.555555555555556
14	mmu04148	Efferocytosis - Mus musculus (house mouse)	6/61	163/9577	0.000567954774641549	0.00585111696867248	0.00446834525987372	Sirpb1c/Ch25h/Mapk13/Il10/Sirpb1a/Alox5	6	0.368098159509202
19	mmu05152	Tuberculosis - Mus musculus (house mouse)	6/61	180/9577	0.000955794508006972	0.00758765099750336	0.0057944909578457	Itgam/Cd14/Clec4e/Tnf/Mapk13/Il10	6	0.333333333333333
21	mmu04145	Phagosome - Mus musculus (house mouse)	6/61	183/9577	0.00104144229377497	0.00758765099750336	0.0057944909578457	Marco/Itgam/Itga2/Cd14/Olr1/Tubb1	6	0.327868852459016
25	mmu04621	NOD-like receptor signaling pathway - Mus musculus (house mouse)	6/61	216/9577	0.00242533643197085	0.0148430589636616	0.0113352565873164	Mefv/Tnfaip3/Cxcl2/Ccl2/Tnf/Mapk13	6	0.277777777777778
5	mmu04913	Ovarian steroidogenesis - Mus musculus (house mouse)	5/61	64/9577	5.0713455318271e-05	0.00153092647603912	0.00116912857819293	Cyp17a1/Hsd3b4/Hsd3b8/Hsd3b5/Alox5	5	0.78125
7	mmu05133	Pertussis - Mus musculus (house mouse)	5/61	77/9577	0.000123355739624301	0.00269620402321686	0.00205902061628532	Itgam/Cd14/Tnf/Mapk13/Il10	5	0.649350649350649
9	mmu05323	Rheumatoid arthritis - Mus musculus (house mouse)	5/61	87/9577	0.0002197365094989	0.0037355206614813	0.00285271959700327	Cd28/Cxcl2/Ccl2/Tnf/Ccl3	5	0.574712643678161
10	mmu04640	Hematopoietic cell lineage - Mus musculus (house mouse)	5/61	94/9577	0.000315505867647304	0.00482723977500376	0.00368643697987903	Itgam/Itga2/Cd14/Tnf/Il1r2	5	0.531914893617021
11	mmu00140	Steroid hormone biosynthesis - Mus musculus (house mouse)	5/61	99/9577	0.000401233859298618	0.00547798359716407	0.00418339304633788	Cyp17a1/Hsd3b4/Hsd3b8/Sult1e1/Hsd3b5	5	0.505050505050505
15	mmu04064	NF-kappa B signaling pathway - Mus musculus (house mouse)	5/61	107/9577	0.000573638918497302	0.00585111696867248	0.00446834525987372	Cd14/Bcl2a1a/Tnfaip3/Cxcl2/Tnf	5	0.467289719626168
16	mmu05145	Toxoplasmosis - Mus musculus (house mouse)	5/61	109/9577	0.000624309055802394	0.0059699553461104	0.00455909902592538	Pik3r5/Tnf/Mapk13/Il10/Alox5	5	0.458715596330275
17	mmu04625	C-type lectin receptor signaling pathway - Mus musculus (house mouse)	5/61	112/9577	0.000706524977238288	0.00635872479514459	0.00485599210361919	Clec4e/Clec4d/Tnf/Mapk13/Il10	5	0.446428571428571
18	mmu04668	TNF signaling pathway - Mus musculus (house mouse)	5/61	118/9577	0.00089499898603064	0.00758765099750336	0.0057944909578457	Tnfaip3/Cxcl2/Ccl2/Tnf/Mapk13	5	0.423728813559322
23	mmu04380	Osteoclast differentiation - Mus musculus (house mouse)	5/61	136/9577	0.00168726086467399	0.0107562880122967	0.00821429631486023	Sirpb1c/Lilra6/Tnf/Mapk13/Sirpb1a	5	0.367647058823529
24	mmu05135	Yersinia infection - Mus musculus (house mouse)	5/61	136/9577	0.00168726086467399	0.0107562880122967	0.00821429631486023	Mefv/Ccl2/Tnf/Mapk13/Il10	5	0.367647058823529
13	mmu05134	Legionellosis - Mus musculus (house mouse)	4/61	60/9577	0.000556495257027143	0.00585111696867248	0.00446834525987372	Itgam/Cd14/Cxcl2/Tnf	4	0.666666666666667
20	mmu05140	Leishmaniasis - Mus musculus (house mouse)	4/61	70/9577	0.000997933728622196	0.00758765099750336	0.0057944909578457	Itgam/Tnf/Mapk13/Il10	4	0.571428571428571
22	mmu04927	Cortisol synthesis and secretion - Mus musculus (house mouse)	4/61	72/9577	0.00110916251475925	0.00771372112537117	0.00589076742288408	Cyp17a1/Hsd3b4/Hsd3b8/Hsd3b5	4	0.555555555555556
26	mmu04610	Complement and coagulation cascades - Mus musculus (house mouse)	4/61	94/9577	0.00296292414269746	0.0174356689935658	0.0133151651756849	Itgam/Serpine1/Procr/A2m	4	0.425531914893617
27	mmu04933	AGE-RAGE signaling pathway in diabetic complications - Mus musculus (house mouse)	4/61	101/9577	0.0038381119703662	0.0217493011654085	0.0166093734390116	Serpine1/Ccl2/Tnf/Mapk13	4	0.396039603960396
28	mmu04620	Toll-like receptor signaling pathway - Mus musculus (house mouse)	4/61	104/9577	0.00426170514605204	0.0232871745480701	0.0177838071884126	Cd14/Tnf/Mapk13/Ccl3	4	0.384615384615385
30	mmu04660	T cell receptor signaling pathway - Mus musculus (house mouse)	4/61	122/9577	0.00747926051139993	0.0381442286081396	0.0291297514654523	Cd28/Tnf/Mapk13/Il10	4	0.327868852459016
34	mmu04936	Alcoholic liver disease - Mus musculus (house mouse)	4/61	141/9577	0.0122880519533949	0.0547354174085439	0.0418000091664835	Cd14/Cxcl2/Tnf/Mapk13	4	0.283687943262411
37	mmu05418	Fluid shear stress and atherosclerosis - Mus musculus (house mouse)	4/61	148/9577	0.0144642795816677	0.0598117507025717	0.045676672363161	Ccl2/Tnf/Il1r2/Mapk13	4	0.27027027027027
38	mmu04934	Cushing syndrome - Mus musculus (house mouse)	4/61	162/9577	0.0195169698240982	0.0785814837654481	0.0600106274369779	Cyp17a1/Hsd3b4/Hsd3b8/Hsd3b5	4	0.246913580246914
29	mmu05330	Allograft rejection - Mus musculus (house mouse)	3/61	60/9577	0.00650208947129602	0.0343041272106307	0.0261971662908841	Cd28/Tnf/Il10	3	0.5
31	mmu04664	Fc epsilon RI signaling pathway - Mus musculus (house mouse)	3/61	66/9577	0.00846364868347908	0.0417722015668484	0.0319003396898532	Tnf/Mapk13/Alox5	3	0.454545454545455
32	mmu05221	Acute myeloid leukemia - Mus musculus (house mouse)	3/61	70/9577	0.00994455421004529	0.0475473998167791	0.0363107078064154	Itgam/Cd14/Bcl2a1a	3	0.428571428571429
36	mmu05144	Malaria - Mus musculus (house mouse)	3/61	77/9577	0.0128789217431868	0.0547354174085439	0.0418000091664835	Ccl2/Tnf/Il10	3	0.38961038961039
40	mmu04925	Aldosterone synthesis and secretion - Mus musculus (house mouse)	3/61	104/9577	0.0284249971374973	0.108725614050927	0.0830309126911104	Hsd3b4/Hsd3b8/Hsd3b5	3	0.288461538461538
42	mmu04611	Platelet activation - Mus musculus (house mouse)	3/61	126/9577	0.0460904915901935	0.167901076507133	0.128221668333621	Itga2/Pik3r5/Mapk13	3	0.238095238095238
33	mmu05310	Asthma - Mus musculus (house mouse)	2/61	25/9577	0.0108961051841927	0.0505183058539844	0.0385795111784814	Tnf/Il10	2	0.8
39	mmu05143	African trypanosomiasis - Mus musculus (house mouse)	2/61	39/9577	0.0254255418350764	0.099746356429915	0.0761736880888928	Tnf/Il10	2	0.512820512820513
41	mmu04672	Intestinal immune network for IgA production - Mus musculus (house mouse)	2/61	43/9577	0.0304868565645805	0.113768025716605	0.0868816708258904	Cd28/Il10	2	0.465116279069767
35	mmu03271	Virion - Rotavirus - Mus musculus (house mouse)	1/61	2/9577	0.0126989448142647	0.0547354174085439	0.0418000091664835	Itga2	1	5
