# Supplementary material for: Integrated transcriptomics–metabolomics analysis reveals biomarkers and metabolic dysregulation characteristics of parenteral nutrition–associated liver disease
Source: Front Nutr. 2026 Mar 31;13:1760274. doi: 10.3389/fnut.2026.1760274 (PMC13076265; doi:10.3389/fnut.2026.1760274)
Supplement: Supplementary file 5 [file Table_4.xlsx]

## Sheet: 01.corr_all
	genus_name	meta_name	r_value	p_value
5	Cd14	6-n-Octylaminouracil	-0.697152	1.8628515150002e-05
2	Clec4d	6-n-Octylaminouracil	-0.776687	4.51355188729402e-07
1	Itgam	6-n-Octylaminouracil	-0.809397	6.11340819858524e-08
4	Lcn2	6-n-Octylaminouracil	-0.709089	1.15286696948669e-05
3	Orm2	6-n-Octylaminouracil	-0.727253	5.30060788277127e-06
10	Cd14	6beta-Hydroxy-hydromorphone	-0.630841	0.000186009948278524
7	Clec4d	6beta-Hydroxy-hydromorphone	-0.610558	0.000339510240502613
6	Itgam	6beta-Hydroxy-hydromorphone	-0.702962	1.47911214071346e-05
9	Lcn2	6beta-Hydroxy-hydromorphone	-0.629881	0.000191566427495521
8	Orm2	6beta-Hydroxy-hydromorphone	-0.648053	0.000107881525906705
15	Cd14	alpha-Teresantalic acid	0.737650218529275	3.30377539919399e-06
12	Clec4d	alpha-Teresantalic acid	0.719145951052896	7.55305013469775e-06
11	Itgam	alpha-Teresantalic acid	0.713427136686011	9.62711261390711e-06
14	Lcn2	alpha-Teresantalic acid	0.762042501099956	9.94952436835094e-07
13	Orm2	alpha-Teresantalic acid	0.725472747497219	5.7351988449115e-06
