# Supplementary material for: Integrated transcriptomics–metabolomics analysis reveals biomarkers and metabolic dysregulation characteristics of parenteral nutrition–associated liver disease
Source: Front Nutr. 2026 Mar 31;13:1760274. doi: 10.3389/fnut.2026.1760274 (PMC13076265; doi:10.3389/fnut.2026.1760274)
Supplement: Supplementary file 6 [file Table_5.xlsx]

## Sheet: GSEA_Cd14_KEGG_gsea
	ID	Description	setSize	enrichmentScore	NES	pvalue	p.adjust	qvalue	rank	leading_edge	core_enrichment
Oxidative phosphorylation	Oxidative phosphorylation	Oxidative phosphorylation	109	-0.699352	-3.30032	1.58680735031189e-27	1.58680735031189e-27	8.68568233854932e-26	2222	tags=59%, list=7%, signal=55%	Cox8a/Cox11/Ndufs2/Ndufa8/Ndufc2/mt-Nd3/mt-Nd2/Ndufa11/Ndufv2/Ndufb4/Ndufs6/Ndufb2/Ndufa1/mt-Cytb/mt-Atp8/mt-Atp6/Ndufs5/Ndufs7/Sdhc/mt-Nd4l/Ndufs4/Cox4i1/mt-Nd4/Cox6b1/Cox6a1/mt-Co1/Uqcr10/Ndufv3/Ndufs8/mt-Co2/Cox7c/Uqcrh/Cox5b/Cox7a2/Sdhd/Ndufs1/mt-Co3/Ndufa4/Uqcrb/Cox5a/Uqcrc1/Ndufb3/Cox7b/Ndufa5/Cox6c/Uqcr11/Ndufa6/Ndufb8/Ndufb6/Ndufa9/Sdhb/Ppa2/Ndufb5/Uqcrc2/Ndufab1/Ndufv1/Ndufb10/Atp5pb/Ndu…
Parkinson's disease	Parkinson's disease	Parkinson's disease	108	-0.694134	-3.27108	3.24381392482547e-26	3.24381392482547e-26	8.8778065311013e-25	2222	tags=61%, list=7%, signal=57%	Cox8a/Ndufs2/Ndufa8/Casp9/Ndufc2/Casp3/mt-Nd3/Park7/mt-Nd2/Ndufv2/Ndufb4/Ndufs6/Ndufb2/Ndufa1/mt-Cytb/mt-Atp8/mt-Atp6/Ndufs5/Ndufs7/Sdhc/mt-Nd4l/Ndufs4/Cycs/Cox4i1/mt-Nd4/Cox6b1/Cox6a1/mt-Co1/Uqcr10/Ndufv3/Ndufs8/mt-Co2/Cox7c/Uqcrh/Cox5b/Cox7a2/Sdhd/Ndufs1/mt-Co3/Ndufa4/Uqcrb/Cox5a/Uqcrc1/Ndufb3/Cox7b/Ndufa5/Vdac1/Cox6c/Uqcr11/Ndufa6/Ndufb8/Ndufb6/Ndufa9/Sdhb/Ndufb5/Uqcrc2/Ndufab1/Ndufv1/Ndufb10/…
Cytokine-cytokine receptor interaction	Cytokine-cytokine receptor interaction	Cytokine-cytokine receptor interaction	212	0.557306014177291	2.74251719694006	4.03767791051162e-23	4.03767791051162e-23	7.36699127531945e-22	6079	tags=57%, list=19%, signal=47%	Il1r2/Csf2rb2/Ccr1/Ccl6/Tnfrsf1a/Osmr/Il1r1/Il4ra/Cxcl13/Il10/Cxcl2/Il17ra/Pdgfra/Tnfrsf1b/Pf4/Ifnlr1/Ccl12/Inhbb/Tnfrsf11a/Cxcl5/Tnfrsf21/Cxcr4/Il13ra1/Il18rap/Cxcr2/Tnfrsf8/Tgfb1/Clcf1/Il20rb/Csf3/Csf3r/Il22ra1/Plekho2/Il1b/Acvr1b/Ppbp/Tnfrsf12a/Crlf2/Ccl7/Flt4/Ccl3/Il6ra/Cxcl3/Cxcl14/Relt/Tnfsf14/Tnfsf13b/Ccl2/Cxcl1/Il6/Il23r/Eda2r/Il12a/Pdgfb/Csf1/Tnfsf15/Ifngr1/Osm/Fas/Tnfrsf13b/Ccl4/Ifngr2/…
Alzheimer's disease	Alzheimer's disease	Alzheimer's disease	143	-0.583058	-2.89602	3.14791822573401e-20	3.14791822573401e-20	4.30767757205707e-19	2314	tags=48%, list=7%, signal=45%	Itpr2/Cdk5/Cox8a/Ndufs2/Ndufa8/Casp9/Ndufc2/Casp3/Mapt/Ndufv2/Bace1/Ndufb4/Ndufs6/Ndufb2/Ern1/Ndufa1/mt-Cytb/mt-Atp8/mt-Atp6/Ndufs5/Ide/Ndufs7/Sdhc/Apoe/Ndufs4/Cycs/Cox4i1/Cox6b1/Cox6a1/mt-Co1/Uqcr10/Ndufv3/Ndufs8/mt-Co2/Chp2/Cox7c/Uqcrh/Cox5b/Cox7a2/Sdhd/Ndufs1/mt-Co3/Ndufa4/Uqcrb/Cox5a/Uqcrc1/Ndufb3/Cox7b/Ndufa5/Cox6c/Uqcr11/Ndufa6/Ndufb8/Ndufb6/Ndufa9/Sdhb/Ndufb5/Uqcrc2/Ndufab1/Mme/Ndufv1/Nduf…
Leishmania infection	Leishmania infection	Leishmania infection	63	0.7347244439318	2.97249547192611	5.69041303165901e-19	5.69041303165901e-19	6.22950479255303e-18	5425	tags=75%, list=17%, signal=62%	Nfkbib/Nfkb1/Fcgr4/C3/Itgam/Nfkbia/Il10/Mapk13/Ncf2/Itga4/Tgfb1/Itgb2/Il1b/Ncf4/Ncf1/Jak1/Mapk14/Myd88/Tab2/Prkcb/Tlr2/Tlr4/Fcgr1/Il12a/Jun/Rela/Elk1/Ifngr1/Ifngr2/Ptpn6/Tnf/Cyba/Nos2/Jak2/Irak4/Il1a/Marcksl1/Tab1/Mapk12/Tgfb3/Ptgs2/Traf6/Il12b/Mapk11/Itgb1/Mapk3/Fos
MAPK signaling pathway	MAPK signaling pathway	MAPK signaling pathway	247	0.49462362498587	2.46455619021868	2.18794359042073e-18	2.18794359042073e-18	1.99601871406804e-17	6874	tags=51%, list=21%, signal=40%	Cd14/Il1r2/Nfkb1/Tnfrsf1a/Map3k8/Il1r1/Map4k4/Mapk13/Pdgfra/Map3k6/Rapgef2/Nfkb2/Mapkapk2/Fgf23/Tgfb1/Srf/Map4k3/Cacna1f/Flna/Map3k14/Pla2g12a/Rap1b/Il1b/Rps6ka4/Dusp16/Dusp8/Map3k1/Dusp2/Pla2g4a/Mapk14/Gadd45g/Pak2/Map3k3/Relb/Akt3/Tab2/Dusp4/Prkcb/Rps6ka3/Akt1/Fgfr4/Jund/Daxx/Cacna1h/Gadd45b/Grb2/Hspa2/Fgfr1/Pdgfb/Rras/Jun/Rela/Dusp5/Elk1/Fas/Ppp3cc/Map2k4/Cacna1s/Nr4a1/Cacna1b/Tnf/Rac2/Arrb1/P…
Regulation of actin cytoskeleton	Regulation of actin cytoskeleton	Regulation of actin cytoskeleton	198	0.534031158422174	2.59294053570898	2.6012207936927e-18	2.6012207936927e-18	2.03403731236121e-17	7383	tags=53%, list=23%, signal=41%	Cd14/Actg1/Itgb3/Itgam/Fn1/Pdgfra/Itga2/Itga4/Iqgap1/Gna13/Fgf23/Myh9/Pik3r5/Vav1/Vav3/Itgb2/Wasf2/Dock1/Pik3cd/Myl12a/Itgal/Ppp1cc/Pak2/Ezr/Pip5k1a/Ssh3/Actn4/Nckap1l/Pxn/Fgfr4/Itga5/Slc9a1/Pik3cg/Itga9/Arhgef7/Fgfr1/Pdgfb/Rras/Limk2/Msn/Itga1/Actb/Arhgef6/Itgav/Git1/Itga7/Fgd3/Pak4/Ptk2/Rac2/Was/Abi2/Limk1/Ssh1/Braf/Arhgef1/Pip4k2a/Cfl1/Arpc5/Itga3/Tmsb4x/Cyfip1/Arpc1b/Pdgfrb/Baiap2/Chrm3/Diaph…
Valine, leucine and isoleucine degradation	Valine, leucine and isoleucine degradation	Valine, leucine and isoleucine degradation	43	-0.798018	-3.20115	2.18315189352759e-17	2.18315189352759e-17	1.49373550609782e-16	3408	tags=79%, list=11%, signal=71%	Hsd17b10/Echs1/Dbt/Abat/Mmut/Acat3/Bckdha/Auh/Hmgcs2/Acat1/Hadh/Aldh2/Ehhadh/Hadhb/Dld/Aldh7a1/Ivd/Hmgcl/Aldh6a1/Aldh3a2/Hibch/Hadha/Acads/Aox1/Pccb/Aldh9a1/Acadsb/Acaa2/Acad8/Mccc1/Mccc2/Hibadh/Mcee/Pcca
Huntington's disease	Huntington's disease	Huntington's disease	157	-0.532888	-2.68941	4.62126037544839e-17	4.62126037544839e-17	2.81059110553587e-16	2837	tags=43%, list=9%, signal=40%	Ndufc1/Ppid/Creb3l3/Cox8a/Ndufs2/Ndufa8/Casp9/Ndufc2/Casp3/Polr2b/Tfam/Ndufv2/Ndufb4/Ndufs6/Ndufb2/Ndufa1/mt-Cytb/mt-Atp8/mt-Atp6/Ndufs5/Polr2i/Ndufs7/Sdhc/Ndufs4/Cycs/Cox4i1/Cox6b1/Cox6a1/mt-Co1/Uqcr10/Ndufv3/Ndufs8/mt-Co2/Cox7c/Uqcrh/Cox5b/Cox7a2/Sdhd/Ndufs1/mt-Co3/Ndufa4/Uqcrb/Cox5a/Uqcrc1/Ndufb3/Cox7b/Ndufa5/Vdac1/Cox6c/Uqcr11/Ndufa6/Ndufb8/Ndufb6/Ndufa9/Sdhb/Ndufb5/Uqcrc2/Ndufab1/Ndufv1/Nduf…
Peroxisome	Peroxisome	Peroxisome	78	-0.672767	-3.01848	5.57998958117661e-17	5.57998958117661e-17	3.05431008653877e-16	5299	tags=73%, list=16%, signal=61%	Pex16/Acaa1a/Eci2/Idh2/Pex19/Pxmp2/Gnpat/Mpv17l/Pex3/Prdx1/Abcd2/Hacl1/Pxmp4/Agxt/Pex11a/Ech1/Baat/Hao1/Slc27a2/Pex1/Acsl6/Acot8/Pex11g/Pex7/Paox/Pex26/Acox3/Acox1/Pex14/Pex13/Hsd17b4/Ehhadh/Mlycd/Slc25a17/Hmgcl/Pex5/Gstk1/Pex11b/Phyh/Acsl5/Nudt12/Dhrs4/Crot/Idh1/Pipox/Pex6/Acsl1/Pex10/Ephx2/Pecr/Cat/Decr2/Ddo/Scp2/Abcd3/Amacr/Sod1
Metabolism of xenobiotics by cytochrome P450	Metabolism of xenobiotics by cytochrome P450	Metabolism of xenobiotics by cytochrome P450	59	-0.701236	-2.97436	1.36398917271516e-15	1.36398917271516e-15	6.78731454365439e-15	3363	tags=63%, list=10%, signal=56%	Cyp3a25/Gsta1/Ugt1a1/Gsto1/Adh5/Mgst3/Cyp1a1/Gstt2/Gstp2/Gstp1/Adh4/Gstm7/Akr1c20/Gstz1/Cyp1a2/Adh1/Gstk1/Gstm4/Ugt2b37/Cyp2f2/Ephx1/Adh7/Cyp2c55/Gsta3/Mgst1/Cyp3a11/Gstm1/Ugt1a5/Akr1c6/Dhdh/Ugt2b35/Ugt2b38/Ugt2b34/Ugt1a9/Ugt2b36/Ugt2b1/Ugt2a3
Fatty acid metabolism	Fatty acid metabolism	Fatty acid metabolism	38	-0.793035	-3.09983	2.6961020996764e-15	2.6961020996764e-15	1.22980095774713e-14	3225	tags=74%, list=10%, signal=66%	Acadl/Echs1/Adh5/Acat3/Acsl6/Adh4/Acat1/Hadh/Acox3/Cpt2/Acox1/Aldh2/Ehhadh/Hadhb/Aldh7a1/Acadvl/Adh1/Aldh3a2/Hadha/Acads/Acsl5/Adh7/Aldh9a1/Acadsb/Gcdh/Acaa2/Acsl1/Eci1
Toll-like receptor signaling pathway	Toll-like receptor signaling pathway	Toll-like receptor signaling pathway	87	0.630845840136809	2.69184522750597	4.47344457082476e-15	4.47344457082476e-15	1.88355560876832e-14	5976	tags=63%, list=18%, signal=52%	Cd14/Lbp/Nfkb1/Tbk1/Map3k8/Nfkbia/Mapk13/Tlr8/Tlr7/Pik3r5/Pik3cd/Il1b/Ripk1/Mapk14/Ccl3/Cd80/Myd88/Akt3/Tab2/Akt1/Tlr2/Tlr4/Il6/Pik3cg/Il12a/Ikbke/Jun/Rela/Tlr6/Map2k4/Ccl4/Tollip/Tnf/Ifnar2/Cd86/Ticam2/Tlr1/Ifnar1/Cd40/Irak4/Tab1/Traf3/Mapk12/Tlr9/Cxcl10/Ccl5/Traf6/Spp1/Il12b/Mapk11/Tlr3/Mapk3/Fos/Irf7/Ctsk
Chemokine signaling pathway	Chemokine signaling pathway	Chemokine signaling pathway	171	0.512019583888627	2.42521242575472	7.22025074234454e-15	7.22025074234454e-15	2.82295517745802e-14	6381	tags=51%, list=20%, signal=41%	Ccr1/Ccl6/Nfkbib/Nfkb1/Nfkbia/Cxcl13/Cxcl2/Stat3/Pf4/Ccl12/Cxcl5/Cxcr4/Cxcr2/Grk2/Fgr/Pik3r5/Vav1/Vav3/Hck/Jak3/Elmo1/Rap1b/Pik3cd/Ppbp/Ncf1/Ccl7/Ccl3/Adcy1/Gng2/Cxcl3/Cxcl14/Akt3/Prkcb/Pxn/Akt1/Ccl2/Prex1/Cxcl1/Grb2/Pik3cg/Plcb4/Grk6/Rela/Gnai1/Gngt2/Shc1/Ccl4/Adcy7/Ptk2/Rac2/Was/Arrb1/Gnai2/Prkx/Ccl19/Jak2/Dock2/Prkcd/Braf/Lyn/Ccr2/Cxcl16/Ccl20/Ccl28/Cxcl10/Cx3cr1/Rock2/Arrb2/Nras/Wasl/Ccl5/Gnb…
Leukocyte transendothelial migration	Leukocyte transendothelial migration	Leukocyte transendothelial migration	108	0.584623813071665	2.59615349486509	1.56562368478132e-14	1.56562368478132e-14	5.71315309534237e-14	5162	tags=52%, list=16%, signal=44%	Actg1/Itgam/Icam1/Vcam1/Mapk13/Ncf2/Afdn/Esam/Itga4/Cxcr4/Pik3r5/Vav1/Vav3/Itgb2/Rap1b/Pik3cd/Myl12a/Ncf4/Ncf1/Itgal/Jam2/Mapk14/Pecam1/Ezr/Cybb/Actn4/Ctnnd1/Prkcb/Pxn/F11r/Mmp9/Pik3cg/Rapgef3/Msn/Cdh5/Gnai1/Actb/Cyba/Ptk2/Rac2/Gnai2/Vasp/Cldn14/Prkcg/Ctnna1/Rhoh/Plcg2/Cldn15/Sipa1/Cldn2/Mapk12/Rock2/Txk/Rassf5/Mapk11/Itgb1
Butanoate metabolism	Butanoate metabolism	Butanoate metabolism	33	-0.80242	-2.98914	2.77961690431734e-14	2.77961690431734e-14	9.50921572529616e-14	2317	tags=76%, list=7%, signal=70%	Echs1/Pdha1/Abat/Acat3/Acsm2/Acsm3/Hmgcs2/Acat1/Hadh/Aldh2/Ehhadh/Aldh7a1/Hmgcl/Acsm1/Aldh3a2/Aacs/Hadha/Acads/Aldh9a1/Pdhb/Aldh5a1/Bdh1/Acsm5/L2hgdh/Bdh2
Drug metabolism - cytochrome P450	Drug metabolism - cytochrome P450	Drug metabolism - cytochrome P450	61	-0.670768	-2.85281	1.72172335685379e-13	1.72172335685379e-13	5.54362938429704e-13	3363	tags=59%, list=10%, signal=53%	Cyp3a25/Cyp2d22/Gsta1/Cyp2a5/Ugt1a1/Gsto1/Adh5/Maoa/Mgst3/Gstt2/Gstp2/Gstp1/Adh4/Gstm7/Gstz1/Maob/Cyp1a2/Adh1/Gstk1/Gstm4/Ugt2b37/Aox1/Adh7/Cyp2c55/Gsta3/Mgst1/Cyp3a11/Gstm1/Ugt1a5/Ugt2b35/Ugt2b38/Ugt2b34/Ugt1a9/Ugt2b36/Ugt2b1/Ugt2a3
Jak-STAT signaling pathway	Jak-STAT signaling pathway	Jak-STAT signaling pathway	123	0.544533309774819	2.46541522863449	8.41598976134214e-13	8.41598976134214e-13	2.55924834847831e-12	6079	tags=50%, list=19%, signal=40%	Csf2rb2/Osmr/Il4ra/Il10/Stat3/Ifnlr1/Socs3/Il13ra1/Clcf1/Pik3r5/Il20rb/Csf3/Csf3r/Cblb/Il22ra1/Cbl/Jak3/Pik3cd/Bcl2l1/Spred2/Jak1/Crlf2/Il6ra/Akt3/Akt1/Socs1/Il6/Il23r/Grb2/Spred1/Pik3cg/Il12a/Ifngr1/Osm/Ifngr2/Ptpn6/Ifnar2/Jak2/Mpl/Ifnar1/Il3ra/Epo/Il7r/Il6st/Il10rb/Pias1/Csf2ra/Il2rg/Myc/Il7/Pim1/Ccnd3/Il10ra/Il12b/Spry2/Il19/Stam2/Lepr/Lif/Il2rb/Cntfr
Propanoate metabolism	Propanoate metabolism	Propanoate metabolism	31	-0.794614	-2.91358	1.96524927311998e-12	1.96524927311998e-12	5.6616599558027e-12	3113	tags=77%, list=10%, signal=70%	Echs1/Suclg2/Acss3/Abat/Mmut/Acaca/Acat3/Acacb/Acat1/Aldh2/Ehhadh/Aldh7a1/Mlycd/Aldh6a1/Aldh3a2/Hibch/Hadha/Pccb/Aldh9a1/Sucla2/Suclg1/Acss2/Mcee/Pcca
Hematopoietic cell lineage	Hematopoietic cell lineage	Hematopoietic cell lineage	78	0.602620929091714	2.52789268933946	5.68393340843472e-12	5.68393340843472e-12	1.51143983785274e-11	4030	tags=53%, list=12%, signal=46%	Cd14/Il1r2/Itgb3/Itgam/Il1r1/Il4ra/Cd33/Cd38/Itga2/Itga4/Csf3/Csf3r/Cd44/Il1b/Cd9/Cd55/Il6ra/Cd36/Itga5/Il6/Fcgr1/Csf1/Gp9/Itga1/Tfrc/Tnf/Cd37/Csf1r/Gp1bb/Kit/Il3ra/Epo/Il7r/Il1a/Csf2ra/Cd34/Itga3/Gp5/Il7/Itga6/Kitl
Retinol metabolism	Retinol metabolism	Retinol metabolism	50	-0.683161	-2.80146	5.79869707022349e-12	5.79869707022349e-12	1.51143983785274e-11	3867	tags=58%, list=12%, signal=51%	Cyp26a1/Cyp3a25/Retsat/Cyp2a5/Ugt1a1/Rdh11/Adh5/Cyp26c1/Cyp1a1/Rdh1/Adh4/Rdh10/Awat2/Dhrs3/Cyp1a2/Adh1/Ugt2b37/Adh7/Dhrs4/Cyp2c55/Cyp3a11/Ugt1a5/Ugt2b35/Ugt2b38/Ugt2b34/Ugt1a9/Ugt2b36/Ugt2b1/Ugt2a3
NOD-like receptor signaling pathway	NOD-like receptor signaling pathway	NOD-like receptor signaling pathway	57	0.655721653075234	2.58952920646853	2.08117400191019e-11	2.08117400191019e-11	5.17804057891529e-11	5260	tags=68%, list=16%, signal=57%	Nfkbib/Nfkb1/Mefv/Tnfaip3/Nfkbia/Cxcl2/Mapk13/Ccl12/Nlrc4/Nlrp3/Casp4/Naip2/Il1b/Ccl7/Mapk14/Pstpip1/Ripk2/Cxcl3/Tab2/Ccl2/Cxcl1/Il6/Card9/Birc2/Rela/Nlrp1a/Pycard/Tnf/Nod1/Nod2/Birc3/Tab1/Mapk12/Trip6/Casp1/Ccl5/Traf6/Mapk11/Mapk3
Focal adhesion	Focal adhesion	Focal adhesion	192	0.462185136732153	2.2395586849025	2.97182802495297e-11	2.97182802495297e-11	7.07254266808029e-11	6200	tags=41%, list=19%, signal=33%	Actg1/Itgb3/Fn1/Thbs1/Pdgfra/Itga2/Itga4/Pik3r5/Vav1/Parvb/Vav3/Flna/Dock1/Rap1b/Pik3cd/Myl12a/Flt4/Ppp1cc/Pak2/Parvg/Tln1/Akt3/Actn4/Prkcb/Igf1r/Pxn/Akt1/Itga5/Grb2/Pik3cg/Itga9/Pdgfb/Birc2/Jun/Itga1/Elk1/Col4a1/Actb/Itgav/Shc1/Col4a2/Itga7/Pak4/Ptk2/Rac2/Vwf/Vasp/Pgf/Prkcg/Braf/Vegfc/Birc3/Bcl2/Itga3/Col6a1/Pdgfrb/Ppp1r12a/Itga6/Fyn/Rock2/Col6a6/Lamc1/Ccnd3/Zyx/Spp1/Pak1/Flt1/Rapgef1/Itgb1/Mapk…
Endocytosis	Endocytosis	Endocytosis	178	0.466080559837819	2.22744547768183	4.73949654872517e-11	4.73949654872517e-11	1.08093780935837e-10	6200	tags=48%, list=19%, signal=39%	Agap1/H2-D1/Pdgfra/Adrb2/Vps37b/Cxcr4/Cxcr2/Grk2/Rab31/Cblb/Cbl/Psd/Arf6/Rnf41/Vps37c/Chmp4b/Ehd1/Psd4/Sh3glb1/Git2/Pip5k1a/Pld1/Igf1r/Fgfr4/Ehd4/Sh3kbp1/Hspa2/Grk6/Rab11b/Chmp1b/Acap2/Git1/Rbsn/Tfrc/Arrb1/Arap3/Csf1r/Ap2a1/Epn2/Asap1/Kit/Chmp2b/Cltb/Smap2/Rab11fip4/Arap1/Il2rg/Nedd4l/H2-M3/Pard6g/Sh3gl1/Dnm2/Mvb12b/Ret/Mdm2/Cltc/Rab11fip2/Chmp4c/Smurf2/Arfgap1/Arrb2/Vps36/Eps15/Pld2/Pip5k1b/Ap2b…
Fc gamma R-mediated phagocytosis	Fc gamma R-mediated phagocytosis	Fc gamma R-mediated phagocytosis	94	0.557614346173429	2.4199918413648	8.13211263327618e-11	8.13211263327618e-11	1.78050466075942e-10	5260	tags=51%, list=16%, signal=43%	Inpp5d/Fcgr4/Pik3r5/Gab2/Vav1/Plpp1/Vav3/Wasf2/Hck/Arf6/Pik3cd/Sphk1/Ncf1/Pla2g4a/Syk/Pip5k1a/Akt3/Pld1/Prkcb/Akt1/Pik3cg/Fcgr1/Limk2/Ptprc/Plpp2/Rac2/Was/Vasp/Limk1/Prkcg/Marcks/Asap1/Dock2/Prkcd/Lyn/Plcg2/Cfl1/Arpc5/Marcksl1/Arpc1b/Dnm2/Arpc3/Wasl/Pld2/Pip5k1b/Pak1/Prkce/Mapk3
Neurotrophin signaling pathway	Neurotrophin signaling pathway	Neurotrophin signaling pathway	122	0.506029200883973	2.29132098598219	3.26508048168208e-10	3.26508048168208e-10	6.87385364564649e-10	6724	tags=48%, list=21%, signal=38%	Irak3/Nfkbib/Nfkb1/Nfkbia/Mapk13/Mapkapk2/Pik3r5/Prdm4/Camk2d/Rap1b/Pik3cd/Psen1/Rps6ka4/Arhgdia/Map3k1/Irs2/Mapk14/Nfkbie/Map3k3/Ripk2/Sh2b2/Akt3/Rps6ka3/Akt1/Grb2/Pik3cg/Jun/Rela/Shc1/Irak2/Prkcd/Braf/Arhgdib/Irak4/Plcg2/Bcl2/Ngf/Bex3/Mapk12/Ywhah/Ntf3/Atf4/Bax/Nras/Traf6/Mapk11/Rapgef1/Sh2b3/Mapk3/Abl1/Rps6ka2/Mapk7/Calm1/Ywhaz/Kras/Calm2/Calm3/Rhoa/Ptpn11
Pentose and glucuronate interconversions	Pentose and glucuronate interconversions	Pentose and glucuronate interconversions	23	-0.804039	-2.74506	4.22543880061106e-10	4.22543880061106e-10	8.56619172053704e-10	1269	tags=65%, list=4%, signal=63%	Rpe/Ugdh/Ugt2b37/Cryl1/Ugt1a5/Dhdh/Ugt2b35/Ugt2b38/Ugt2b34/Ugt1a9/Ugp2/Xylb/Ugt2b36/Ugt2b1/Ugt2a3
Pathways in cancer	Pathways in cancer	Pathways in cancer	312	0.385777680019229	1.97011975749938	1.44866798433132e-09	1.44866798433132e-09	2.83198252576047e-09	7289	tags=41%, list=23%, signal=32%	Runx1/Nfkb1/Cdkn1a/Nfkbia/Fn1/Stat3/Pdgfra/Itga2/Nfkb2/Fgf23/Tgfb1/Pik3r5/Csf3r/Cblb/Cbl/Zbtb16/Ccdc6/Pik3cd/Bcl2l1/Hif1a/Jak1/Slc2a1/Rassf1/Akt3/Pld1/Sufu/Prkcb/Igf1r/Akt1/Ets1/Ralgds/Spi1/Mmp9/Il6/Foxo1/Wnt5b/Tgfa/Grb2/Pik3cg/Ppard/Fgfr1/Pdgfb/Ctbp2/Birc2/Jun/Rela/Col4a1/Fas/Mitf/Itgav/Tpm3/Col4a2/Jup/Ptk2/Rac2/Epas1/Nos2/Csf1r/Pgf/Traf2/Prkcg/Ralb/Kit/Tpr/Ctnna1/Braf/Tgfbr2/Rb1/Plcg2/Wnt6/Vegf…
B cell receptor signaling pathway	B cell receptor signaling pathway	B cell receptor signaling pathway	74	0.565148474460067	2.35579499395627	2.58761574759178e-09	2.58761574759178e-09	4.88406602086288e-09	2880	tags=39%, list=9%, signal=36%	Inpp5d/Nfkbib/Nfkb1/Pirb/Nfkbia/Pik3ap1/Ifitm1/Pik3r5/Vav1/Vav3/Bcl10/Pik3cd/Nfkbie/Syk/Nfatc1/Akt3/Prkcb/Akt1/Grb2/Pik3cg/Dapp1/Jun/Rela/Ppp3cc/Ptpn6/Rac2/Lyn/Btk/Plcg2
Ascorbate and aldarate metabolism	Ascorbate and aldarate metabolism	Ascorbate and aldarate metabolism	22	-0.794373	-2.70568	3.68179089598461e-09	3.68179089598461e-09	6.7176535646035e-09	1181	tags=64%, list=4%, signal=61%	Aldh2/Ugdh/Aldh7a1/Ugt2b37/Aldh3a2/Aldh9a1/Ugt1a5/Ugt2b35/Ugt2b38/Ugt2b34/Ugt1a9/Ugt2b36/Ugt2b1/Ugt2a3
Hypertrophic cardiomyopathy (HCM)	Hypertrophic cardiomyopathy (HCM)	Hypertrophic cardiomyopathy (HCM)	78	0.550948801594609	2.31113686982382	6.62802629674706e-09	6.62802629674706e-09	1.17031364153089e-08	5695	tags=47%, list=18%, signal=39%	Actg1/Itgb3/Itga2/Itga4/Slc8a1/Tgfb1/Ace/Cacna1f/Prkab1/Itga5/Tpm4/Il6/Itga9/Itga1/Actb/Cacna1s/Itgav/Tpm3/Itga7/Sgcb/Tnf/Atp2a2/Emd/Mybpc3/Itga3/Tpm1/Itga6/Cacna2d1/Prkab2/Tgfb3/Cacna2d4/Lmna/Itgb1/Cacnb3/Cacnb1/Itgb7/Actc1
Cell adhesion molecules (CAMs)	Cell adhesion molecules (CAMs)	Cell adhesion molecules (CAMs)	118	0.489424901379319	2.20845632244169	7.03276855039277e-09	7.03276855039277e-09	1.20297356783034e-08	5162	tags=43%, list=16%, signal=36%	Itgam/Icam1/Vcam1/Selp/H2-D1/Cd28/Esam/Itga4/Itgb2/Ptprm/Itgal/Sdc1/Jam2/Siglec1/Pecam1/Cd80/Sele/Vcan/Sdc4/Pdcd1lg2/F11r/Icosl/Pvr/Itga9/Nfasc/Sell/Cd274/Cdh5/Mpzl1/Ptprc/Cdh4/Itgav/Glg1/Mag/Selplg/Cd86/Cldn14/Sdc3/Cdh3/Cd40/Cldn15/Cd34/H2-M3/Cntn2/Cldn2/Itga6/Spn/Ctla4/Nrxn2/Cd8b1/Itgb1
Citrate cycle (TCA cycle)	Citrate cycle (TCA cycle)	Citrate cycle (TCA cycle)	29	-0.734307	-2.65779	9.94998671885769e-09	9.94998671885769e-09	1.65039652115024e-08	5379	tags=79%, list=17%, signal=66%	Ogdh/Idh2/Idh3g/Dlst/Aco2/Suclg2/Mdh2/Pdha1/Cs/Sdhc/Dlat/Dld/Sdhd/Idh1/Aco1/Acly/Pdhb/Sdhb/Sucla2/Mdh1/Suclg1/Idh3b/Sdha
Tryptophan metabolism	Tryptophan metabolism	Tryptophan metabolism	38	-0.670766	-2.6219	1.43035885490257e-08	1.43035885490257e-08	2.30274490572551e-08	3113	tags=66%, list=10%, signal=60%	Tdo2/Echs1/Kynu/Maoa/Cyp1a1/Acat3/Afmid/Acat1/Hadh/Aldh2/Ehhadh/Maob/Aldh7a1/Ddc/Cyp1a2/Ido2/Aadat/Aldh3a2/Hadha/Aox1/Aldh9a1/Gcdh/Haao/Cat/Inmt
ErbB signaling pathway	ErbB signaling pathway	ErbB signaling pathway	84	0.523275280161485	2.22515908779729	1.72591479063833e-08	1.72591479063833e-08	2.69917501092309e-08	6417	tags=48%, list=20%, signal=38%	Cdkn1a/Pik3r5/Cblb/Cbl/Camk2d/Pik3cd/Hbegf/Nck1/Pak2/Nrg4/Akt3/Prkcb/Akt1/Tgfa/Grb2/Pik3cg/Eif4ebp1/Jun/Elk1/Map2k4/Shc1/Pak4/Ptk2/Prkcg/Braf/Plcg2/Nrg2/Myc/Ereg/Nrg1/Abl2/Nras/Pak1/Mapk3/Abl1/Egf/Src/Araf/Kras/Areg
T cell receptor signaling pathway	T cell receptor signaling pathway	T cell receptor signaling pathway	105	0.496391783314686	2.19227000788779	4.36573596713924e-08	4.36573596713924e-08	6.57965470438694e-08	7977	tags=52%, list=25%, signal=40%	Nfkbib/Nfkb1/Map3k8/Nfkbia/Il10/Mapk13/Cd28/Pik3r5/Vav1/Vav3/Cblb/Bcl10/Cbl/Map3k14/Pik3cd/Nck1/Mapk14/Pak2/Nfkbie/Nfatc1/Akt3/Akt1/Grb2/Pik3cg/Jun/Rela/Ptprc/Ppp3cc/Ptpn6/Tnf/Pak4/Lcp2/Rasgrp1/Mapk12/Fyn/Ppp3r1/Nras/Ctla4/Pak1/Lck/Mapk11/Cd8b1/Mapk3/Fos/Malt1/Lat/Kras/Rhoa/Cdk4/Pik3r1/Nfatc2/Cd247/Ikbkb/Il2/Itk
Epithelial cell signaling in Helicobacter pylori infection	Epithelial cell signaling in Helicobacter pylori infection	Epithelial cell signaling in Helicobacter pylori infection	66	0.55927224751223	2.28043988787732	4.4475935165231e-08	4.4475935165231e-08	6.57965470438694e-08	5049	tags=52%, list=16%, signal=44%	Nfkb1/Nfkbia/Cxcl2/Mapk13/Cxcr2/Atp6v0a1/Atp6v0e/Map3k14/Hbegf/Atp6v1b2/Jam2/Mapk14/Cxcl3/F11r/Cxcl1/Jun/Rela/Map2k4/Git1/Nod1/Atp6v1g1/Adam17/Atp6v0c/Adam10/Lyn/Plcg2/Atp6v0a4/Mapk12/Tcirg1/Atp6ap1/Tjp1/Ccl5/Pak1/Mapk11
Biosynthesis of unsaturated fatty acids	Biosynthesis of unsaturated fatty acids	Biosynthesis of unsaturated fatty acids	23	-0.753551	-2.57269	4.58044782389126e-08	4.58044782389126e-08	6.59787498178243e-08	4235	tags=78%, list=13%, signal=68%	Acaa1a/Hacd1/Acot7/Baat/Hsd17b12/Acot1/Acox3/Acox1/Hacd2/Elovl6/Hadha/Tecr/Elovl5/Fads2/Scd1/Pecr/Fads1/Elovl2
Pyruvate metabolism	Pyruvate metabolism	Pyruvate metabolism	37	-0.658057	-2.53639	6.11982947380986e-08	6.11982947380986e-08	8.58923434920682e-08	2451	tags=57%, list=8%, signal=53%	Acot12/Mdh2/Pdha1/Acaca/Acat3/Acacb/Acat1/Aldh2/Dlat/Dld/Aldh7a1/Pklr/Aldh3a2/Acyp1/Aldh9a1/Pdhb/Glo1/Me1/Mdh1/Acss2/Hagh
beta-Alanine metabolism	beta-Alanine metabolism	beta-Alanine metabolism	22	-0.761022	-2.59209	8.86334146336927e-08	8.86334146336927e-08	1.21287830551369e-07	3879	tags=64%, list=12%, signal=56%	Dpyd/Echs1/Cndp1/Dpys/Abat/Upb1/Aldh2/Ehhadh/Aldh7a1/Mlycd/Aldh3a2/Hibch/Hadha/Aldh9a1
PPAR signaling pathway	PPAR signaling pathway	PPAR signaling pathway	65	-0.539377	-2.31073	1.12124361143524e-07	1.12124361143524e-07	1.49691059806502e-07	3339	tags=43%, list=10%, signal=39%	Cyp27a1/Acadl/Adipoq/Slc27a5/Apoc3/Fabp5/Slc27a2/Cyp7a1/Acsl6/Cyp8b1/Rxrg/Hmgcs2/Acox3/Cpt2/Acox1/Ppara/Ehhadh/Fabp2/Acsl5/Dbi/Apoa2/Fads2/Sorbs1/Scd1/Me1/Acsl1/Scp2/Fabp1
Natural killer cell mediated cytotoxicity	Natural killer cell mediated cytotoxicity	Natural killer cell mediated cytotoxicity	102	0.48490755782552	2.12972416481277	1.53519648750356e-07	1.53519648750356e-07	2.0007573270723e-07	7533	tags=51%, list=23%, signal=39%	Fcgr4/Icam1/H2-D1/Pik3r5/Vav1/Vav3/Itgb2/Pik3cd/Cd48/Itgal/Syk/Nfatc1/Prkcb/Fcer1g/Grb2/Pik3cg/Ifngr1/Tyrobp/Fas/Ppp3cc/Shc1/Cd244a/Ifngr2/Ptpn6/Tnf/Lcp2/Rac2/Ifnar2/Prkcg/Ifnar1/Braf/Hcst/Plcg2/H2-M3/Sh3bp2/Fyn/Ppp3r1/Tnfrsf10b/Nras/Pak1/Lck/Ulbp1/Mapk3/Prf1/Lat/Araf/Kras/Ptpn11/Klrc2/Pik3r1/Nfatc2/Cd247
Dilated cardiomyopathy	Dilated cardiomyopathy	Dilated cardiomyopathy	84	0.498368025024525	2.1192442715977	2.58310538222499e-07	2.58310538222499e-07	3.25553341179041e-07	5695	tags=43%, list=18%, signal=35%	Actg1/Itgb3/Itga2/Itga4/Slc8a1/Tgfb1/Cacna1f/Adcy1/Itga5/Tpm4/Itga9/Itga1/Actb/Cacna1s/Itgav/Tpm3/Itga7/Adcy7/Sgcb/Tnf/Atp2a2/Emd/Prkx/Mybpc3/Itga3/Tpm1/Itga6/Cacna2d1/Tgfb3/Cacna2d4/Lmna/Itgb1/Cacnb3/Cacnb1/Itgb7/Actc1
Fc epsilon RI signaling pathway	Fc epsilon RI signaling pathway	Fc epsilon RI signaling pathway	70	0.524826908997201	2.1771379314053	2.61694801178537e-07	2.61694801178537e-07	3.25553341179041e-07	6381	tags=51%, list=20%, signal=41%	Inpp5d/Mapk13/Pik3r5/Gab2/Vav1/Vav3/Pla2g12a/Pik3cd/Pla2g4a/Mapk14/Syk/Akt3/Prkcb/Akt1/Fcer1g/Grb2/Pik3cg/Map2k4/Tnf/Lcp2/Rac2/Prkcd/Lyn/Btk/Plcg2/Mapk12/Fyn/Nras/Pla2g12b/Mapk11/Prkce/Mapk3/Lat/Ms4a2/Pla2g2d/Kras
Drug metabolism - other enzymes	Drug metabolism - other enzymes	Drug metabolism - other enzymes	45	-0.590726	-2.38232	4.01201784029293e-07	4.01201784029293e-07	4.88011526772473e-07	3879	tags=51%, list=12%, signal=45%	Dpyd/Cyp3a25/Cyp2a5/Ugt1a1/Nat2/Dpys/Upb1/Upp2/Tymp/Ugt2b37/Uck1/Tpmt/Cyp3a11/Ugt1a5/Umps/Ugt2b35/Ugt2b38/Ugt2b34/Ces1d/Ugt1a9/Ugt2b36/Ugt2b1/Ugt2a3
Steroid hormone biosynthesis	Steroid hormone biosynthesis	Steroid hormone biosynthesis	47	-0.580816	-2.3589	5.59460929423471e-07	5.59460929423471e-07	6.65720099085137e-07	3665	tags=62%, list=11%, signal=55%	Ugt1a6b/Akr1d1/Hsd17b1/Srd5a2/Cyp3a25/Cyp7b1/Hsd3b1/Ugt1a1/Hsd17b12/Cyp1a1/Cyp7a1/Akr1c20/Hsd17b6/Srd5a1/Ugt2b37/Hsd11b1/Hsd17b2/Comt/Cyp3a11/Ugt1a5/Akr1c6/Ugt2b35/Ugt2b38/Ugt2b34/Ugt1a9/Hsd3b3/Ugt2b36/Ugt2b1/Ugt2a3
Arrhythmogenic right ventricular cardiomyopathy (ARVC)	Arrhythmogenic right ventricular cardiomyopathy (ARVC)	Arrhythmogenic right ventricular cardiomyopathy (ARVC)	68	0.513462952871459	2.11662663301687	1.87232888977875e-06	1.87232888977875e-06	2.18053980444558e-06	6105	tags=44%, list=19%, signal=36%	Actg1/Itgb3/Itga2/Itga4/Slc8a1/Gja1/Cacna1f/Actn4/Itga5/Itga9/Itga1/Actb/Cacna1s/Itgav/Itga7/Sgcb/Jup/Atp2a2/Emd/Ctnna1/Itga3/Itga6/Cacna2d1/Cacna2d4/Lmna/Itgb1/Cacnb3/Cacnb1/Itgb7/Sgca
Apoptosis	Apoptosis	Apoptosis	80	0.484823707161618	2.05246956365061	2.36412401184289e-06	2.36412401184289e-06	2.69593089069804e-06	4386	tags=45%, list=14%, signal=39%	Irak3/Csf2rb2/Nfkb1/Tnfrsf1a/Il1r1/Nfkbia/Pik3r5/Map3k14/Pik3cd/Il1b/Ripk1/Bcl2l1/Myd88/Akt3/Apaf1/Akt1/Pik3cg/Birc2/Rela/Fas/Ppp3cc/Tnf/Irak2/Prkx/Traf2/Il3ra/Irak4/Il1a/Birc3/Bcl2/Ngf/Prkar2b/Ppp3r1/Bax/Tnfrsf10b/Prkar1a
Starch and sucrose metabolism	Starch and sucrose metabolism	Starch and sucrose metabolism	42	-0.585048	-2.33016	2.45034205570168e-06	2.45034205570168e-06	2.73722420830263e-06	3110	tags=50%, list=10%, signal=45%	Ugt1a1/Amy1/Mgam/Pgm1/Gck/Gys2/Agl/Ganc/Ugdh/Gbe1/Ugt2b37/Ugt1a5/Ugt2b35/Ugt2b38/Ugt2b34/Ugt1a9/Ugp2/Pygl/Ugt2b36/Ugt2b1/Ugt2a3
Glioma	Glioma	Glioma	62	0.514298679161337	2.07953650560835	3.85274822540188e-06	3.85274822540188e-06	4.21774542570311e-06	6666	tags=50%, list=21%, signal=40%	Cdkn1a/Pdgfra/Pik3r5/Camk2d/Pik3cd/Akt3/Prkcb/Igf1r/Akt1/Tgfa/Grb2/Pik3cg/Pdgfb/Shc1/Prkcg/Braf/Rb1/Plcg2/Pdgfrb/Mdm2/Cdkn2a/Nras/Mapk3/Egf/Calm1/Araf/Kras/E2f2/Calm2/Calm3/Cdk4
Cell cycle	Cell cycle	Cell cycle	121	0.432034918723592	1.95778728656857	5.214083236016e-06	5.214083236016e-06	5.59612648653936e-06	7148	tags=49%, list=22%, signal=38%	Cdkn1a/Cul1/Tgfb1/Mad1l1/Gadd45g/Orc2/Gadd45b/Orc1/Cdc14a/E2f4/Stag1/Cdkn2d/Anapc4/Espl1/Cdc25a/Gadd45a/Bub1b/Rb1/Bub1/Cdc16/Mcm7/Smad2/Anapc10/Myc/Chek1/Pcna/Plk1/Ywhah/Mdm2/Cdc27/Mad2l2/Cdkn2a/Ccnd3/Mcm4/Cdc45/Hdac1/Tgfb3/Rbl1/Orc6/Smc1b/Cdc6/Fzr1/Sfn/Pkmyt1/Cdc25b/Abl1/Cdc25c/Anapc5/Cdc7/Ywhaz/Ccna2/E2f2/Mcm2/Cdk4/Mcm3/Ccne2/Mcm5/Cdkn2b/Ttk
Glycine, serine and threonine metabolism	Glycine, serine and threonine metabolism	Glycine, serine and threonine metabolism	31	-0.628919	-2.30604	8.24408823399035e-06	8.24408823399035e-06	8.67798761472669e-06	5320	tags=68%, list=16%, signal=57%	Psph/Agxt2/Cth/Dmgdh/Cbs/Glyctk/Gnmt/Agxt/Amt/Maoa/Sardh/Chdh/Dld/Maob/Alas2/Shmt2/Gcat/Pipox/Gamt/Srr/Shmt1
Histidine metabolism	Histidine metabolism	Histidine metabolism	29	-0.631269	-2.28485	1.08691907123526e-05	1.08691907123526e-05	1.12253806761139e-05	3064	tags=59%, list=9%, signal=53%	Ftcd/Cndp1/Hal/Lcmt1/Maoa/Amdhd1/Aldh2/Uroc1/Maob/Aldh7a1/Ddc/Aldh3a2/Hnmt/Aldh9a1/Aspa/Acy3/Hemk1
RIG-I-like receptor signaling pathway	RIG-I-like receptor signaling pathway	RIG-I-like receptor signaling pathway	53	0.528657490620205	2.07707911509076	1.15350433246318e-05	1.15350433246318e-05	1.15705565812549e-05	5049	tags=45%, list=16%, signal=38%	Nfkbib/Nfkb1/Tbk1/Nfkbia/Mapk13/Tank/Sting1/Ripk1/Map3k1/Mapk14/Il12a/Ikbke/Rela/Tnf/Traf2/Nlrx1/Ddx3x/Traf3/Mapk12/Cxcl10/Azi2/Traf6/Il12b/Mapk11
Chronic myeloid leukemia	Chronic myeloid leukemia	Chronic myeloid leukemia	73	0.489836500861601	2.04057278002157	1.16261842571263e-05	1.16261842571263e-05	1.15705565812549e-05	7651	tags=52%, list=24%, signal=40%	Runx1/Nfkb1/Cdkn1a/Nfkbia/Tgfb1/Pik3r5/Gab2/Cblb/Cbl/Pik3cd/Bcl2l1/Akt3/Akt1/Grb2/Pik3cg/Ctbp2/Rela/Shc1/Braf/Tgfbr2/Rb1/Myc/Mdm2/Cdkn2a/Hdac1/Tgfb3/Nras/Mapk3/Abl1/Araf/Kras/E2f2/Cdk4/Ptpn11/Ctbp1/Pik3r1/Ikbkb/Bad
Glycosaminoglycan biosynthesis - chondroitin sulfate	Glycosaminoglycan biosynthesis - chondroitin sulfate	Glycosaminoglycan biosynthesis - chondroitin sulfate	21	0.692856189990779	2.1986179749359	1.25880615193651e-05	1.25880615193651e-05	1.23041202820862e-05	6539	tags=71%, list=20%, signal=57%	Chst11/Chst15/Chpf/Ust/Chst12/Chsy1/Xylt1/Csgalnact2/Chpf2/Dse/Csgalnact1/Chst14/Xylt2/B3galt6/Chsy3
Progesterone-mediated oocyte maturation	Progesterone-mediated oocyte maturation	Progesterone-mediated oocyte maturation	79	0.464299029580466	1.95687755881908	1.40182801558328e-05	1.40182801558328e-05	1.34616910083713e-05	6381	tags=46%, list=20%, signal=37%	Mapk13/Pik3r5/Pik3cd/Mapk14/Adcy1/Akt3/Rps6ka3/Igf1r/Akt1/Pik3cg/Gnai1/Adcy7/Gnai2/Prkx/Anapc4/Cdc25a/Braf/Bub1/Cdc16/Anapc10/Plk1/Mapk12/Cdc27/Mad2l2/Fzr1/Cpeb1/Mapk11/Pkmyt1/Mapk3/Cdc25b/Rps6ka2/Cdc25c/Anapc5/Ccna2/Araf/Kras
Aminoacyl-tRNA biosynthesis	Aminoacyl-tRNA biosynthesis	Aminoacyl-tRNA biosynthesis	24	-0.651816	-2.24947	1.54040815735225e-05	1.54040815735225e-05	1.45374272563189e-05	3870	tags=58%, list=12%, signal=51%	Rars2/Sars2/Iars2/Farsb/Tars2/Mars1/Yars2/Aars2/Sepsecs/Dars2/Fars2/Nars2/Vars2/Hars2
GnRH signaling pathway	GnRH signaling pathway	GnRH signaling pathway	88	0.444716784169807	1.90526179526731	1.95747798946056e-05	1.95747798946056e-05	1.81603667175645e-05	6946	tags=47%, list=21%, signal=37%	Mapk13/Mmp14/Cacna1f/Pla2g12a/Camk2d/Hbegf/Map3k1/Pla2g4a/Mapk14/Adcy1/Map3k3/Pld1/Prkcb/Grb2/Plcb4/Jun/Elk1/Map2k4/Cacna1s/Cga/Adcy7/Prkx/Itpr3/Prkcd/Itpr1/Mapk12/Atf4/Nras/Pla2g12b/Pld2/Mapk11/Mapk3/Src/Mapk7/Calm1/Pla2g2d/Plcb2/Kras/Calm2/Calm3/Gnrhr
ECM-receptor interaction	ECM-receptor interaction	ECM-receptor interaction	81	0.463052739088082	1.97442344834925	2.03184595414151e-05	2.03184595414151e-05	1.85361385290103e-05	5162	tags=40%, list=16%, signal=33%	Itgb3/Fn1/Thbs1/Itga2/Itga4/Cd44/Sdc1/Sdc4/Cd36/Itga5/Itga9/Gp9/Itga1/Col4a1/Itgav/Col4a2/Itga7/Sv2c/Vwf/Gp1bb/Sdc3/Cd47/Gp6/Itga3/Gp5/Col6a1/Itga6/Col6a6/Lamc1/Hspg2/Spp1/Itgb1
Melanoma	Melanoma	Melanoma	64	0.48797789348779	1.98101067640779	2.75129603014642e-05	2.75129603014642e-05	2.46880748175348e-05	7165	tags=47%, list=22%, signal=37%	Cdkn1a/Pdgfra/Fgf23/Pik3r5/Pik3cd/Akt3/Igf1r/Akt1/Pik3cg/Fgfr1/Pdgfb/Mitf/Braf/Rb1/Pdgfrb/Mdm2/Cdkn2a/Fgf22/Nras/Mapk3/Hgf/Egf/Fgf7/Pdgfc/Araf/Kras/E2f2/Cdk4/Fgf13/Pik3r1
Porphyrin and chlorophyll metabolism	Porphyrin and chlorophyll metabolism	Porphyrin and chlorophyll metabolism	36	-0.567955	-2.17857	2.82555861305037e-05	2.82555861305037e-05	2.49455089776943e-05	3348	tags=50%, list=10%, signal=45%	Fech/Uros/Ugt1a1/Ppox/Mmab/Hmbs/Alas2/Ugt2b37/Alad/Ugt1a5/Ugt2b35/Ugt2b38/Ugt2b34/Ugt1a9/Urod/Ugt2b36/Ugt2b1/Ugt2a3
Spliceosome	Spliceosome	Spliceosome	123	0.409288928547687	1.8530861918626	3.10828083461583e-05	3.10828083461583e-05	2.70059487719337e-05	6952	tags=38%, list=21%, signal=30%	Dhx38/Wbp11/Snrnp40/Sf3b3/Dhx8/Tcerg1/Rbm22/Puf60/Ddx42/Alyref/Hspa2/Eftud2/Hnrnpa1/Ddx39b/Smndc1/Snrpf/Acin1/Xab2/Sf3b1/Lsm3/Sf3b4/Tra2b/Srsf3/Prpf31/Hnrnpm/Eif4a3/Cherp/Rbm17/Sf3a3/Prpf38a/Ctnnbl1/Lsm4/Prpf38b/Magohb/Aqr/Plrg1/Hnrnpk/Snrpb2/Zmat2/Cdc40/Dhx15/Sf3a2/Magoh/Srsf10/Snrnp70/U2surp/Lsm5
Renal cell carcinoma	Renal cell carcinoma	Renal cell carcinoma	69	0.475406901725016	1.95958608430899	3.586509879013e-05	3.586509879013e-05	3.0403511964655e-05	7289	tags=49%, list=23%, signal=38%	Tgfb1/Pik3r5/Rap1b/Pik3cd/Hif1a/Slc2a1/Pak2/Akt3/Akt1/Ets1/Tgfa/Grb2/Pik3cg/Pdgfb/Jun/Pak4/Epas1/Pgf/Braf/Vegfc/Arnt/Tgfb3/Nras/Pak1/Rapgef1/Mapk3/Hgf/Egln2/Arnt2/Araf/Kras/Ptpn11/Pik3r1/Vhl
Pathogenic Escherichia coli infection	Pathogenic Escherichia coli infection	Pathogenic Escherichia coli infection	51	0.529948230226916	2.06959983853172	3.61041704580278e-05	3.61041704580278e-05	3.0403511964655e-05	7194	tags=63%, list=22%, signal=49%	Cd14/Actg1/Tubb1/Hcls1/Nck1/Arhgef2/Ezr/Tlr4/Tubb3/Actb/Was/Krt18/Cttn/Arpc5/Arpc1b/Fyn/Rock2/Arpc3/Tubb6/Wasl/Tuba1b/Itgb1/Abl1/Tuba1a/Tubb2b/Ywhaz/Ncl/Rhoa/Arpc2/Arpc4/Tubb5/Tubb2a
Primary bile acid biosynthesis	Primary bile acid biosynthesis	Primary bile acid biosynthesis	17	-0.70408	-2.20428	4.74613373341809e-05	4.74613373341809e-05	3.93618746631165e-05	3339	tags=82%, list=10%, signal=74%	Akr1d1/Cyp27a1/Cyp7b1/Slc27a5/Baat/Cyp46a1/Cyp7a1/Cyp8b1/Akr1c20/Hsd17b4/Hsd3b7/Akr1c6/Scp2/Amacr
Lysine degradation	Lysine degradation	Lysine degradation	43	-0.524173	-2.10266	5.2183980661066e-05	5.2183980661066e-05	4.26326314905802e-05	3940	tags=53%, list=12%, signal=47%	Aldh1b1/Ogdh/Kmt5c/Dlst/Setdb1/Echs1/Acat3/Nsd3/Aasdh/Ehmt1/Acat1/Hadh/Aldh2/Ehhadh/Aldh7a1/Aadat/Aldh3a2/Hadha/Bbox1/Aldh9a1/Pipox/Gcdh/Aasdhppt
Ribosome	Ribosome	Ribosome	83	0.446328014522435	1.90198872623054	5.76793770928698e-05	5.76793770928698e-05	4.64292199509168e-05	14185	tags=78%, list=44%, signal=44%	Rplp0/Rps28/Rps12/Rps15a/Rps10/Rplp2/Rps20/Rps13/Rpl37a/Rpl27a/Rpl30/Rps9/Rps29/Rpl35/Rps7/Rpsa/Rps18/Rpl5/Rpl31/Rps6/Rpl39/Fau/Rps16/Rps23/Rpl18a/Rpl13a/Rpl4/Rpl10a/Rps24/Rpl37/Rps25/Rpl27/Rpl17/Rps26/Rpl3/Rpl26/Rpl36/Rpl32/Rplp1/Rps3/Rps21/Rps5/Rpl36a/Rpl29/Rpl8/Rpl18/Rpl9/Rpl12/Rpl28/Rps19/Rpl13/Rpl34/Rpl23/Rpl23a/Rps27a/Rps11/Rpl22l1/Rpl19/Rpl38/Rps27/Rps15/Rpl15/Rps4x/Rpl14/Rps3a1
Cytosolic DNA-sensing pathway	Cytosolic DNA-sensing pathway	Cytosolic DNA-sensing pathway	41	0.540492682727688	2.01500492833996	6.04551056736185e-05	6.04551056736185e-05	4.79582836770124e-05	5113	tags=54%, list=16%, signal=45%	Nfkbib/Nfkb1/Tbk1/Nfkbia/Sting1/Il1b/Ripk1/Polr3d/Ripk3/Il6/Ikbke/Rela/Ccl4/Pycard/Il33/Aim2/Zbp1/Cxcl10/Casp1/Ccl5/Adar/Trex1
Tyrosine metabolism	Tyrosine metabolism	Tyrosine metabolism	34	-0.574119	-2.16222	6.43745260114603e-05	6.43745260114603e-05	5.03379752270066e-05	4080	tags=56%, list=13%, signal=49%	Naa80/Hpd/Dct/Fah/Adh5/Lcmt1/Maoa/Mif/Hgd/Adh4/Got2/Gstz1/Maob/Ddc/Adh1/Aox1/Adh7/Comt/Hemk1
Dorso-ventral axis formation	Dorso-ventral axis formation	Dorso-ventral axis formation	21	0.654104974922696	2.07565000664738	7.25728443717101e-05	7.25728443717101e-05	5.58539182150938e-05	6381	tags=67%, list=20%, signal=54%	Ets2/Piwil2/Notch4/Etv6/Spire1/Ets1/Grb2/Notch1/Notch2/Fmn2/Cpeb1/Mapk3/Spire2/Kras
Limonene and pinene degradation	Limonene and pinene degradation	Limonene and pinene degradation	10	-0.805733	-2.13799	7.34693847290849e-05	7.34693847290849e-05	5.58539182150938e-05	5578	tags=90%, list=17%, signal=75%	Aldh1b1/Naa80/Echs1/Aldh2/Ehhadh/Aldh7a1/Aldh3a2/Hadha/Aldh9a1
Lysosome	Lysosome	Lysosome	115	0.411817900042757	1.84592858692541	9.46791359002961e-05	9.46791359002961e-05	7.09922864717433e-05	4360	tags=37%, list=13%, signal=32%	Slc11a1/Lgmn/Laptm5/Atp6v0a1/Ctsl/Psap/Ap1s2/Idua/Ctss/Cln5/Cd68/Ctsc/Ctsg/Sumf1/Hgsnat/Ctsz/Slc11a2/Hexb/Cd63/Gnptab/Ap1m1/Gla/Ctsd/Atp6v0c/Cltb/Ctsa/Galc/Ap1b1/Acp2/Gns/Naga/Asah1/Galns/Napsa/Atp6v0a4/Tcirg1/Cltc/Ap3d1/Ap4e1/Gusb/Ctso/Ppt1/Atp6ap1
Cardiac muscle contraction	Cardiac muscle contraction	Cardiac muscle contraction	70	-0.437789	-1.89095	0.000104247712706093	0.000104247712706093	7.71106836517332e-05	1404	tags=30%, list=4%, signal=29%	mt-Cytb/Cox4i1/Cox6b1/Cox6a1/mt-Co1/Uqcr10/mt-Co2/Cox7c/Uqcrh/Cox5b/Cox7a2/mt-Co3/Uqcrb/Cox5a/Uqcrc1/Cox7b/Cox6c/Uqcr11/Uqcrc2/Cyc1/Uqcrfs1
Gap junction	Gap junction	Gap junction	79	0.433004946482037	1.82498262680841	0.00012456988094726	0.00012456988094726	9.09141587264211e-05	9517	tags=59%, list=29%, signal=42%	Pdgfra/Tubb1/Gja1/Lpar1/Adcy1/Prkcb/Grb2/Plcb4/Pdgfb/Tubb3/Gnai1/Adcy7/Gnai2/Prkx/Itpr3/Prkcg/Itpr1/Pdgfrb/Prkg1/Grm1/Htr2a/Nras/Tubb6/Tjp1/Tuba1b/Htr2b/Mapk3/Csnk1d/Egf/Src/Pdgfc/Mapk7/Tuba1a/Tubb2b/Plcb2/Kras/Tubb5/Tubb2a/Tuba8/Tuba1c/Adrb1/Adcy4/Gnaq/Adcy3/Gucy1a1/Tuba3a/Prkca
Glyoxylate and dicarboxylate metabolism	Glyoxylate and dicarboxylate metabolism	Glyoxylate and dicarboxylate metabolism	16	-0.694895	-2.14743	0.000133995239685856	0.000133995239685856	9.65062668097578e-05	4051	tags=75%, list=13%, signal=66%	Grhpr/Glyctk/Pgp/Aco2/Mdh2/Hao1/Mthfd1/Afmid/Cs/Aco1/Mdh1/Hyi
Alanine, aspartate and glutamate metabolism	Alanine, aspartate and glutamate metabolism	Alanine, aspartate and glutamate metabolism	28	-0.567217	-2.02767	0.000170059775328034	0.000170059775328034	0.000120890065851781	3779	tags=54%, list=12%, signal=47%	Gpt/Cps1/Agxt/Ppat/Ass1/Gls2/Abat/Glud1/Got2/Aldh4a1/Aspa/Aldh5a1/Ddo/Nit2/Acy3
Axon guidance	Axon guidance	Axon guidance	121	0.387924334982375	1.75789802690685	0.000195174520050173	0.000195174520050173	0.000136964575473805	6814	tags=39%, list=21%, signal=31%	Sema6b/Cxcr4/Sema4b/Sema6d/Rnd1/Nck1/Sema3f/Sema4c/Pak2/Fes/Nfatc1/Efna1/Plxnb1/Limk2/Gnai1/Ppp3cc/Pak4/Ptk2/Rac2/Gnai2/Epha4/Limk1/Srgap1/Epha2/Cfl1/Robo1/Efnb2/Fyn/Rock2/Ppp3r1/Nras/Srgap2/Plxna1/Pak1/Itgb1/Mapk3/Rhod/Abl1/Sema4d/Ephb2/Unc5a/Rasa1/Ephb4/Sema3g/Kras/Rhoa/Sema3a
VEGF signaling pathway	VEGF signaling pathway	VEGF signaling pathway	69	0.446956071237916	1.84231422454579	0.000231189932542357	0.000231189932542357	0.000160184896631613	5544	tags=42%, list=17%, signal=35%	Mapk13/Mapkapk2/Pik3r5/Pla2g12a/Pik3cd/Sphk1/Pla2g4a/Mapk14/Nos3/Nfatc1/Akt3/Prkcb/Pxn/Akt1/Pik3cg/Ppp3cc/Ptk2/Rac2/Prkcg/Plcg2/Mapk12/Ppp3r1/Mapkapk3/Nras/Pla2g12b/Ptgs2/Mapk11/Mapk3/Src
Calcium signaling pathway	Calcium signaling pathway	Calcium signaling pathway	150	0.363684391070166	1.69780008858195	0.000246689116020799	0.000246689116020799	0.000168787289908968	4342	tags=31%, list=13%, signal=27%	Cd38/Pdgfra/Adrb2/Slc8a1/Pde1b/Bst1/Ednra/Cacna1f/Adora2b/Camk2d/Sphk1/Adcy1/Nos3/Plce1/Prkcb/Hrh1/Atp2b1/Cacna1h/Plcb4/P2rx7/Plcd1/Ppp3cc/Cacna1s/Adcy7/Cacna1b/Atp2a2/Hrh2/Prkx/Itpr3/Ryr1/Nos2/Gna15/Prkcg/P2rx4/Slc25a4/Plcg2/Itpr1/Adora2a/Ptafr/Pdgfrb/Chrm3/Pde1a/Grm1/Ednrb/Ppp3r1/Htr2a
Tight junction	Tight junction	Tight junction	121	0.382523011223823	1.73342166509707	0.000291896069555206	0.000291896069555206	0.000197252704572719	7987	tags=42%, list=25%, signal=32%	Actg1/Prkch/Afdn/Myh9/Hcls1/Myl12a/Jam2/Akt3/Actn4/Ybx3/Prkcb/Akt1/F11r/Rras/Sptan1/Tjap1/Gnai1/Epb41/Actb/Ppp2cb/Epb41l3/Gnai2/Ppp2r1a/Cldn14/Cttn/Prkcg/Prkcd/Ctnna1/Cldn15/Epb41l2/Pard6g/Cldn2/Ppp2r2a/Nras/Tjp1/Ppp2r2d/Ppp2ca/Prkce/Src/Magi2/Cldn4/Kras/Myh10/Rhoa/Cdk4/Ppp2r2c/Rras2/Myl12b/Cldn11/Vapa/Jam3
Oocyte meiosis	Oocyte meiosis	Oocyte meiosis	103	0.39172622092006	1.72226206055472	0.000298531117672388	0.000298531117672388	0.00019927622745782	6660	tags=42%, list=21%, signal=33%	Cul1/Camk2d/Fbxw11/Ppp1cc/Adcy1/Rps6ka3/Igf1r/Ppp3cc/Ppp2cb/Adcy7/Ppp2r1a/Prkx/Itpr3/Anapc4/Espl1/Bub1/Itpr1/Cdc16/Stag3/Ppp2r5b/Anapc10/Slk/Plk1/Mapk12/Ywhah/Cdc27/Mad2l2/Ppp3r1/Ppp2ca/Smc1b/Cpeb1/Pkmyt1/Mapk3/Fbxo5/Rps6ka2/Cdc25c/Sgo1/Anapc5/Calm1/Ywhaz/Ppp2r5c/Calm2/Calm3
Small cell lung cancer	Small cell lung cancer	Small cell lung cancer	83	0.424228937447814	1.80781539610471	0.000325489475282113	0.000325489475282113	0.000214653807414964	5162	tags=40%, list=16%, signal=34%	Nfkb1/Nfkbia/Fn1/Itga2/Pik3r5/Pik3cd/Bcl2l1/Akt3/Apaf1/Akt1/Pik3cg/Birc2/Rela/Col4a1/Itgav/Col4a2/Ptk2/Nos2/Traf2/Rb1/Pias1/Birc3/Bcl2/Itga3/Traf3/Myc/Itga6/Max/Lamc1/Traf1/Ptgs2/Traf6/Itgb1
Neuroactive ligand-receptor interaction	Neuroactive ligand-receptor interaction	Neuroactive ligand-receptor interaction	182	0.341038513890923	1.63412078639858	0.000420588859475634	0.000420588859475634	0.000270941002349406	8912	tags=43%, list=28%, signal=32%	Gpr35/C5ar1/C3ar1/Fpr1/Adrb2/Ednra/P2ry6/Adora2b/Lpar1/S1pr3/Ctsg/Fpr2/Hrh1/Ptgir/Gabrb1/P2rx7/P2ry2/Adora1/Cga/P2ry13/Ltb4r1/Adora3/Hrh2/Ptger4/Glp2r/Grik3/F2rl2/P2rx4/Ptger2/F2rl3/Adora2a/Ptafr/Chrm3/F2rl1/Adra2a/S1pr2/Grm1/Ednrb/Grm8/Htr2a/Hcrtr1/Fpr3/Sstr4/Tspo/Htr2b/Gzma/Chrm4/Aplnr/P2ry10/Lpar4/Gabre/Drd4/Lepr/Grin3a/Htr7/Mas1/Gipr/Sstr3/Gnrhr/Oprl1/Lpar3/Ptger1/Plg/Glp1r/Avpr2/Calcrl/P2rx2…
Phosphatidylinositol signaling system	Phosphatidylinositol signaling system	Phosphatidylinositol signaling system	72	0.436507528925372	1.8152233341996	0.000421444032216201	0.000421444032216201	0.000270941002349406	7165	tags=49%, list=22%, signal=38%	Inpp5d/Cds1/Pik3r5/Inpp4a/Synj1/Pik3cd/Plce1/Dgkg/Pip5k1a/Prkcb/Dgke/Pik3cg/Plcb4/Ocrl/Plcd1/Itpr3/Prkcg/Plcg2/Itpr1/Pip4k2a/Pik3c2a/Itpkb/Pip5k1b/Inpp5j/Inpp5a/Dgkh/Calm1/Pip5k1c/Cdipt/Plcb2/Calm2/Calm3/Inpp4b/Pi4ka/Pik3r1
Ether lipid metabolism	Ether lipid metabolism	Ether lipid metabolism	27	0.582937248021554	1.94565132100771	0.000425689997922047	0.000425689997922047	0.000270941002349406	4974	tags=56%, list=15%, signal=47%	Pla2g7/Plpp1/Pla2g12a/Pla2g4a/Lpcat4/Pld1/Lpcat1/Pafah1b2/Plpp2/Lpcat2/Agps/Pla2g12b/Pld2/Pafah1b1/Enpp6
Arginine and proline metabolism	Arginine and proline metabolism	Arginine and proline metabolism	51	-0.443447	-1.82408	0.00046797751940891	0.00046797751940891	0.000294432317111474	2410	tags=33%, list=7%, signal=31%	Maoa/Ass1/Gls2/Glud1/Agmat/Aldh2/Got2/Maob/Aldh7a1/Aldh3a2/Aldh4a1/Lap3/Aldh9a1/Acy1/Gamt/Prodh2/Otc
Pancreatic cancer	Pancreatic cancer	Pancreatic cancer	69	0.435707330225596	1.79594788810061	0.000493039003320826	0.000493039003320826	0.000306674978142141	7651	tags=49%, list=24%, signal=38%	Nfkb1/Stat3/Tgfb1/Pik3r5/Pik3cd/Bcl2l1/Jak1/Akt3/Pld1/Akt1/Ralgds/Tgfa/Pik3cg/Rela/Arhgef6/Rac2/Pgf/Ralb/Braf/Tgfbr2/Rb1/Vegfc/Smad2/Cdkn2a/Tgfb3/Mapk3/Egf/Araf/Kras/E2f2/Cdk4/Pik3r1/Ikbkb/Bad
TGF-beta signaling pathway	TGF-beta signaling pathway	TGF-beta signaling pathway	82	0.420580018284892	1.78783766746196	0.00050883781415161	0.00050883781415161	0.000312945787532628	7317	tags=48%, list=23%, signal=37%	Cul1/Thbs1/Inhbb/Tgfb1/Smad1/Dcn/Ppp2cb/Tnf/Nog/Ppp2r1a/Id1/E2f4/Id3/Tgfbr2/Fst/Smad6/Acvrl1/Smad7/Sp1/Smad2/Myc/Bmpr2/Bmp8a/Rock2/Smurf2/Tgfb3/Rbl1/Ppp2ca/Mapk3/Ltbp1/Acvr1/Bmp6/Gdf7/Chrd/Rhoa/Comp/Cdkn2b/Bmp2/Id4
Vascular smooth muscle contraction	Vascular smooth muscle contraction	Vascular smooth muscle contraction	102	0.386829898624314	1.69896502844097	0.000520415293398816	0.000520415293398816	0.000316509886043724	9553	tags=52%, list=30%, signal=37%	Prkch/Gna13/Ednra/Cacna1f/Adora2b/Pla2g12a/Pla2g4a/Ppp1cc/Adcy1/Prkcb/Ptgir/Plcb4/Cacna1s/Adcy7/Prkx/Itpr3/Kcnma1/Prkcg/Prkcd/Ppp1r12b/Braf/Arhgef1/Itpr1/Adora2a/Ppp1r12a/Prkg1/Rock2/Pla2g12b/Kcnmb1/Prkce/Mapk3/Calm1/Araf/Pla2g2d/Plcb2/Calm2/Calm3/Rhoa/Calcrl/Ramp1/Ppp1ca/Myl6/Ramp2/Ramp3/Irag1/Avpr1a/Adcy4/Gnaq/Adcy3/Mylk/Gucy1a1/Prkca/Ppp1r14a
Long-term potentiation	Long-term potentiation	Long-term potentiation	61	0.451266372890371	1.80822425852956	0.000533400549307218	0.000533400549307218	0.000320842435673515	6660	tags=46%, list=21%, signal=37%	Camk2d/Rap1b/Ppp1cc/Adcy1/Prkcb/Rps6ka3/Rapgef3/Plcb4/Ppp3cc/Ppp1r1a/Prkx/Itpr3/Prkcg/Braf/Itpr1/Ppp1r12a/Atf4/Grm1/Ppp3r1/Nras/Mapk3/Rps6ka2/Calm1/Araf/Plcb2/Kras/Calm2/Calm3
Complement and coagulation cascades	Complement and coagulation cascades	Complement and coagulation cascades	69	0.426420284897828	1.75766749140758	0.000762820147881788	0.000762820147881788	0.000451010758480233	2810	tags=36%, list=9%, signal=33%	C5ar1/C3ar1/C3/Serping1/Plaur/Fga/Pros1/Kng2/Serpine1/Fgb/C4b/Thbd/C1qb/Fgg/Cfh/F13a1/Cpb2/Cd55/C1qa/Cfb/C1qc/A2m/Vwf/Masp1/Serpina5
Glutathione metabolism	Glutathione metabolism	Glutathione metabolism	48	-0.462557	-1.88434	0.00076628462522555	0.00076628462522555	0.000451010758480233	3702	tags=40%, list=11%, signal=35%	Gpx1/Gpx6/Gsta1/Gsto1/Mgst3/Gstt2/Gstp2/Gstp1/Gstm7/Gclm/Gstz1/Gclc/Gstk1/Gstm4/Lap3/Idh1/Gsta3/Mgst1/Gstm1
Pantothenate and CoA biosynthesis	Pantothenate and CoA biosynthesis	Pantothenate and CoA biosynthesis	15	-0.651566	-1.96776	0.000994168703750646	0.000994168703750646	0.000575300490294349	7390	tags=67%, list=23%, signal=51%	Bcat2/Pank2/Vnn1/Dpyd/Pank3/Dpys/Upb1/Ppcs/Pank1/Coasy
Prostate cancer	Prostate cancer	Prostate cancer	91	0.381874026942864	1.6464357412239	0.00100848454974223	0.00100848454974223	0.000575300490294349	7651	tags=42%, list=24%, signal=32%	Nfkb1/Cdkn1a/Nfkbia/Pdgfra/Pik3r5/Creb3l1/Pik3cd/Akt3/Igf1r/Akt1/Foxo1/Tgfa/Grb2/Pik3cg/Fgfr1/Pdgfb/Rela/Creb3l2/Creb5/Creb3l4/Braf/Rb1/Bcl2/Pdgfrb/Mdm2/Atf4/Nras/Mapk3/Egf/Pdgfc/Araf/Kras/E2f2/Ccne2/Pik3r1/Creb3/Ikbkb/Bad
Acute myeloid leukemia	Acute myeloid leukemia	Acute myeloid leukemia	56	0.456081937131379	1.79612067517273	0.00100966445557954	0.00100966445557954	0.000575300490294349	7651	tags=48%, list=24%, signal=37%	Runx1/Nfkb1/Stat3/Pik3r5/Zbtb16/Pik3cd/Akt3/Akt1/Spi1/Grb2/Pik3cg/Ppard/Eif4ebp1/Rela/Jup/Kit/Braf/Myc/Pim1/Nras/Mapk3/Runx1t1/Araf/Kras/Pik3r1/Ikbkb/Bad
Viral myocarditis	Viral myocarditis	Viral myocarditis	60	0.42730652741028	1.7055060658835	0.00101949884962739	0.00101949884962739	0.000575300490294349	6522	tags=40%, list=20%, signal=32%	Actg1/Icam1/H2-D1/Cd28/Myh9/Itgb2/Itgal/Cd55/Cd80/Eif4g3/Actb/Sgcb/Rac2/Cd86/Cd40/H2-M3/Eif4g2/Fyn/Abl2/Cd55b/Abl1/Prf1/Sgca/Myh10
Sphingolipid metabolism	Sphingolipid metabolism	Sphingolipid metabolism	35	0.520025451546771	1.83537808005656	0.00106909258016852	0.00106909258016852	0.000597130119965231	3614	tags=40%, list=11%, signal=36%	Acer2/B4galt6/Cerk/Plpp1/Sgms1/Sphk1/Smpd3/Sptlc2/Neu3/Plpp2/Degs1/Gla/Galc/Asah1
Nitrogen metabolism	Nitrogen metabolism	Nitrogen metabolism	22	-0.58152	-1.98069	0.00115906385218144	0.00115906385218144	0.000640843384512865	3492	tags=64%, list=11%, signal=57%	Cth/Cps1/Amt/Hal/Car7/Gls2/Car2/Car5b/Glud1/Car8/Car1/Car14/Car5a/Car3
Glycosphingolipid biosynthesis - lacto and neolacto series	Glycosphingolipid biosynthesis - lacto and neolacto series	Glycosphingolipid biosynthesis - lacto and neolacto series	21	0.594211946505359	1.8855934108429	0.00124872116624163	0.00124872116624163	0.00068351053310068	4383	tags=52%, list=14%, signal=45%	St3gal4/B3galt1/Fut4/B3gnt3/Fut2/B4galt1/B4galt3/St3gal6/B3gnt2/Gcnt2/B4galt2
Glycosphingolipid biosynthesis - globo series	Glycosphingolipid biosynthesis - globo series	Glycosphingolipid biosynthesis - globo series	13	0.684889271861962	1.88420966321029	0.00127869851383002	0.00127869851383002	0.000692989293581666	8435	tags=85%, list=26%, signal=63%	B3galnt1/St3gal1/Fut2/Hexb/Gla/A4galt/Naga/Gbgt1/B3galt5/St3gal2/Hexa
Intestinal immune network for IgA production	Intestinal immune network for IgA production	Intestinal immune network for IgA production	41	0.478101968609291	1.78240678141082	0.0014167391814977	0.0014167391814977	0.00076027283217627	4276	tags=39%, list=13%, signal=34%	Il10/Cd28/Itga4/Cxcr4/Tgfb1/Map3k14/Cd80/Icosl/Tnfsf13b/Il6/Tnfrsf13b/Ltbr/Cd86/Cd40/Ccl28/Tnfsf13
Glycolysis / Gluconeogenesis	Glycolysis / Gluconeogenesis	Glycolysis / Gluconeogenesis	54	-0.427215	-1.77175	0.0015156886009372	0.0015156886009372	0.000805475802235403	3171	tags=44%, list=10%, signal=40%	Fbp1/Aldoc/Pgk1/Eno1/Akr1a1/Adh5/Pdha1/Aldob/Pgm1/Adh4/Gck/Aldh2/Dlat/Dld/Aldh7a1/Adh1/Pklr/Aldh3a2/Adh7/Aldh9a1/Pdhb/Pfkm/Acss2/Galm
Adherens junction	Adherens junction	Adherens junction	72	0.410422270942771	1.70674738400188	0.0015880177045085	0.0015880177045085	0.000835798791846579	5770	tags=39%, list=18%, signal=32%	Actg1/Ptprj/Ptpn1/Afdn/Iqgap1/Wasf2/Ptprm/Snai1/Actn4/Ctnnd1/Igf1r/Fgfr1/Actb/Ptpn6/Rac2/Was/Ctnna1/Tgfbr2/Smad2/Baiap2/Nectin4/Fyn/Ssx2ip/Wasl/Tjp1/Mapk3/Src/Snai2
Ubiquitin mediated proteolysis	Ubiquitin mediated proteolysis	Ubiquitin mediated proteolysis	131	0.346611089927758	1.58838953881367	0.0017953470998645	0.0017953470998645	0.000935920292661192	5878	tags=32%, list=18%, signal=26%	Cul1/Socs3/Mid1/Cblb/Cbl/Brca1/Wwp2/Fbxw11/Map3k1/Ube2g2/Socs1/Ube2j1/Birc2/Uba2/Ube2z/Fbxo2/Ube2e2/Anapc4/Cul7/Pias1/Cdc16/Birc3/Nedd4l/Anapc10/Mdm2/Cdc27/Ube2s/Trip12/Fbxo4/Smurf2/Ube2q1/Siah1a/Uba7/Ube2n/Traf6/Ube2j2/Fzr1/Ube2f/Ube2o/Rchy1/Rnf7/Anapc5
Glycosaminoglycan degradation	Glycosaminoglycan degradation	Glycosaminoglycan degradation	21	0.578185455836979	1.8347370701366	0.00225070530301443	0.00225070530301443	0.00116223113959037	5781	tags=52%, list=18%, signal=43%	Hpse/Idua/Hgsnat/Hs3st3a1/Hexb/Gns/Hpse2/Galns/Gusb/Sgsh/Hyal4
Vibrio cholerae infection	Vibrio cholerae infection	Vibrio cholerae infection	51	0.451888643542269	1.7647547635152	0.00246758563753948	0.00246758563753948	0.00126231631236648	5611	tags=39%, list=17%, signal=32%	Actg1/Atp6v0a1/Atp6v0e/Atp6v1b2/Prkcb/Actb/Ero1a/Prkx/Atp6v1g1/Atp6v0c/Prkcg/Plcg2/Muc2/Atp6v0a4/Tcirg1/Arf1/Atp6ap1/Tjp1/Sec61a1/Kdelr3
Adipocytokine signaling pathway	Adipocytokine signaling pathway	Adipocytokine signaling pathway	63	0.425425059897133	1.72115420227601	0.00249283688250027	0.00249283688250027	0.00126342610029253	2744	tags=33%, list=8%, signal=31%	Nfkbib/Nfkb1/Tnfrsf1a/Nfkbia/Stat3/Tnfrsf1b/Socs3/Npy/Prkab1/Irs2/Slc2a1/Nfkbie/Camkk1/Akt3/Akt1/Cd36/Rela/Tnf/Jak2/Traf2/Adipor1
Wnt signaling pathway	Wnt signaling pathway	Wnt signaling pathway	139	0.319323657362175	1.47867153526818	0.00384171747703135	0.00384171747703135	0.00192920626562656	5007	tags=27%, list=15%, signal=23%	Mmp7/Cul1/Camk2d/Psen1/Tbl1xr1/Fbxw11/Nfatc1/Prkcb/Lrp5/Csnk1a1/Wnt5b/Ppard/Plcb4/Ctbp2/Chd8/Jun/Ppp3cc/Ppp2cb/Csnk1e/Rac2/Ppp2r1a/Prkx/Prkcg/Wnt6/Ppp2r5b/Smad2/Myc/Prickle2/Rock2/Fosl1/Ppp3r1/Ccnd3/Axin1/Siah1a/Wnt11/Ppp2ca/Vangl1
Regulation of autophagy	Regulation of autophagy	Regulation of autophagy	21	-0.550993	-1.84307	0.00393639164258142	0.00393639164258142	0.00195877861640415	4581	tags=48%, list=14%, signal=41%	Atg4c/Atg5/Pik3c3/Ulk1/Atg7/Gabarapl1/Atg3/Prkaa2/Ulk2/Gabarapl2
Graft-versus-host disease	Graft-versus-host disease	Graft-versus-host disease	30	0.492974300035741	1.68134458426224	0.00447300671232615	0.00447300671232615	0.00220575010944485	3387	tags=33%, list=10%, signal=30%	H2-D1/Cd28/Il1b/Cd80/Il6/Fas/Tnf/Cd86/Il1a/H2-M3
Insulin signaling pathway	Insulin signaling pathway	Insulin signaling pathway	128	0.326554422433615	1.49039374546609	0.00502218878688936	0.00502218878688936	0.00245445316652487	7651	tags=40%, list=24%, signal=31%	Inpp5d/Ptpn1/Socs3/Pik3r5/Cblb/Cbl/Prkab1/Pik3cd/Hk2/Rhoq/Irs2/Ppp1cc/Sh2b2/Flot1/Akt3/Flot2/Akt1/Socs1/Foxo1/Grb2/Pik3cg/Eif4ebp1/Gys1/Elk1/Shc1/Prkx/Hk1/Braf/Pck2/Prkar2b/Hk3/Prkab2/Prkar1a/Nras/Ppp1r3d/Rapgef1/Mapk3/Eif4e/Pygb/Calm1/Araf/Mknk1/Mknk2/Kras/Calm2/Calm3/Rps6/Pik3r1/Prkar1b/Ikbkb/Bad
Long-term depression	Long-term depression	Long-term depression	58	0.40989422690599	1.6274604326018	0.0056176860351292	0.0056176860351292	0.00272118932302486	6381	tags=45%, list=20%, signal=36%	Gna13/Pla2g12a/Pla2g4a/Prkcb/Igf1r/Plcb4/Gnai1/Ppp2cb/Gnai2/Ppp2r1a/Itpr3/Ryr1/Prkcg/Braf/Lyn/Itpr1/Prkg1/Grm1/Nras/Pla2g12b/Ppp2ca/Mapk3/Araf/Pla2g2d/Plcb2/Kras
Maturity onset diabetes of the young	Maturity onset diabetes of the young	Maturity onset diabetes of the young	16	-0.565257	-1.74681	0.00900444893484613	0.00900444893484613	0.00432346578589103	3602	tags=50%, list=11%, signal=44%	Hnf4g/Hnf1a/Onecut1/Foxa2/Hhex/Gck/Pklr/Slc2a2
Glycosaminoglycan biosynthesis - keratan sulfate	Glycosaminoglycan biosynthesis - keratan sulfate	Glycosaminoglycan biosynthesis - keratan sulfate	14	0.603872251434214	1.69678819721216	0.00988502273324005	0.00988502273324005	0.00470499937875041	7536	tags=71%, list=23%, signal=55%	St3gal1/B4galt1/B4galt3/B3gnt2/B3gnt7/B4galt2/Fut8/B4galt4/Chst2/St3gal2
Glycerolipid metabolism	Glycerolipid metabolism	Glycerolipid metabolism	43	-0.388447	-1.55821	0.010786513323614	0.010786513323614	0.00508982479880152	3171	tags=35%, list=10%, signal=32%	Glyctk/Akr1a1/Pnpla3/Gpat2/Lipg/Dgkq/Tkfc/Awat2/Aldh2/Gpam/Aldh7a1/Mgll/Aldh3a2/Aldh9a1/Lipc
Non-small cell lung cancer	Non-small cell lung cancer	Non-small cell lung cancer	54	0.399197052392023	1.56908448552926	0.0116380051976815	0.0116380051976815	0.00544468079423695	7651	tags=46%, list=24%, signal=35%	Pik3r5/Pik3cd/Rassf1/Akt3/Prkcb/Akt1/Tgfa/Grb2/Pik3cg/Prkcg/Braf/Rb1/Plcg2/Cdkn2a/Nras/Rassf5/Mapk3/Egf/Araf/Kras/E2f2/Stk4/Cdk4/Pik3r1/Bad
Allograft rejection	Allograft rejection	Allograft rejection	32	0.447830893180481	1.55554159412977	0.011847728842683	0.011847728842683	0.00549582426243994	3387	tags=31%, list=10%, signal=28%	Il10/H2-D1/Cd28/Cd80/Il12a/Fas/Tnf/Cd86/Cd40/H2-M3
Colorectal cancer	Colorectal cancer	Colorectal cancer	61	0.377160162068159	1.51128068779959	0.0162879482542867	0.0162879482542867	0.00749202396482007	7651	tags=44%, list=24%, signal=34%	Tgfb1/Pik3r5/Pik3cd/Akt3/Akt1/Ralgds/Pik3cg/Jun/Rac2/Braf/Tgfbr2/Bcl2/Smad2/Myc/Bax/Axin1/Tgfb3/Mapk3/Fos/Msh2/Birc5/Araf/Kras/Rhoa/Pik3r1/Apc/Bad
Inositol phosphate metabolism	Inositol phosphate metabolism	Inositol phosphate metabolism	53	0.387240715251297	1.52145692897997	0.0164261266448444	0.0164261266448444	0.00749261917133253	7123	tags=43%, list=22%, signal=34%	Isyna1/Inpp4a/Synj1/Pik3cd/Plce1/Pip5k1a/Pik3cg/Plcb4/Ocrl/Plcd1/Plcg2/Pip4k2a/Pik3c2a/Itpkb/Miox/Pip5k1b/Inpp5j/Inpp5a/Pip5k1c/Cdipt/Plcb2/Inpp4b/Pi4ka
Primary immunodeficiency	Primary immunodeficiency	Primary immunodeficiency	32	0.434658644834713	1.50978776047946	0.0168308798627629	0.0168308798627629	0.00761379515322899	6584	tags=44%, list=20%, signal=35%	Jak3/Ada/Ptprc/Tnfrsf13b/Cd40/Btk/Il7r/Tap2/Il2rg/Lck/Cd8b1/Rfxank/Tap1/Ung
Type I diabetes mellitus	Type I diabetes mellitus	Type I diabetes mellitus	37	0.439104128141172	1.57038732093094	0.0189553816524611	0.0189553816524611	0.00850457157832595	9120	tags=54%, list=28%, signal=39%	H2-D1/Cd28/Il1b/Cd80/Il12a/Fas/Tnf/Cd86/Il1a/H2-M3/Lta/Il12b/Ptprn2/Prf1/Ica1/Ptprn/Il2/Gzmb/Gad2/Ifng
Glycosphingolipid biosynthesis - ganglio series	Glycosphingolipid biosynthesis - ganglio series	Glycosphingolipid biosynthesis - ganglio series	15	0.559070823825683	1.60433107613701	0.0215403279612658	0.0215403279612658	0.00958576854074303	3522	tags=40%, list=11%, signal=36%	B4galnt1/St3gal5/St3gal1/B3galt4/Hexb/St6galnac4
O-Glycan biosynthesis	O-Glycan biosynthesis	O-Glycan biosynthesis	24	0.488848433669475	1.57306731632282	0.0218014196681947	0.0218014196681947	0.00962371666168188	5376	tags=50%, list=17%, signal=42%	Galnt18/Galnt6/Galnt15/Gcnt1/Galnt7/St3gal1/Galnt2/Galnt3/Galnt12/Galnt1/Galnt9/Galnt11
Autoimmune thyroid disease	Autoimmune thyroid disease	Autoimmune thyroid disease	33	0.440806841585359	1.54496356620091	0.0253123073096744	0.0253123073096744	0.0110143518661063	3387	tags=30%, list=10%, signal=27%	Il10/H2-D1/Cd28/Cd80/Tg/Fas/Cga/Cd86/Cd40/H2-M3
ABC transporters	ABC transporters	ABC transporters	38	-0.388508	-1.51861	0.0253541907379409	0.0253541907379409	0.0110143518661063	4276	tags=45%, list=13%, signal=39%	Abca9/Abcd2/Abcb8/Abcc12/Abcg5/Abcg8/Abcb4/Abca8b/Abca3/Abca2/Abcb7/Abcb11/Abcc6/Abcb6/Abcg2/Abcb10/Abcd3
Proteasome	Proteasome	Proteasome	43	-0.36136	-1.44955	0.0275387554751526	0.0275387554751526	0.0118691693718022	6060	tags=56%, list=19%, signal=45%	Psma5/Psmf1/Psmc5/Psma2/Psmb5/Psmd14/Psmb3/Psma1/Psmd4/Psmc6/Psmd1/Psmb6/Psmd12/Psmb1/Psmb2/Pomp/Psmd11/Psmd2/Psma4/Psmc2/Psma3/Psmd6/Psme4/Psmb7
Glycosaminoglycan biosynthesis - heparan sulfate	Glycosaminoglycan biosynthesis - heparan sulfate	Glycosaminoglycan biosynthesis - heparan sulfate	23	0.48438120994535	1.55439835521215	0.0309693770307525	0.0309693770307525	0.0132434835986771	7679	tags=48%, list=24%, signal=37%	Xylt1/Ext1/Hs3st3a1/Ext2/Hs3st1/Hs3st2/Hs2st1/Ndst2/Xylt2/B3galt6/Hs6st1
Bladder cancer	Bladder cancer	Bladder cancer	40	0.392140791952108	1.44820380683595	0.0380778961135258	0.0380778961135258	0.0161570836222223	6666	tags=45%, list=21%, signal=36%	Cdkn1a/Thbs1/Rassf1/Mmp9/Pgf/Braf/Rb1/Vegfc/Myc/Mdm2/Cdkn2a/Nras/Mapk3/Egf/Araf/Kras/E2f2/Cdk4
Notch signaling pathway	Notch signaling pathway	Notch signaling pathway	45	0.380640555903365	1.44773843607817	0.0415335463258786	0.0415335463258786	0.0174878089793173	4465	tags=31%, list=14%, signal=27%	Notch4/Psen1/Lfng/Rbpj/Ncstn/Ctbp2/Numbl/Adam17/Notch1/Maml3/Mfng/Dtx2/Notch2/Hdac1
p53 signaling pathway	p53 signaling pathway	p53 signaling pathway	65	0.341400534196262	1.39189773647059	0.0436817472698908	0.0436817472698908	0.0182519152915574	5041	tags=32%, list=16%, signal=27%	Cdkn1a/Pmaip1/Thbs1/Serpine1/Gadd45g/Apaf1/Gadd45b/Fas/Gadd45a/Sesn2/Shisa5/Chek1/Ppm1d/Mdm2/Cdkn2a/Ccnd3/Bax/Siah1a/Tnfrsf10b/Ccng2/Sfn
Vasopressin-regulated water reabsorption	Vasopressin-regulated water reabsorption	Vasopressin-regulated water reabsorption	41	0.379696853902212	1.41554373692346	0.0469255663430421	0.0469255663430421	0.0194587675425693	7502	tags=44%, list=23%, signal=34%	Creb3l1/Arhgdia/Nsf/Creb3l2/Dctn1/Rab11b/Dync1li1/Prkx/Creb5/Creb3l4/Arhgdib/Dynll1/Dctn6/Dctn4/Dync2li1/Rab5c/Creb3/Avpr2

## Sheet: GSEA_Clec4d_KEGG_gsea
	ID	Description	setSize	enrichmentScore	NES	pvalue	p.adjust	qvalue	rank	leading_edge	core_enrichment
Parkinson's disease	Parkinson's disease	Parkinson's disease	108	-0.678354	-3.25656	5.3879447989169e-25	5.3879447989169e-25	2.49546917002467e-23	3204	tags=64%, list=10%, signal=58%	Ppid/Slc18a2/Casp3/Ndufc1/Ndufs2/Cox8a/Ndufc2/Ndufb4/Ndufa8/Ndufv2/Ndufs5/mt-Nd3/Park7/Sdhc/Casp9/Ndufs8/Ndufs6/Cycs/Uqcr10/mt-Nd2/Ndufs4/Cox6a1/Ndufb2/Cox7c/Cox4i1/Ndufa4/Ndufa1/Ndufv3/Cox5b/Ndufs7/Cox6b1/Uqcrh/Uqcrb/Ndufa6/Cox5a/mt-Atp6/Cox7a2/Cox7b/mt-Cytb/mt-Atp8/Uqcr11/Sdhd/mt-Co3/Uqcrc2/Ndufb6/Ndufb8/mt-Co2/Ndufb3/mt-Nd4l/Cox6c/Ndufa5/mt-Nd4/mt-Co1/Atp5pb/Ndufs1/Uqcrc1/Uqcrfs1/Sdhb/Ndufab1/…
Oxidative phosphorylation	Oxidative phosphorylation	Oxidative phosphorylation	109	-0.667517	-3.21996	3.66371200335167e-23	3.66371200335167e-23	8.4843856919723e-22	2787	tags=60%, list=9%, signal=55%	Ndufs2/Cox8a/Ndufa11/Atp4a/Ndufc2/Ndufb4/Ndufa8/Ndufv2/Ndufs5/mt-Nd3/Sdhc/Ndufs8/Ndufs6/Uqcr10/Cox11/mt-Nd2/Ndufs4/Cox6a1/Ndufb2/Cox7c/Cox4i1/Ndufa4/Ndufa1/Ndufv3/Cox5b/Ndufs7/Cox6b1/Uqcrh/Uqcrb/Ndufa6/Ppa2/Cox5a/mt-Atp6/Cox7a2/Cox7b/mt-Cytb/mt-Atp8/Uqcr11/Sdhd/mt-Co3/Uqcrc2/Ndufb6/Ndufb8/mt-Co2/Ndufb3/mt-Nd4l/Cox6c/Ndufa5/mt-Nd4/mt-Co1/Atp5pb/Ndufs1/Uqcrc1/Uqcrfs1/Sdhb/Ndufab1/Ndufb5/Cyc1/Ndufa9…
Cytokine-cytokine receptor interaction	Cytokine-cytokine receptor interaction	Cytokine-cytokine receptor interaction	212	0.541635178752163	2.5956906048941	1.56633644766864e-20	1.56633644766864e-20	2.41820363850597e-19	5283	tags=52%, list=16%, signal=44%	Csf2rb2/Ccl6/Il4ra/Il1r1/Il13ra1/Cxcr2/Il1r2/Inhbb/Tnfrsf1a/Ifnlr1/Ccr1/Osmr/Cxcl13/Cxcr4/Tnfrsf1b/Il22ra1/Tgfb1/Il17ra/Cxcl2/Pf4/Il20rb/Tnfrsf12a/Il10/Cxcl5/Tnfrsf8/Plekho2/Ppbp/Tnfrsf21/Ccl12/Clcf1/Tnfrsf11a/Ccl4/Eda2r/Il18rap/Csf3r/Csf3/Ccl7/Il1b/Pdgfra/Cxcl3/Crlf2/Relt/Tnfsf15/Flt4/Cxcl14/Cxcl1/Fas/Ccl2/Kit/Il23r/Il12a/Tnfsf13b/Ccl3/Csf1/Ltbr/Il6ra/Ifngr1/Osm/Mpl/Tnfsf9/Tnf/Il6/Acvr1b/Ifnar2/…
Regulation of actin cytoskeleton	Regulation of actin cytoskeleton	Regulation of actin cytoskeleton	198	0.541585533656011	2.57662125600715	2.20804702865899e-19	2.20804702865899e-19	2.08203774401993e-18	6758	tags=51%, list=21%, signal=41%	Itgam/Cd14/Itga2/Myl12a/Itgb3/Itga4/Actg1/Itgb2/Wasf2/Fn1/Iqgap1/Fgf23/Myh9/Vav3/Vav1/Gna13/Pik3r5/Pak2/Pdgfra/Dock1/Ppp1cc/Ssh3/Itgav/Pip5k1a/Limk1/Itgal/Arhgef7/Msn/Git1/Actn4/Limk2/Fgfr1/Ezr/Pak4/Pik3cd/Abi2/Actb/Pik3cg/Itga5/Fgfr4/Ptk2/Arhgef1/Braf/Itga9/Cfl1/Itga1/Fgd3/Chrm3/Arhgef6/Pdgfb/Pxn/Rock2/Arpc1b/Nckap1l/Rac2/Slc9a1/Was/Itga6/Itga7/Itgb1/Cyfip1/Arpc5/Ssh1/Tmsb4x/Wasl/Pip5k1b/Arpc2/I…
MAPK signaling pathway	MAPK signaling pathway	MAPK signaling pathway	247	0.507585870443098	2.47251899013318	2.24765438274878e-19	2.24765438274878e-19	2.08203774401993e-18	5930	tags=47%, list=18%, signal=39%	Map3k8/Cd14/Il1r1/Il1r2/Map4k4/Mapkapk2/Map3k6/Nfkb1/Tnfrsf1a/Mapk13/Rapgef2/Tgfb1/Fgf23/Map3k14/Rap1b/Flna/Srf/Dusp8/Pak2/Akt1/Il1b/Jund/Pla2g4a/Dusp16/Pla2g12a/Nfkb2/Map3k3/Pdgfra/Daxx/Rps6ka3/Rps6ka4/Dusp4/Gadd45g/Elk1/Relb/Gadd45b/Ppp3cc/Akt3/Rela/Cacna1f/Prkcb/Fas/Nr4a1/Tab2/Map2k4/Map4k3/Grb2/Jun/Prkx/Map3k1/Fgfr1/Mapk12/Dusp2/Dusp3/Atf4/Cacna1s/Mapk14/Cacna1b/Ntf3/Fgfr4/Tnf/Braf/Hspa2/Pdgf…
Leishmania infection	Leishmania infection	Leishmania infection	63	0.73516927129333	2.87082977657374	6.45250946323277e-19	6.45250946323277e-19	4.98088449793407e-18	4321	tags=70%, list=13%, signal=61%	Fcgr4/Itgam/Nfkbib/C3/Nfkb1/Mapk13/Itga4/Itgb2/Ncf2/Tgfb1/Il10/Ncf4/Nfkbia/Il1b/Myd88/Ncf1/Elk1/Rela/Prkcb/Tab2/Tlr2/Il12a/Jun/Jak1/Mapk12/Fcgr1/Ifngr1/Mapk14/Jak2/Tlr4/Ptpn6/Nos2/Tnf/Ifngr2/Marcksl1/Irak4/Il1a/Cyba/Itgb1/Tab1/Fos/Mapk3/Ptgs2/Mapk11
Alzheimer's disease	Alzheimer's disease	Alzheimer's disease	143	-0.562329	-2.83993	9.74898136239691e-19	9.74898136239691e-19	6.45045383376638e-18	3163	tags=49%, list=10%, signal=44%	Casp3/Ndufc1/Ndufs2/Cdk5/Cox8a/Ndufc2/Ndufb4/Ndufa8/Ndufv2/Bace1/Ndufs5/Itpr2/Sdhc/Casp9/Ndufs8/Ndufs6/Cycs/Uqcr10/Ndufs4/Cox6a1/Ndufb2/Cox7c/Cox4i1/Ndufa4/Apoe/Ndufa1/Ndufv3/Cox5b/Ndufs7/Ern1/Cox6b1/Uqcrh/Uqcrb/Ide/Ndufa6/Mapt/Cox5a/mt-Atp6/Cox7a2/Cox7b/mt-Cytb/mt-Atp8/Uqcr11/Sdhd/mt-Co3/Uqcrc2/Chp2/Ndufb6/Ndufb8/mt-Co2/Ndufb3/Cox6c/Ndufa5/mt-Co1/Atp5pb/Ndufs1/Uqcrc1/Uqcrfs1/Sdhb/Ndufab1/Ndufb5/…
Valine, leucine and isoleucine degradation	Valine, leucine and isoleucine degradation	Valine, leucine and isoleucine degradation	43	-0.803273	-3.24887	1.92258780700649e-18	1.92258780700649e-18	1.11307715142481e-17	2124	tags=74%, list=7%, signal=70%	Dbt/Mmut/Acat3/Bckdha/Abat/Dld/Aldh2/Acat1/Hmgcl/Hibch/Hadhb/Hmgcs2/Aox1/Aldh7a1/Hadh/Aldh3a2/Ehhadh/Auh/Acads/Hadha/Aldh9a1/Pccb/Acad8/Mcee/Aldh6a1/Acadsb/Acaa2/Mccc2/Ivd/Pcca/Mccc1/Hibadh
Chemokine signaling pathway	Chemokine signaling pathway	Chemokine signaling pathway	171	0.521477998205433	2.44028273494731	1.37432687040246e-15	1.37432687040246e-15	7.07255933306531e-15	6443	tags=51%, list=20%, signal=41%	Ccl6/Nfkbib/Cxcr2/Nfkb1/Ccr1/Cxcl13/Cxcr4/Cxcl2/Pf4/Cxcl5/Rap1b/Stat3/Ppbp/Fgr/Ccl12/Vav3/Nfkbia/Vav1/Elmo1/Pik3r5/Ccl4/Akt1/Hck/Ccl7/Grk2/Jak3/Cxcl3/Grk6/Adcy1/Ncf1/Cxcl14/Akt3/Cxcl1/Rela/Prkcb/Ccl2/Grb2/Gng2/Prkx/Gnai1/Ccl3/Prex1/Pik3cd/Pik3cg/Gngt2/Jak2/Gnai2/Ptk2/Braf/Prkcd/Plcb4/Shc1/Pxn/Rock2/Lyn/Rac2/Was/Ccl19/Ccr2/Ccl28/Cxcl16/Ccl20/Adcy7/Arrb1/Wasl/Dock2/Gnb1/Mapk3/Nras/Gnb4/Gnb5/Cxcl10/…
Huntington's disease	Huntington's disease	Huntington's disease	157	-0.506746	-2.57717	1.58950031931403e-15	1.58950031931403e-15	7.36189621577023e-15	3204	tags=44%, list=10%, signal=40%	Ppid/Casp3/Ndufc1/Ndufs2/Gpx1/Cox8a/Ndufc2/Tfam/Polr2b/Ndufb4/Ndufa8/Ndufv2/Ndufs5/Sdhc/Casp9/Ndufs8/Ndufs6/Cycs/Uqcr10/Polr2i/Creb3l3/Ndufs4/Cox6a1/Ndufb2/Cox7c/Cox4i1/Ndufa4/Ndufa1/Ndufv3/Cox5b/Ndufs7/Cox6b1/Uqcrh/Uqcrb/Ndufa6/Cox5a/mt-Atp6/Cox7a2/Cox7b/mt-Cytb/mt-Atp8/Uqcr11/Sdhd/mt-Co3/Uqcrc2/Ndufb6/Ndufb8/mt-Co2/Ndufb3/Cox6c/Ndufa5/mt-Co1/Atp5pb/Ndufs1/Uqcrc1/Uqcrfs1/Sod1/Sdhb/Ndufab1/Vdac1/…
Jak-STAT signaling pathway	Jak-STAT signaling pathway	Jak-STAT signaling pathway	123	0.573030848883108	2.52542039298824	2.5445101156216e-15	2.5445101156216e-15	1.07137268026173e-14	5748	tags=51%, list=18%, signal=42%	Csf2rb2/Il4ra/Il13ra1/Socs3/Cblb/Ifnlr1/Osmr/Il22ra1/Il20rb/Il10/Stat3/Clcf1/Pik3r5/Akt1/Csf3r/Csf3/Cbl/Jak3/Crlf2/Bcl2l1/Spred1/Spred2/Akt3/Grb2/Il23r/Il12a/Jak1/Pik3cd/Pik3cg/Il6ra/Ifngr1/Jak2/Osm/Mpl/Ptpn6/Il6/Ifnar2/Ifnar1/Il6st/Myc/Epo/Il10rb/Ifngr2/Lif/Pias1/Il3ra/Ccnd3/Il7/Il2rg/Stam2/Socs1/Lepr/Csf2ra/Il7r/Stat4/Pim1/Il10ra/Spry2/Tslp/Ifng/Cish/Ptpn11/Il12b
Peroxisome	Peroxisome	Peroxisome	78	-0.638354	-2.92146	3.27763203824258e-15	3.27763203824258e-15	1.26505096212871e-14	3636	tags=59%, list=11%, signal=52%	Mpv17l/Agxt/Ech1/Pxmp4/Pex11a/Slc27a2/Pex13/Hao1/Baat/Pex1/Mlycd/Pex7/Pex11b/Paox/Acsl5/Hmgcl/Pex14/Pex26/Acot8/Acox1/Gstk1/Hsd17b4/Pex11g/Slc25a17/Acox3/Idh1/Ehhadh/Pex5/Pex10/Dhrs4/Acsl6/Crot/Pex6/Sod1/Acsl1/Phyh/Nudt12/Decr2/Amacr/Ephx2/Scp2/Pipox/Abcd3/Pecr/Cat/Ddo
Fatty acid metabolism	Fatty acid metabolism	Fatty acid metabolism	38	-0.781668	-3.08966	9.34128876781497e-15	9.34128876781497e-15	3.32807049217699e-14	3085	tags=71%, list=10%, signal=64%	Echs1/Adh5/Adh4/Acat3/Cpt2/Aldh2/Acsl5/Acat1/Adh1/Acadvl/Acox1/Hadhb/Acox3/Aldh7a1/Hadh/Aldh3a2/Ehhadh/Acsl6/Acads/Hadha/Aldh9a1/Acsl1/Eci1/Acadsb/Adh7/Acaa2/Gcdh
Toll-like receptor signaling pathway	Toll-like receptor signaling pathway	Toll-like receptor signaling pathway	87	0.615841702117116	2.57268471971154	6.72224801610209e-14	6.72224801610209e-14	2.22390159931197e-13	4321	tags=54%, list=13%, signal=47%	Map3k8/Lbp/Cd14/Nfkb1/Mapk13/Tbk1/Ripk1/Tlr7/Tlr8/Nfkbia/Pik3r5/Ccl4/Akt1/Il1b/Myd88/Akt3/Rela/Tab2/Map2k4/Tlr2/Il12a/Jun/Tlr6/Ikbke/Mapk12/Ccl3/Tollip/Pik3cd/Pik3cg/Mapk14/Tlr4/Cd80/Tlr1/Tnf/Il6/Ifnar2/Ticam2/Ifnar1/Irak4/Traf3/Tab1/Fos/Mapk3/Cd86/Cxcl10/Ctsk/Mapk11
Leukocyte transendothelial migration	Leukocyte transendothelial migration	Leukocyte transendothelial migration	108	0.581855614518576	2.52791778841666	8.9448281402998e-14	8.9448281402998e-14	2.76191184682941e-13	5887	tags=56%, list=18%, signal=46%	Itgam/Vcam1/Icam1/Myl12a/Mapk13/Itga4/Actg1/Itgb2/Cxcr4/Ncf2/Rap1b/Ncf4/Vav3/Vav1/Pik3r5/Esam/Afdn/Cybb/Ncf1/Mmp9/Jam2/Itgal/Msn/Prkcb/Actn4/Pecam1/Ezr/Mapk12/Gnai1/Pik3cd/Actb/Pik3cg/Mapk14/Rapgef3/Gnai2/Ptk2/Ctnnd1/Pxn/Rock2/Ctnna1/Vasp/Cdh5/Rac2/Cldn14/Plcg2/F11r/Cyba/Itgb1/Cldn2/Prkcg/Rhoh/Cldn15/Mapk11/Rhoa/Nox1/Rassf5/Sipa1/Ptpn11/Cdc42/Itk/Txk
Butanoate metabolism	Butanoate metabolism	Butanoate metabolism	33	-0.79159	-3.00085	1.70249893254735e-13	1.70249893254735e-13	4.92828638368969e-13	1824	tags=76%, list=6%, signal=72%	Pdha1/Echs1/Acsm2/Acat3/Abat/Aldh2/Acat1/Acsm3/Hmgcl/Hmgcs2/Aldh7a1/Hadh/Aldh3a2/Ehhadh/Aacs/Acads/Hadha/Acsm1/Aldh9a1/Bdh1/Pdhb/Aldh5a1/Acsm5/L2hgdh/Bdh2
Fc gamma R-mediated phagocytosis	Fc gamma R-mediated phagocytosis	Fc gamma R-mediated phagocytosis	94	0.595146626013119	2.53068352210939	2.31103853515841e-13	2.31103853515841e-13	6.29632789764522e-13	4484	tags=51%, list=14%, signal=44%	Fcgr4/Wasf2/Inpp5d/Plpp1/Arf6/Vav3/Gab2/Vav1/Pik3r5/Akt1/Hck/Sphk1/Pla2g4a/Plpp2/Ncf1/Pip5k1a/Limk1/Akt3/Prkcb/Pld1/Limk2/Ptprc/Syk/Fcgr1/Pik3cd/Pik3cg/Cfl1/Prkcd/Asap1/Lyn/Vasp/Arpc1b/Rac2/Plcg2/Marcksl1/Was/Marcks/Prkcg/Arpc5/Wasl/Dock2/Pip5k1b/Arpc2/Prkce/Mapk3/Arpc3/Arpc4/Dnm2
Propanoate metabolism	Propanoate metabolism	Propanoate metabolism	31	-0.801816	-2.97569	5.54187504123803e-13	5.54187504123803e-13	1.4259795427747e-12	3085	tags=77%, list=10%, signal=70%	Echs1/Acss3/Suclg2/Acaca/Mmut/Acacb/Mlycd/Acat3/Abat/Aldh2/Acat1/Hibch/Aldh7a1/Aldh3a2/Ehhadh/Sucla2/Hadha/Aldh9a1/Pccb/Mcee/Aldh6a1/Suclg1/Acss2/Pcca
Metabolism of xenobiotics by cytochrome P450	Metabolism of xenobiotics by cytochrome P450	Metabolism of xenobiotics by cytochrome P450	59	-0.668786	-2.88307	5.91575265823419e-13	5.91575265823419e-13	1.44206712998506e-12	3233	tags=59%, list=10%, signal=53%	Mgst3/Ugt1a1/Gsto1/Adh5/Adh4/Gstt2/Gstm7/Gstp2/Cyp1a1/Gstm4/Gstm1/Ugt2b37/Gstp1/Ephx1/Akr1c20/Adh1/Cyp1a2/Gstk1/Cyp2c55/Ugt2b35/Ugt2b34/Gstz1/Mgst1/Ugt2b36/Ugt2b38/Ugt1a9/Ugt1a5/Cyp2f2/Adh7/Gsta3/Akr1c6/Cyp3a11/Ugt2b1/Dhdh/Ugt2a3
Hematopoietic cell lineage	Hematopoietic cell lineage	Hematopoietic cell lineage	78	0.615416079722978	2.51139389542355	9.08577406230556e-13	9.08577406230556e-13	2.10407399337602e-12	4974	tags=58%, list=15%, signal=49%	Itgam/Cd14/Il4ra/Il1r1/Il1r2/Itga2/Cd38/Itgb3/Itga4/Cd33/Cd9/Csf3r/Csf3/Il1b/Cd36/Cd55/Kit/Gp9/Fcgr1/Tfrc/Csf1/Il6ra/Itga5/Tnf/Il6/Cd44/Itga1/Epo/Cd37/Csf1r/Gp5/Il1a/Cd34/Itga6/Il3ra/Il7/Itga3/Csf2ra/Il7r/Gp1bb/Kitl/Cd8b1/Gypa/Gp1ba/Cd55b
Retinol metabolism	Retinol metabolism	Retinol metabolism	50	-0.685153	-2.85048	1.93658816160949e-12	1.93658816160949e-12	4.27117188525402e-12	4021	tags=58%, list=12%, signal=51%	Lrat/Cyp3a25/Retsat/Cyp2a5/Ugt1a1/Rdh11/Cyp26c1/Adh5/Adh4/Cyp1a1/Awat2/Rdh1/Ugt2b37/Adh1/Cyp1a2/Cyp2c55/Ugt2b35/Ugt2b34/Rdh10/Dhrs3/Dhrs4/Ugt2b36/Ugt2b38/Ugt1a9/Ugt1a5/Adh7/Cyp3a11/Ugt2b1/Ugt2a3
Neurotrophin signaling pathway	Neurotrophin signaling pathway	Neurotrophin signaling pathway	122	0.53124752887136	2.33871247400748	2.75260675981235e-12	2.75260675981235e-12	5.79496159960494e-12	5882	tags=47%, list=18%, signal=38%	Irak3/Nfkbib/Mapkapk2/Nfkb1/Mapk13/Camk2d/Prdm4/Rap1b/Nfkbia/Pik3r5/Akt1/Map3k3/Psen1/Rps6ka3/Rps6ka4/Irs2/Ripk2/Akt3/Rela/Grb2/Nfkbie/Arhgdia/Jun/Map3k1/Mapk12/Atf4/Pik3cd/Pik3cg/Mapk14/Sh2b2/Ntf3/Braf/Prkcd/Shc1/Ywhah/Arhgdib/Plcg2/Irak2/Irak4/Bax/Ngf/Mapk3/Nras/Bcl2/Rapgef1/Rps6ka2/Bex3/Mapk11/Rhoa/Sh2b3/Bad/Calm1/Ywhaz/Ptpn11/Cdc42/Kras/Mapk7
Drug metabolism - cytochrome P450	Drug metabolism - cytochrome P450	Drug metabolism - cytochrome P450	61	-0.641496	-2.79829	3.85903507214961e-12	3.85903507214961e-12	7.77105460753239e-12	4158	tags=61%, list=13%, signal=53%	Fmo5/Gsta1/Cyp3a25/Cyp2a5/Maoa/Mgst3/Ugt1a1/Gsto1/Cyp2d22/Adh5/Adh4/Gstt2/Gstm7/Gstp2/Gstm4/Gstm1/Ugt2b37/Gstp1/Adh1/Cyp1a2/Gstk1/Aox1/Maob/Cyp2c55/Ugt2b35/Ugt2b34/Gstz1/Mgst1/Ugt2b36/Ugt2b38/Ugt1a9/Ugt1a5/Adh7/Gsta3/Cyp3a11/Ugt2b1/Ugt2a3
Focal adhesion	Focal adhesion	Focal adhesion	192	0.460631676413086	2.18400179639348	2.03715054770568e-11	2.03715054770568e-11	3.93134316223904e-11	6683	tags=42%, list=21%, signal=33%	Itga2/Myl12a/Itgb3/Itga4/Actg1/Parvb/Thbs1/Fn1/Rap1b/Flna/Vav3/Vav1/Pik3r5/Pak2/Akt1/Pdgfra/Dock1/Ppp1cc/Elk1/Itgav/Flt4/Akt3/Prkcb/Grb2/Actn4/Jun/Parvg/Tln1/Pak4/Pik3cd/Actb/Pik3cg/Itga5/Ptk2/Col4a2/Braf/Col6a6/Itga9/Itga1/Shc1/Igf1r/Pdgfb/Col4a1/Pxn/Vegfc/Rock2/Vasp/Birc2/Rac2/Vwf/Itga6/Itga7/Itgb1/Prkcg/Ccnd3/Birc3/Itga3/Mapk3/Bcl2/Rapgef1/Fyn/Rhoa/Lamc1/Zyx/Diaph1/Pgf/Bad/Pdgfrb/Ppp1r12a/Vtn/…
T cell receptor signaling pathway	T cell receptor signaling pathway	T cell receptor signaling pathway	105	0.544779212159355	2.35291366835472	4.00047921744616e-11	4.00047921744616e-11	7.41141412916342e-11	7544	tags=54%, list=23%, signal=42%	Map3k8/Nfkbib/Nfkb1/Cblb/Mapk13/Il10/Bcl10/Map3k14/Vav3/Nfkbia/Vav1/Pik3r5/Pak2/Akt1/Cbl/Nck1/Cd28/Ppp3cc/Akt3/Rela/Grb2/Nfkbie/Jun/Nfatc1/Ptprc/Mapk12/Pak4/Pik3cd/Pik3cg/Mapk14/Ptpn6/Tnf/Lcp2/Ppp3r1/Fos/Mapk3/Nras/Rasgrp1/Fyn/Mapk11/Rhoa/Lck/Cd8b1/Cdk4/Ifng/Cdc42/Malt1/Itk/Kras/Ctla4/Pak1/Lat/Nfatc2/Pik3cb/Cd247/Pdcd1/Ikbkb
Pathways in cancer	Pathways in cancer	Pathways in cancer	312	0.403611512041295	2.02131037052332	4.74642105406365e-11	4.74642105406365e-11	8.45516301128748e-11	6021	tags=38%, list=19%, signal=31%	Runx1/Itga2/Nfkb1/Cblb/Cdkn1a/Slc2a1/Fn1/Tgfb1/Fgf23/Rassf1/Ccdc6/Stat3/Nfkbia/Pik3r5/Akt1/Csf3r/Sufu/Cbl/Nfkb2/Hif1a/Pdgfra/Ppard/Zbtb16/Bcl2l1/Itgav/Ctbp2/Mmp9/Akt3/Rela/Prkcb/Fas/Foxo1/Pld1/Grb2/Tpr/Mdm2/Kit/Jun/Jak1/Ets1/Ralgds/Fgfr1/Mitf/Pik3cd/Spi1/Rb1/Pik3cg/Tgfa/Tpm3/Ptk2/Nos2/Col4a2/Il6/Braf/Igf1r/Pdgfb/Col4a1/Ncoa4/Axin1/Myc/Vegfc/Epas1/Tgfbr2/Ctnna1/Wnt5b/Csf1r/Birc2/Arnt/Rac2/Plcg2/Tr…
NOD-like receptor signaling pathway	NOD-like receptor signaling pathway	NOD-like receptor signaling pathway	57	0.647374319205188	2.47150740648595	7.48987220605743e-11	7.48987220605743e-11	1.28481238622428e-10	5017	tags=67%, list=16%, signal=56%	Mefv/Nfkbib/Nfkb1/Naip2/Mapk13/Tnfaip3/Casp4/Cxcl2/Ccl12/Nfkbia/Nlrp3/Ccl7/Il1b/Cxcl3/Nlrc4/Ripk2/Cxcl1/Rela/Ccl2/Tab2/Mapk12/Pstpip1/Mapk14/Pycard/Nlrp1a/Tnf/Il6/Nod1/Birc2/Card9/Tab1/Nod2/Birc3/Trip6/Mapk3/Mapk11/Ccl5/Tab3
Endocytosis	Endocytosis	Endocytosis	178	0.452397481616715	2.12659858974933	9.4673839922832e-10	9.4673839922832e-10	1.56603344233256e-09	7458	tags=51%, list=23%, signal=39%	Cxcr2/Adrb2/Cblb/Vps37c/Agap1/Cxcr4/Vps37b/Arf6/Chmp4b/Ehd4/H2-D1/Psd/Grk2/Rnf41/Cbl/Sh3glb1/Pdgfra/Sh3kbp1/Grk6/Rab31/Rab11b/Pip5k1a/Git2/Ehd1/Rbsn/Pld1/Psd4/Git1/Mdm2/Kit/Chmp2b/Epn2/Chmp1b/Cltb/Tfrc/Acap2/Fgfr4/Hspa2/Asap1/Igf1r/Smap2/Csf1r/Ap2a1/Smurf2/Eps15/Chmp4c/Cltc/Mvb12b/Arap1/Arrb1/H2-M3/Il2rg/Pip5k1b/Stam2/Pard6g/Arap3/Vps4a/Nedd4l/Smap1/Rab11fip1/Sh3gl1/Dnm2/Rab11fip4/Rab5c/Arfgap3/V…
Tryptophan metabolism	Tryptophan metabolism	Tryptophan metabolism	38	-0.684086	-2.70395	1.1581519267352e-09	1.1581519267352e-09	1.84968002817963e-09	3287	tags=66%, list=10%, signal=59%	Maoa/Tdo2/Echs1/Kynu/Acat3/Afmid/Cyp1a1/Aldh2/Acat1/Cyp1a2/Aox1/Maob/Aldh7a1/Hadh/Ddc/Aldh3a2/Ehhadh/Aadat/Hadha/Aldh9a1/Haao/Gcdh/Ido2/Cat/Inmt
B cell receptor signaling pathway	B cell receptor signaling pathway	B cell receptor signaling pathway	74	0.585799021851347	2.36627791034952	1.57349915460731e-09	1.57349915460731e-09	2.42926185272708e-09	4457	tags=45%, list=14%, signal=39%	Nfkbib/Pik3ap1/Nfkb1/Ifitm1/Inpp5d/Pirb/Bcl10/Vav3/Nfkbia/Vav1/Pik3r5/Akt1/Ppp3cc/Akt3/Rela/Prkcb/Grb2/Nfkbie/Jun/Nfatc1/Syk/Pik3cd/Pik3cg/Ptpn6/Lyn/Dapp1/Rac2/Plcg2/Ppp3r1/Fos/Mapk3/Nras/Btk
Hypertrophic cardiomyopathy (HCM)	Hypertrophic cardiomyopathy (HCM)	Hypertrophic cardiomyopathy (HCM)	78	0.554245706772203	2.26176944414417	3.80798236074429e-09	3.80798236074429e-09	5.68934546257212e-09	6493	tags=50%, list=20%, signal=40%	Itga2/Itgb3/Itga4/Actg1/Ace/Slc8a1/Tgfb1/Emd/Prkab1/Itgav/Tpm4/Cacna1f/Cacna1s/Actb/Itga5/Tpm3/Sgcb/Tnf/Il6/Itga9/Itga1/Tpm1/Atp2a2/Mybpc3/Itga6/Itga7/Itgb1/Cacna2d1/Itga3/Cacna2d4/Prkab2/Cacnb1/Sgca/Tgfb3/Lmna/Actc1/Ttn/Itgb7/Des
Cell cycle	Cell cycle	Cell cycle	121	0.493584614297214	2.17575801076887	5.09752164085486e-09	5.09752164085486e-09	7.37799184860572e-09	7770	tags=59%, list=24%, signal=45%	Cul1/Cdkn1a/Tgfb1/Orc2/Gadd45g/Gadd45b/Cdc14a/E2f4/Mdm2/Mad1l1/Chek1/Rb1/Pcna/Stag1/Orc1/Mcm7/Anapc4/Cdc16/Ywhah/Myc/Espl1/Bub1b/Cdc25a/Gadd45a/Cdkn2a/Cdc45/Cdc27/Mad2l2/Ccnd3/Plk1/Fzr1/Orc6/Hdac1/Mcm4/Cdkn2d/Bub1/Mcm3/Cdc6/Smad2/Mcm2/Cdk4/Smc1b/Anapc10/Rbl1/Ttk/Tgfb3/Sfn/Anapc5/Pkmyt1/Ywhaz/Ccne2/Mcm6/Ccna2/E2f2/Cdkn2b/Mcm5/Cdc7/Cdc25c/Cdk1/Bub3/Ccnb1/Dbf4/Tfdp1/Smc3/Anapc2/Abl1/Rad21/Cdc20/Ywha…
Citrate cycle (TCA cycle)	Citrate cycle (TCA cycle)	Citrate cycle (TCA cycle)	29	-0.737019	-2.6823	5.33431747841885e-09	5.33431747841885e-09	7.48676137321943e-09	3452	tags=69%, list=11%, signal=62%	Pdha1/Mdh2/Dlst/Aco2/Suclg2/Cs/Sdhc/Dld/Dlat/Idh1/Sdhd/Sucla2/Sdhb/Pdhb/Suclg1/Mdh1/Acly/Sdha/Aco1/Idh3b
Cell adhesion molecules (CAMs)	Cell adhesion molecules (CAMs)	Cell adhesion molecules (CAMs)	118	0.486996925430656	2.14667272970328	5.78681235950301e-09	5.78681235950301e-09	7.76562817300452e-09	6519	tags=48%, list=20%, signal=39%	Itgam/Selp/Vcam1/Icam1/Itga4/Itgb2/Ptprm/H2-D1/Pvr/Esam/Sele/Vcan/Cd28/Nfasc/Mpzl1/Sdc4/Itgav/Jam2/Itgal/Pdcd1lg2/Selplg/Pecam1/Sdc1/Cdh4/Ptprc/Cd80/Glg1/Siglec1/Sell/Itga9/Cdh3/Icosl/Cdh5/Cldn14/Cntn2/F11r/Cd274/Spn/Cd34/Itga6/Itgb1/Cldn2/Sdc3/H2-M3/Mag/Cd86/Cldn15/Cd8b1/Cd40/Nrxn2/L1cam/Ctla4/Cd226/Icam2/Nrcam/Itgb7/Cldn4
Natural killer cell mediated cytotoxicity	Natural killer cell mediated cytotoxicity	Natural killer cell mediated cytotoxicity	102	0.515477709619507	2.21931611293482	5.86834401710001e-09	5.86834401710001e-09	7.76562817300452e-09	7253	tags=52%, list=22%, signal=40%	Fcgr4/Icam1/Itgb2/H2-D1/Vav3/Vav1/Pik3r5/Tyrobp/Ppp3cc/Itgal/Prkcb/Fas/Grb2/Cd48/Nfatc1/Fcer1g/Syk/Pik3cd/Hcst/Pik3cg/Ifngr1/Ptpn6/Tnf/Braf/Ifnar2/Cd244a/Lcp2/Shc1/Ifnar1/Klrc2/Ifngr2/Rac2/Plcg2/Prkcg/Ppp3r1/H2-M3/Prf1/Mapk3/Sh3bp2/Nras/Fyn/Lck/Tnfrsf10b/Ifng/Ptpn11/Kras/Icam2/Pak1/Lat/Nfatc2/Pik3cb/Cd247/Ulbp1
Ascorbate and aldarate metabolism	Ascorbate and aldarate metabolism	Ascorbate and aldarate metabolism	22	-0.782873	-2.68053	1.13055707405004e-08	1.13055707405004e-08	1.45451787304684e-08	1681	tags=68%, list=5%, signal=65%	Ugt1a1/Ugdh/Aldh2/Ugt2b37/Aldh7a1/Aldh3a2/Ugt2b35/Ugt2b34/Ugt2b36/Ugt2b38/Aldh9a1/Ugt1a9/Ugt1a5/Ugt2b1/Ugt2a3
Epithelial cell signaling in Helicobacter pylori infection	Epithelial cell signaling in Helicobacter pylori infection	Epithelial cell signaling in Helicobacter pylori infection	66	0.572470799295504	2.26337108635618	1.8401221491162e-08	1.8401221491162e-08	2.26634726349697e-08	5656	tags=56%, list=17%, signal=46%	Cxcr2/Nfkb1/Mapk13/Atp6v0e/Cxcl2/Map3k14/Nfkbia/Atp6v1b2/Hbegf/Cxcl3/Atp6v0a1/Jam2/Atp6v1g1/Cxcl1/Rela/Map2k4/Git1/Jun/Mapk12/Atp6v0c/Adam17/Mapk14/Nod1/Lyn/Adam10/Plcg2/F11r/Atp6v1c1/Tcirg1/Mapk11/Atp6ap1/Ccl5/Atp6v0a4/Tjp1/Atp6v0d1/Ptpn11/Cdc42
Pentose and glucuronate interconversions	Pentose and glucuronate interconversions	Pentose and glucuronate interconversions	23	-0.768853	-2.66999	1.85943491391456e-08	1.85943491391456e-08	2.26634726349697e-08	3200	tags=70%, list=10%, signal=63%	Ugt1a1/Rpe/Ugdh/Ugt2b37/Cryl1/Ugt2b35/Ugt2b34/Ugt2b36/Ugt2b38/Ugt1a9/Ugt1a5/Ugp2/Xylb/Ugt2b1/Dhdh/Ugt2a3
ErbB signaling pathway	ErbB signaling pathway	ErbB signaling pathway	84	0.533649226972083	2.20611932024114	2.36407393848403e-08	2.36407393848403e-08	2.80753720089871e-08	4752	tags=40%, list=15%, signal=35%	Cblb/Cdkn1a/Camk2d/Eif4ebp1/Pik3r5/Pak2/Akt1/Hbegf/Cbl/Nck1/Elk1/Akt3/Prkcb/Map2k4/Grb2/Jun/Nrg4/Pak4/Pik3cd/Pik3cg/Tgfa/Ptk2/Braf/Shc1/Myc/Areg/Nrg1/Plcg2/Prkcg/Mapk3/Nras/Ereg/Nrg2/Bad
beta-Alanine metabolism	beta-Alanine metabolism	beta-Alanine metabolism	22	-0.762424	-2.61052	5.77068557259135e-08	5.77068557259135e-08	6.6818464524742e-08	5120	tags=68%, list=16%, signal=57%	Aldh1b1/Dpyd/Echs1/Cndp1/Dpys/Upb1/Mlycd/Abat/Aldh2/Hibch/Aldh7a1/Aldh3a2/Ehhadh/Hadha/Aldh9a1
Fc epsilon RI signaling pathway	Fc epsilon RI signaling pathway	Fc epsilon RI signaling pathway	70	0.553888165638162	2.20180985327695	5.9927574529744e-08	5.9927574529744e-08	6.76973884289791e-08	4457	tags=46%, list=14%, signal=40%	Mapk13/Inpp5d/Vav3/Gab2/Vav1/Pik3r5/Akt1/Pla2g4a/Pla2g12a/Akt3/Prkcb/Map2k4/Grb2/Fcer1g/Mapk12/Syk/Pik3cd/Pik3cg/Mapk14/Tnf/Prkcd/Lcp2/Lyn/Rac2/Plcg2/Prkce/Pla2g12b/Mapk3/Nras/Fyn/Mapk11/Btk
Biosynthesis of unsaturated fatty acids	Biosynthesis of unsaturated fatty acids	Biosynthesis of unsaturated fatty acids	23	-0.754718	-2.62091	7.23058739434425e-08	7.23058739434425e-08	7.97358008398865e-08	3016	tags=65%, list=9%, signal=59%	Hsd17b12/Acot1/Baat/Hacd2/Elovl6/Acox1/Acox3/Elovl5/Fads2/Hadha/Scd1/Tecr/Fads1/Elovl2/Pecr
Ribosome	Ribosome	Ribosome	83	0.522260032480717	2.15393564646945	1.34678365034124e-07	1.34678365034124e-07	1.45063600036755e-07	11091	tags=73%, list=34%, signal=48%	Rplp0/Rps15a/Rplp2/Rps10/Rps28/Rps12/Rps20/Rps9/Rps7/Rpl5/Rps18/Rpl30/Rpl37a/Rpl27a/Rps26/Fau/Rps6/Rpl35/Rps29/Rpl10a/Rps23/Rpl27/Rpl39/Rps16/Rpsa/Rpl18a/Rpl4/Rps19/Rpl31/Rps13/Rpl37/Rps24/Rpl13a/Rpl38/Rps3/Rpl12/Rpl3/Rpl36a/Rpl36/Rps21/Rpl28/Rpl23a/Rplp1/Rpl34/Rpl8/Rps5/Rps25/Rpl29/Rpl23/Rpl26/Rpl32/Rpl9/Rps11/Rpl17/Rpl18/Rpl19/Rps27a/Rpl15/Rpl13/Rps15/Rpl36al
Lysosome	Lysosome	Lysosome	115	0.477708382328535	2.08690916768624	2.45154222327615e-07	2.45154222327615e-07	2.58057076134331e-07	6292	tags=50%, list=19%, signal=41%	Slc11a1/Lgmn/Cln5/Psap/Ctsc/Laptm5/Ctsl/Ctsz/Hgsnat/Ctsd/Atp6v0a1/Sumf1/Ctsg/Ap1s2/Ap1m1/Cd68/Idua/Ctss/Atp6v0c/Cltb/Slc11a2/Galc/Gla/Ppt1/Cd63/Gnptab/Hexb/Asah1/Ap1b1/Gns/Ctsa/Gusb/Cltc/Ap3d1/Naga/Galns/Napsa/Tcirg1/M6pr/Ctsk/Atp6ap1/Npc2/Ctso/Ap4e1/Gga1/Acp2/Atp6v0a4/Cln3/Hexa/Ctsb/Atp6v0d1/Clta/Ap4b1/Laptm4a/Nagpa/Ctse/Arsg/Ppt2
Pyruvate metabolism	Pyruvate metabolism	Pyruvate metabolism	37	-0.628449	-2.46934	3.23468061671132e-07	3.23468061671132e-07	3.32926192129352e-07	3452	tags=57%, list=11%, signal=51%	Pdha1/Acot12/Mdh2/Acaca/Acacb/Acat3/Dld/Aldh2/Acat1/Dlat/Aldh7a1/Aldh3a2/Me1/Acyp1/Aldh9a1/Pklr/Pdhb/Mdh1/Acss2/Glo1/Hagh
PPAR signaling pathway	PPAR signaling pathway	PPAR signaling pathway	65	-0.514417	-2.27414	3.41203763216166e-07	3.41203763216166e-07	3.43546123146711e-07	2829	tags=40%, list=9%, signal=37%	Adipoq/Apoc3/Fabp5/Slc27a5/Slc27a2/Rxrg/Cyp7a1/Cpt2/Fabp2/Acsl5/Acox1/Hmgcs2/Acox3/Cyp8b1/Ppara/Fads2/Ehhadh/Apoa2/Me1/Dbi/Acsl6/Scd1/Acsl1/Fabp1/Scp2/Sorbs1
Progesterone-mediated oocyte maturation	Progesterone-mediated oocyte maturation	Progesterone-mediated oocyte maturation	79	0.513940730150787	2.10579491442938	3.93670213416047e-07	3.93670213416047e-07	3.87939292056127e-07	9221	tags=59%, list=28%, signal=43%	Mapk13/Pik3r5/Akt1/Rps6ka3/Adcy1/Akt3/Prkx/Mapk12/Gnai1/Pik3cd/Pik3cg/Mapk14/Gnai2/Braf/Anapc4/Cdc16/Igf1r/Cdc25a/Adcy7/Cdc27/Mad2l2/Plk1/Fzr1/Mapk3/Bub1/Rps6ka2/Mapk11/Anapc10/Spdya/Anapc5/Pkmyt1/Ccna2/Kras/Cpeb1/Cdc25c/Cdk1/Ccnb1/Anapc2/Pik3cb/Cdc25b/Anapc11/Adcy8/Ccnb2/Pde3a/Pik3r1/Araf/Pik3r3
Dilated cardiomyopathy	Dilated cardiomyopathy	Dilated cardiomyopathy	84	0.506109075548882	2.09226764189837	5.03053344250871e-07	5.03053344250871e-07	4.85402349715753e-07	6493	tags=45%, list=20%, signal=36%	Itga2/Itgb3/Itga4/Actg1/Slc8a1/Tgfb1/Emd/Adcy1/Itgav/Tpm4/Cacna1f/Prkx/Cacna1s/Actb/Itga5/Tpm3/Sgcb/Tnf/Itga9/Itga1/Tpm1/Atp2a2/Mybpc3/Itga6/Itga7/Itgb1/Cacna2d1/Adcy7/Itga3/Cacna2d4/Cacnb1/Sgca/Tgfb3/Lmna/Actc1/Ttn/Itgb7/Des
Drug metabolism - other enzymes	Drug metabolism - other enzymes	Drug metabolism - other enzymes	45	-0.576115	-2.37229	9.53511841050385e-07	9.53511841050385e-07	9.01278646750095e-07	4799	tags=56%, list=15%, signal=47%	Dpyd/Tk1/Cyp3a25/Ces2h/Cyp2a5/Ugt1a1/Nat2/Dpys/Upb1/Tymp/Upp2/Ugt2b37/Ugt2b35/Ugt2b34/Ugt2b36/Tpmt/Ugt2b38/Ugt1a9/Ugt1a5/Uck1/Umps/Cyp3a11/Ugt2b1/Ces1d/Ugt2a3
Steroid hormone biosynthesis	Steroid hormone biosynthesis	Steroid hormone biosynthesis	47	-0.565001	-2.3254	1.08174959431825e-06	1.08174959431825e-06	1.00204172947374e-06	4768	tags=60%, list=15%, signal=51%	Hsd3b1/Akr1d1/Cyp3a25/Srd5a2/Ugt1a1/Hsd17b12/Hsd17b1/Cyp7b1/Cyp7a1/Cyp1a1/Ugt2b37/Hsd17b6/Akr1c20/Comt/Ugt2b35/Hsd17b2/Ugt2b34/Hsd11b1/Ugt2b36/Ugt2b38/Ugt1a9/Ugt1a5/Srd5a1/Akr1c6/Cyp3a11/Ugt2b1/Hsd3b3/Ugt2a3
Apoptosis	Apoptosis	Apoptosis	80	0.503371155713744	2.06481559195145	1.13261796698201e-06	1.13261796698201e-06	1.02859010417355e-06	4039	tags=44%, list=12%, signal=38%	Csf2rb2/Irak3/Il1r1/Nfkb1/Tnfrsf1a/Ripk1/Map3k14/Nfkbia/Pik3r5/Akt1/Il1b/Myd88/Bcl2l1/Ppp3cc/Akt3/Rela/Fas/Prkar1a/Prkx/Pik3cd/Pik3cg/Prkar2b/Tnf/Apaf1/Birc2/Irak2/Irak4/Il1a/Traf2/Ppp3r1/Il3ra/Bax/Ngf/Birc3/Bcl2
Oocyte meiosis	Oocyte meiosis	Oocyte meiosis	103	0.46265740444234	1.99585689363019	1.22867975523694e-06	1.22867975523694e-06	1.09437063219485e-06	7770	tags=52%, list=24%, signal=40%	Cul1/Camk2d/Fbxw11/Ppp2cb/Rps6ka3/Ppp1cc/Adcy1/Ppp3cc/Ppp2r1a/Prkx/Mapk12/Anapc4/Cdc16/Ywhah/Igf1r/Espl1/Ppp2ca/Ppp2r5b/Itpr3/Adcy7/Cdc27/Ppp3r1/Mad2l2/Plk1/Slk/Mapk3/Bub1/Rps6ka2/Itpr1/Fbxo5/Calm1/Smc1b/Anapc10/Spdya/Sgo1/Anapc5/Stag3/Pkmyt1/Ywhaz/Ppp1ca/Ccne2/Ppp2r5c/Cpeb1/Cdc25c/Cdk1/Ppp2r1b/Ccnb1/Smc3/Anapc2/Calm3/Calm2/Cdc20/Ywhab/Anapc11
Chronic myeloid leukemia	Chronic myeloid leukemia	Chronic myeloid leukemia	73	0.522833452973286	2.10543346140052	1.66964960881441e-06	1.66964960881441e-06	1.45907810899372e-06	5956	tags=47%, list=18%, signal=38%	Runx1/Nfkb1/Cblb/Cdkn1a/Tgfb1/Nfkbia/Gab2/Pik3r5/Akt1/Cbl/Bcl2l1/Ctbp2/Akt3/Rela/Grb2/Mdm2/Pik3cd/Rb1/Pik3cg/Braf/Shc1/Myc/Tgfbr2/Cdkn2a/Hdac1/Mapk3/Nras/Ctbp1/Bad/Cdk4/Tgfb3/Ptpn11/Kras/E2f2
Pathogenic Escherichia coli infection	Pathogenic Escherichia coli infection	Pathogenic Escherichia coli infection	51	0.560254920325228	2.11098922032176	1.74446255311625e-06	1.74446255311625e-06	1.49622519175663e-06	7268	tags=67%, list=22%, signal=52%	Cd14/Tubb1/Actg1/Hcls1/Nck1/Krt18/Tubb3/Arhgef2/Ezr/Actb/Tlr4/Cttn/Rock2/Arpc1b/Was/Itgb1/Arpc5/Tubb6/Wasl/Arpc2/Arpc3/Fyn/Rhoa/Arpc4/Ncl/Tuba1b/Tubb5/Ywhaz/Cdc42/Tuba1a/Tubb2b/Tuba8/Abl1/Tubb2a
RIG-I-like receptor signaling pathway	RIG-I-like receptor signaling pathway	RIG-I-like receptor signaling pathway	53	0.552119785226353	2.09531936238561	2.71115735010653e-06	2.71115735010653e-06	2.28307987377392e-06	7626	tags=55%, list=24%, signal=42%	Nfkbib/Nfkb1/Mapk13/Tbk1/Ripk1/Nfkbia/Sting1/Tank/Rela/Il12a/Map3k1/Ikbke/Mapk12/Mapk14/Tnf/Ddx3x/Traf3/Traf2/Azi2/Nlrx1/Cxcl10/Mapk11/Atg12/Il12b/Traf6/Irf7/Pin1/Ikbkb/Cyld
Spliceosome	Spliceosome	Spliceosome	123	0.438560405528963	1.93279191484849	3.36067858066525e-06	3.36067858066525e-06	2.77950860055021e-06	7397	tags=44%, list=23%, signal=34%	Wbp11/Dhx38/Snrnp40/Puf60/Tcerg1/Smndc1/Sf3b3/Snrpf/Alyref/Hnrnpa1/Eftud2/Rbm17/Dhx8/Srsf3/Rbm22/Tra2b/Sf3b1/Sf3b4/Ddx42/Hspa2/Ddx39b/Acin1/Magohb/Lsm3/Hnrnpm/Eif4a3/Xab2/Prpf31/Lsm4/Prpf38a/Cdc40/Cherp/Sf3a3/Ctnnbl1/Snrpb2/Dhx15/Srsf9/Lsm5/Aqr/Srsf10/Snrnp70/Hnrnpk/Plrg1/Sf3a2/Sf3b6/Prpf38b/Crnkl1/Zmat2/Thoc1/Bcas2/U2af2/Snrpb/Magoh/Snrpd1
Arrhythmogenic right ventricular cardiomyopathy (ARVC)	Arrhythmogenic right ventricular cardiomyopathy (ARVC)	Arrhythmogenic right ventricular cardiomyopathy (ARVC)	68	0.522363	2.05942236375034	3.51580440289559e-06	3.51580440289559e-06	2.856793974652e-06	5078	tags=41%, list=16%, signal=35%	Itga2/Itgb3/Itga4/Actg1/Slc8a1/Gja1/Emd/Itgav/Cacna1f/Actn4/Cacna1s/Actb/Itga5/Sgcb/Itga9/Itga1/Atp2a2/Ctnna1/Itga6/Itga7/Itgb1/Cacna2d1/Jup/Itga3/Cacna2d4/Cacnb1/Sgca/Lmna
Renal cell carcinoma	Renal cell carcinoma	Renal cell carcinoma	69	0.505515776529612	2.00272516438611	4.46008438216969e-06	4.46008438216969e-06	3.56159188412825e-06	6443	tags=46%, list=20%, signal=37%	Slc2a1/Tgfb1/Rap1b/Pik3r5/Pak2/Akt1/Hif1a/Akt3/Grb2/Jun/Ets1/Pak4/Pik3cd/Pik3cg/Tgfa/Braf/Pdgfb/Vegfc/Epas1/Arnt/Mapk3/Nras/Rapgef1/Pgf/Tgfb3/Egln2/Ptpn11/Cdc42/Kras/Hgf/Egln1/Pak1
Glycine, serine and threonine metabolism	Glycine, serine and threonine metabolism	Glycine, serine and threonine metabolism	31	-0.620449	-2.3026	7.927050042124e-06	7.927050042124e-06	6.22284035420974e-06	4910	tags=65%, list=15%, signal=55%	Cbs/Cth/Dmgdh/Agxt2/Agxt/Maoa/Glyctk/Gnmt/Amt/Dld/Sardh/Maob/Chdh/Alas2/Gcat/Srr/Shmt2/Gamt/Pipox/Shmt1
VEGF signaling pathway	VEGF signaling pathway	VEGF signaling pathway	69	0.495248377382497	1.9620483356907	1.02223401950861e-05	1.02223401950861e-05	7.89092927339982e-06	4752	tags=42%, list=15%, signal=36%	Mapkapk2/Mapk13/Pik3r5/Akt1/Sphk1/Pla2g4a/Pla2g12a/Nos3/Ppp3cc/Akt3/Prkcb/Nfatc1/Mapk12/Pik3cd/Pik3cg/Mapk14/Ptk2/Pxn/Rac2/Plcg2/Mapkapk3/Prkcg/Ppp3r1/Pla2g12b/Mapk3/Nras/Ptgs2/Mapk11/Bad
Starch and sucrose metabolism	Starch and sucrose metabolism	Starch and sucrose metabolism	42	-0.554322	-2.2181	1.40159526699734e-05	1.40159526699734e-05	1.06419657891083e-05	1959	tags=45%, list=6%, signal=43%	Agl/Pgm1/Gbe1/Ugdh/Gck/Mgam/Gys2/Ugt2b37/Ganc/Ugt2b35/Ugt2b34/Ugt2b36/Ugt2b38/Ugt1a9/Ugt1a5/Ugp2/Ugt2b1/Pygl/Ugt2a3
GnRH signaling pathway	GnRH signaling pathway	GnRH signaling pathway	88	0.45358462996672	1.89570836235576	1.72086822027899e-05	1.72086822027899e-05	1.27208088595289e-05	5882	tags=41%, list=18%, signal=34%	Mapk13/Camk2d/Mmp14/Hbegf/Pla2g4a/Pla2g12a/Map3k3/Adcy1/Elk1/Cacna1f/Prkcb/Map2k4/Pld1/Grb2/Jun/Prkx/Map3k1/Mapk12/Atf4/Cacna1s/Mapk14/Prkcd/Plcb4/Cga/Itpr3/Adcy7/Pla2g12b/Mapk3/Nras/Itpr1/Mapk11/Calm1/Pld2/Cdc42/Kras/Mapk7
Acute myeloid leukemia	Acute myeloid leukemia	Acute myeloid leukemia	56	0.521148497255687	1.97709136749865	1.73031911418819e-05	1.73031911418819e-05	1.27208088595289e-05	4752	tags=41%, list=15%, signal=35%	Runx1/Nfkb1/Stat3/Eif4ebp1/Pik3r5/Akt1/Ppard/Zbtb16/Akt3/Rela/Grb2/Kit/Pik3cd/Spi1/Pik3cg/Braf/Myc/Jup/Mapk3/Nras/Pim1/Runx1t1/Bad
Tight junction	Tight junction	Tight junction	121	0.414930256760825	1.82904370174337	1.76529922471688e-05	1.76529922471688e-05	1.27751917578196e-05	5827	tags=37%, list=18%, signal=31%	Myl12a/Actg1/Prkch/Myh9/Ppp2cb/Afdn/Akt1/Hcls1/Ybx3/Jam2/Akt3/Prkcb/Actn4/Ppp2r1a/Epb41l3/Gnai1/Actb/Tjap1/Gnai2/Ppp2r2d/Epb41/Sptan1/Prkcd/Cttn/Ppp2r2a/Ctnna1/Cldn14/F11r/Ppp2ca/Cldn2/Prkcg/Prkce/Epb41l2/Pard6g/Rras/Nras/Cldn15/Rhoa/Rras2/Magi2/Cdk4/Tjp1/Vapa/Cdc42/Kras
Tyrosine metabolism	Tyrosine metabolism	Tyrosine metabolism	34	-0.584242	-2.24088	2.09967686989407e-05	2.09967686989407e-05	1.49612602875043e-05	3646	tags=56%, list=11%, signal=50%	Lcmt1/Hpd/Maoa/Naa80/Fah/Adh5/Adh4/Dct/Hgd/Mif/Adh1/Aox1/Maob/Ddc/Comt/Got2/Gstz1/Hemk1/Adh7
Glioma	Glioma	Glioma	62	0.506158510888462	1.96805620588309	2.54703722829399e-05	2.54703722829399e-05	1.78739454617122e-05	7252	tags=48%, list=22%, signal=38%	Cdkn1a/Camk2d/Pik3r5/Akt1/Pdgfra/Akt3/Prkcb/Grb2/Mdm2/Pik3cd/Rb1/Pik3cg/Tgfa/Braf/Shc1/Igf1r/Pdgfb/Plcg2/Prkcg/Cdkn2a/Mapk3/Nras/Calm1/Cdk4/Pdgfrb/Kras/E2f2/Pik3cb/Calm3/Calm2
Histidine metabolism	Histidine metabolism	Histidine metabolism	29	-0.608599	-2.21493	3.31412566984047e-05	3.31412566984047e-05	2.29099025095021e-05	3646	tags=59%, list=11%, signal=52%	Lcmt1/Maoa/Ftcd/Hal/Cndp1/Amdhd1/Aldh2/Maob/Aldh7a1/Ddc/Aldh3a2/Hnmt/Uroc1/Aldh9a1/Hemk1/Acy3/Aspa
Limonene and pinene degradation	Limonene and pinene degradation	Limonene and pinene degradation	10	-0.822938	-2.24387	3.43688017111787e-05	3.43688017111787e-05	2.34090909487904e-05	3274	tags=90%, list=10%, signal=81%	Aldh1b1/Naa80/Echs1/Aldh2/Aldh7a1/Aldh3a2/Ehhadh/Hadha/Aldh9a1
Lysine degradation	Lysine degradation	Lysine degradation	43	-0.522999	-2.11529	3.53555715512118e-05	3.53555715512118e-05	2.37321914302566e-05	3637	tags=47%, list=11%, signal=41%	Kmt5c/Echs1/Dlst/Nsd3/Acat3/Ehmt1/Aldh2/Acat1/Aldh7a1/Hadh/Aldh3a2/Ehhadh/Aasdhppt/Aadat/Hadha/Aasdh/Bbox1/Aldh9a1/Gcdh/Pipox
Melanoma	Melanoma	Melanoma	64	0.491563501959242	1.9226172812121	4.259298961759e-05	4.259298961759e-05	2.81818277169017e-05	7195	tags=45%, list=22%, signal=35%	Cdkn1a/Fgf23/Pik3r5/Akt1/Pdgfra/Akt3/Mdm2/Fgfr1/Mitf/Pik3cd/Rb1/Pik3cg/Braf/Igf1r/Pdgfb/Cdkn2a/Mapk3/Nras/Bad/Cdk4/Pdgfrb/Fgf22/Fgf7/Kras/Hgf/E2f2/Pdgfc/Pik3cb/Fgf13
Dorso-ventral axis formation	Dorso-ventral axis formation	Dorso-ventral axis formation	21	0.677686176291309	2.10896432158097	4.47336779470529e-05	4.47336779470529e-05	2.91813466222436e-05	6075	tags=67%, list=19%, signal=54%	Notch4/Ets2/Spire1/Piwil2/Etv6/Grb2/Ets1/Notch1/Mapk3/Fmn2/Spire2/Kras/Notch2/Cpeb1
Axon guidance	Axon guidance	Axon guidance	121	0.404096938641049	1.78128962270695	4.76723445222488e-05	4.76723445222488e-05	3.06664204529086e-05	6814	tags=40%, list=21%, signal=32%	Sema6b/Cxcr4/Sema3f/Pak2/Rnd1/Nck1/Sema4b/Efna1/Ppp3cc/Limk1/Sema6d/Fes/Sema4c/Limk2/Nfatc1/Gnai1/Pak4/Gnai2/Ptk2/Cfl1/Plxnb1/Rock2/Rac2/Robo1/Itgb1/Ppp3r1/Sema4d/Epha4/Rhod/Rasa1/Mapk3/Nras/Fyn/Srgap1/Rhoa/Epha2/Ephb2/Srgap2/Efnb2/L1cam/Cdc42/Kras/Plxna1/Efna4/Unc5b/Unc5a/Pak1/Nfatc2/Sema3a
Aminoacyl-tRNA biosynthesis	Aminoacyl-tRNA biosynthesis	Aminoacyl-tRNA biosynthesis	24	-0.646046	-2.26532	4.84671543118389e-05	4.84671543118389e-05	3.07506098013109e-05	5078	tags=58%, list=16%, signal=49%	Pstk/Sars2/Farsb/Iars2/Mars1/Tars2/Yars2/Aars2/Fars2/Dars2/Sepsecs/Vars2/Nars2/Hars2
Phosphatidylinositol signaling system	Phosphatidylinositol signaling system	Phosphatidylinositol signaling system	72	0.46409027580554	1.86303184049507	5.81051999958e-05	5.81051999958e-05	3.63674082477269e-05	7487	tags=53%, list=23%, signal=41%	Inpp5d/Pik3r5/Inpp4a/Cds1/Pip5k1a/Dgkg/Synj1/Prkcb/Pik3cd/Pik3cg/Plce1/Ocrl/Plcb4/Dgke/Plcd1/Plcg2/Prkcg/Itpr3/Pip5k1b/Pip4k2a/Itpr1/Pik3c2a/Inpp5a/Dgkh/Calm1/Cdipt/Inpp5j/Pi4ka/Dgkz/Dgkd/Plcb2/Itpkb/Pip5k1c/Pik3cb/Calm3/Calm2/Inpp4b/Dgki
Pancreatic cancer	Pancreatic cancer	Pancreatic cancer	69	0.469409631405988	1.85968178416863	6.17153556747435e-05	6.17153556747435e-05	3.81119389429995e-05	5956	tags=45%, list=18%, signal=37%	Nfkb1/Tgfb1/Stat3/Pik3r5/Akt1/Bcl2l1/Akt3/Rela/Pld1/Jak1/Ralgds/Pik3cd/Rb1/Pik3cg/Tgfa/Braf/Arhgef6/Vegfc/Tgfbr2/Rac2/Ralb/Cdkn2a/Mapk3/Smad2/Pgf/Bad/Cdk4/Tgfb3/Cdc42/Kras/E2f2
Small cell lung cancer	Small cell lung cancer	Small cell lung cancer	83	0.449313317280965	1.85308449878489	6.79622823440252e-05	6.79622823440252e-05	4.14174573841705e-05	6021	tags=45%, list=19%, signal=36%	Itga2/Nfkb1/Fn1/Nfkbia/Pik3r5/Akt1/Bcl2l1/Itgav/Akt3/Rela/Pik3cd/Rb1/Pik3cg/Ptk2/Nos2/Col4a2/Col4a1/Apaf1/Myc/Birc2/Traf3/Max/Traf2/Itga6/Itgb1/Pias1/Birc3/Itga3/Bcl2/Ptgs2/Lamc1/Traf1/Cdk4/Ccne2/Cks1b/E2f2/Cdkn2b
Ether lipid metabolism	Ether lipid metabolism	Ether lipid metabolism	27	0.612034186611385	2.05742972848469	7.41291989005719e-05	7.41291989005719e-05	4.45889918198929e-05	3953	tags=52%, list=12%, signal=46%	Pla2g7/Plpp1/Lpcat4/Pla2g4a/Pla2g12a/Plpp2/Pafah1b2/Pld1/Lpcat1/Lpcat2/Agps/Pafah1b1/Pla2g12b/Enpp6
Long-term potentiation	Long-term potentiation	Long-term potentiation	61	0.486394242815059	1.88451772593676	7.72396021980717e-05	7.72396021980717e-05	4.58642712107308e-05	7252	tags=48%, list=22%, signal=37%	Camk2d/Rap1b/Rps6ka3/Ppp1cc/Adcy1/Ppp3cc/Prkcb/Prkx/Atf4/Ppp1r1a/Rapgef3/Braf/Plcb4/Prkcg/Itpr3/Ppp3r1/Mapk3/Nras/Rps6ka2/Itpr1/Calm1/Ppp1r12a/Grm1/Ppp1ca/Kras/Grin2b/Plcb2/Calm3/Calm2
ECM-receptor interaction	ECM-receptor interaction	ECM-receptor interaction	81	0.443866149200041	1.82662425703925	8.87111154257007e-05	8.87111154257007e-05	5.20091815953475e-05	6364	tags=42%, list=20%, signal=34%	Itga2/Itgb3/Itga4/Thbs1/Fn1/Cd36/Sdc4/Itgav/Gp6/Sdc1/Gp9/Itga5/Col4a2/Col6a6/Itga9/Cd44/Itga1/Col4a1/Cd47/Sv2c/Gp5/Vwf/Itga6/Itga7/Itgb1/Sdc3/Itga3/Gp1bb/Lamc1/Gp1ba/Vtn/Col6a1/Hspg2/Itgb7
Glycosaminoglycan biosynthesis - chondroitin sulfate	Glycosaminoglycan biosynthesis - chondroitin sulfate	Glycosaminoglycan biosynthesis - chondroitin sulfate	21	0.66165858888611	2.05908635271998	9.26018057701616e-05	9.26018057701616e-05	5.36115717616725e-05	4109	tags=57%, list=13%, signal=50%	Chst11/Chpf/Chpf2/Ust/Chst15/Chsy1/Xylt1/Csgalnact2/Chst12/Dse/Chst14/B3galt6
Porphyrin and chlorophyll metabolism	Porphyrin and chlorophyll metabolism	Porphyrin and chlorophyll metabolism	36	-0.540538	-2.09323	9.65145068391578e-05	9.65145068391578e-05	5.4244892144665e-05	3598	tags=50%, list=11%, signal=44%	Fech/Uros/Ugt1a1/Ppox/Hmbs/Ugt2b37/Mmab/Ugt2b35/Ugt2b34/Alas2/Ugt2b36/Ugt2b38/Ugt1a9/Ugt1a5/Alad/Urod/Ugt2b1/Ugt2a3
Primary bile acid biosynthesis	Primary bile acid biosynthesis	Primary bile acid biosynthesis	17	-0.70697	-2.25955	9.70422215747954e-05	9.70422215747954e-05	5.4244892144665e-05	4444	tags=82%, list=14%, signal=71%	Akr1d1/Cyp27a1/Cyp7b1/Slc27a5/Cyp46a1/Baat/Cyp7a1/Hsd3b7/Akr1c20/Hsd17b4/Cyp8b1/Akr1c6/Amacr/Scp2
Alanine, aspartate and glutamate metabolism	Alanine, aspartate and glutamate metabolism	Alanine, aspartate and glutamate metabolism	28	-0.578073	-2.09022	9.72093124001554e-05	9.72093124001554e-05	5.4244892144665e-05	3627	tags=54%, list=11%, signal=48%	Agxt/Gpt/Cps1/Ppat/Gls2/Glud1/Ass1/Abat/Got2/Aldh4a1/Aldh5a1/Nit2/Acy3/Aspa/Ddo
Glycosphingolipid biosynthesis - globo series	Glycosphingolipid biosynthesis - globo series	Glycosphingolipid biosynthesis - globo series	13	0.746599108038226	2.03219096684843	0.000147892567530009	0.000147892567530009	8.15447740766968e-05	6554	tags=85%, list=20%, signal=68%	B3galnt1/St3gal1/Gla/Hexb/A4galt/Fut2/Naga/Gbgt1/Hexa/St3gal2/B3galt5
Calcium signaling pathway	Calcium signaling pathway	Calcium signaling pathway	150	0.370523988724153	1.70055839526403	0.000213441314006276	0.000213441314006276	0.000116302387817661	6499	tags=37%, list=20%, signal=29%	Cd38/Adrb2/Bst1/Slc8a1/Camk2d/Adora2b/Ryr1/Sphk1/Pdgfra/Atp2b1/Adcy1/Nos3/Ppp3cc/Gna15/Cacna1f/Prkcb/Ednra/Hrh1/Prkx/Pde1b/Cacna1s/Cacna1b/Nos2/Plce1/Hrh2/Plcb4/Chrm3/P2rx7/Atp2a2/Cacna1h/P2rx4/Plcd1/Plcg2/Slc25a4/Prkcg/Itpr3/Htr7/Adcy7/Ppp3r1/Ednrb/Ptafr/Adora2a/Itpr1/Htr2a/P2rx1/Calm1/Pdgfrb/Grm1/Tnnc2/Cysltr2/Pde1a/Plcb2/Itpkb/Avpr1a/Ptger1
Vibrio cholerae infection	Vibrio cholerae infection	Vibrio cholerae infection	51	0.482050884991409	1.81632357868934	0.000234600501695177	0.000234600501695177	0.000126345435429471	5632	tags=43%, list=17%, signal=36%	Actg1/Atp6v0e/Atp6v1b2/Atp6v0a1/Atp6v1g1/Prkcb/Prkx/Atp6v0c/Actb/Ero1a/Plcg2/Arf1/Prkcg/Atp6v1c1/Tcirg1/Sec61a1/Atp6ap1/Muc2/Atp6v0a4/Tjp1/Kdelr3/Atp6v0d1
Cytosolic DNA-sensing pathway	Cytosolic DNA-sensing pathway	Cytosolic DNA-sensing pathway	41	0.535407019183593	1.93451092374754	0.000256295390009148	0.000256295390009148	0.000136442796859075	6974	tags=59%, list=22%, signal=46%	Nfkbib/Nfkb1/Tbk1/Ripk1/Polr3d/Ripk3/Nfkbia/Ccl4/Il1b/Sting1/Rela/Ikbke/Pycard/Il6/Il33/Zbp1/Cxcl10/Trex1/Ccl5/Polr3c/Casp1/Irf7/Aim2/Adar
TGF-beta signaling pathway	TGF-beta signaling pathway	TGF-beta signaling pathway	82	0.431665034631406	1.77821309831775	0.000314473340256058	0.000314473340256058	0.000165512284345294	6021	tags=44%, list=19%, signal=36%	Cul1/Inhbb/Thbs1/Tgfb1/Ppp2cb/E2f4/Smad1/Ppp2r1a/Dcn/Tnf/Myc/Rock2/Tgfbr2/Id1/Fst/Sp1/Smurf2/Ppp2ca/Nog/Id3/Smad6/Bmpr2/Mapk3/Acvrl1/Ltbp1/Rhoa/Smad2/Rbl1/Gdf7/Smad7/Tgfb3/Bmp8a/Ifng/Bmp6/Acvr1/Cdkn2b
Adherens junction	Adherens junction	Adherens junction	72	0.439283348470972	1.76344756153355	0.000332662001382882	0.000332662001382882	0.000173118013729708	5656	tags=39%, list=17%, signal=32%	Ptpn1/Actg1/Wasf2/Iqgap1/Ptprj/Ptprm/Afdn/Actn4/Snai1/Fgfr1/Actb/Ptpn6/Ctnnd1/Igf1r/Tgfbr2/Ctnna1/Rac2/Was/Wasl/Mapk3/Ssx2ip/Baiap2/Fyn/Rhoa/Smad2/Nectin4/Tjp1/Cdc42
Glyoxylate and dicarboxylate metabolism	Glyoxylate and dicarboxylate metabolism	Glyoxylate and dicarboxylate metabolism	16	-0.653051	-2.06246	0.00044862961162973	0.00044862961162973	0.000230873718265592	5620	tags=81%, list=17%, signal=67%	Hao2/Pgp/Grhpr/Glyctk/Mdh2/Aco2/Cs/Hao1/Afmid/Mthfd1/Mdh1/Aco1/Hyi
Gap junction	Gap junction	Gap junction	79	0.428696454705053	1.75651930503143	0.000490160472370293	0.000490160472370293	0.00024947438732554	8961	tags=54%, list=28%, signal=39%	Tubb1/Gja1/Pdgfra/Tubb3/Adcy1/Prkcb/Grb2/Prkx/Gnai1/Gnai2/Plcb4/Pdgfb/Lpar1/Prkcg/Itpr3/Adcy7/Tubb6/Mapk3/Nras/Itpr1/Htr2a/Pdgfrb/Tuba1b/Grm1/Tubb5/Tjp1/Csnk1d/Kras/Tuba1a/Mapk7/Prkg1/Tubb2b/Plcb2/Cdk1/Pdgfc/Tuba8/Tubb2a/Htr2b/Adrb1/Adcy8/Prkca/Tuba1c/Src
Complement and coagulation cascades	Complement and coagulation cascades	Complement and coagulation cascades	69	0.436508116728345	1.72933433617464	0.000521806986358906	0.000521806986358906	0.000261211350941504	3018	tags=36%, list=9%, signal=33%	C5ar1/Pros1/C3/C3ar1/Serping1/Cfh/Plaur/Serpine1/Kng2/Fga/C4b/Fgb/C1qb/Fgg/Thbd/F13a1/Cpb2/Cfb/Cd55/C1qc/C1qa/Serpina5/Masp1/A2m/Vwf
Cardiac muscle contraction	Cardiac muscle contraction	Cardiac muscle contraction	70	-0.407463	-1.84737	0.000524500519447315	0.000524500519447315	0.000261211350941504	1744	tags=30%, list=5%, signal=28%	Uqcr10/Cox6a1/Cox7c/Cox4i1/Cox5b/Cox6b1/Uqcrh/Uqcrb/Cox5a/Cox7a2/Cox7b/mt-Cytb/Uqcr11/mt-Co3/Uqcrc2/mt-Co2/Cox6c/mt-Co1/Uqcrc1/Uqcrfs1/Cyc1
Nitrogen metabolism	Nitrogen metabolism	Nitrogen metabolism	22	-0.590217	-2.02089	0.000547285434957574	0.000547285434957574	0.00026965911688839	3252	tags=59%, list=10%, signal=53%	Cps1/Car5b/Amt/Hal/Gls2/Glud1/Car7/Car2/Car8/Car14/Car5a/Car1/Car3
Sphingolipid metabolism	Sphingolipid metabolism	Sphingolipid metabolism	35	0.539135612610299	1.89621927829354	0.000591035254136985	0.000591035254136985	0.000288150151601411	3385	tags=43%, list=10%, signal=38%	Acer2/B4galt6/Smpd3/Plpp1/Cerk/Sphk1/Sgms1/Plpp2/Degs1/Neu3/Sptlc2/Galc/Gla/Asah1/Ugcg
Prostate cancer	Prostate cancer	Prostate cancer	91	0.409968357031526	1.72039421752259	0.000610155041357693	0.000610155041357693	0.000294373046269062	5956	tags=36%, list=18%, signal=30%	Nfkb1/Cdkn1a/Nfkbia/Pik3r5/Akt1/Pdgfra/Creb3l1/Akt3/Rela/Foxo1/Grb2/Creb3l2/Mdm2/Fgfr1/Creb5/Atf4/Pik3cd/Rb1/Pik3cg/Tgfa/Braf/Igf1r/Pdgfb/Creb3l4/Mapk3/Nras/Bcl2/Bad/Pdgfrb/Ccne2/Kras/Creb3/E2f2
Insulin signaling pathway	Insulin signaling pathway	Insulin signaling pathway	128	0.363374119056184	1.62034342087636	0.000674681368759271	0.000674681368759271	0.000322148456054345	6213	tags=38%, list=19%, signal=30%	Ptpn1/Socs3/Cblb/Inpp5d/Eif4ebp1/Pik3r5/Akt1/Cbl/Rhoq/Ppp1cc/Irs2/Prkab1/Elk1/Flot1/Akt3/Foxo1/Grb2/Prkar1a/Hk2/Prkx/Flot2/Pik3cd/Pik3cg/Sh2b2/Gys1/Prkar2b/Braf/Shc1/Hk1/Mapk3/Pygb/Ppp1r3d/Nras/Socs1/Rapgef1/Hk3/Bad/Calm1/Prkab2/Mknk1/Eif4e/Rps6/Mknk2/Ppp1ca/Pck2/Kras/Prkar1b/Socs2
Ubiquitin mediated proteolysis	Ubiquitin mediated proteolysis	Ubiquitin mediated proteolysis	131	0.36183693171022	1.62080014695356	0.000949501427803025	0.000949501427803025	0.000448743961582525	5869	tags=32%, list=18%, signal=26%	Cul1/Socs3/Cblb/Fbxw11/Wwp2/Brca1/Mid1/Cbl/Ube2z/Uba2/Ube2j1/Ube2g2/Mdm2/Ube2e2/Fbxo2/Map3k1/Fbxo4/Anapc4/Cdc16/Ube2j2/Ube2s/Birc2/Smurf2/Cul7/Pias1/Cdc27/Fzr1/Birc3/Ube2n/Nedd4l/Socs1/Rchy1/Trip12/Siah1a/Ube2d2a/Rnf7/Ube2q1/Anapc10/Anapc5/Ube2f/Ube2d1/Uba7
Glycosphingolipid biosynthesis - lacto and neolacto series	Glycosphingolipid biosynthesis - lacto and neolacto series	Glycosphingolipid biosynthesis - lacto and neolacto series	21	0.609418274201578	1.89651411254124	0.00111680643531319	0.00111680643531319	0.00052248254283658	7329	tags=62%, list=23%, signal=48%	Fut4/B4galt3/B3galt1/B3gnt3/B4galt1/St3gal4/St3gal6/Fut2/B4galt2/B4galt4/B3gnt2/B3galt5/Gcnt2
Arginine and proline metabolism	Arginine and proline metabolism	Arginine and proline metabolism	51	-0.423871	-1.77493	0.00114363829260797	0.00114363829260797	0.000529685103944745	3287	tags=35%, list=10%, signal=32%	Maoa/Cps1/Gls2/Glud1/Ass1/Aldh2/Agmat/Maob/Aldh7a1/Aldh3a2/Got2/Lap3/Aldh9a1/Acy1/Aldh4a1/Gamt/Prodh2/Otc
Vascular smooth muscle contraction	Vascular smooth muscle contraction	Vascular smooth muscle contraction	102	0.382138626443493	1.64524361619211	0.00134736038430157	0.00134736038430157	0.000617397021648576	9164	tags=47%, list=28%, signal=34%	Prkch/Adora2b/Gna13/Pla2g4a/Pla2g12a/Ppp1cc/Adcy1/Cacna1f/Prkcb/Ednra/Prkx/Ppp1r12b/Cacna1s/Arhgef1/Kcnma1/Braf/Prkcd/Plcb4/Rock2/Ptgir/Prkcg/Itpr3/Adcy7/Prkce/Adora2a/Pla2g12b/Mapk3/Itpr1/Rhoa/Calm1/Ppp1r12a/Ppp1ca/Myl6/Kcnmb1/Prkg1/Plcb2/Avpr1a/Calm3/Calm2/Pla2g2d/Ramp3/Ppp1r14a/Ramp2/Adcy8/Ramp1/Prkca/Calcrl/Araf
Glycolysis / Gluconeogenesis	Glycolysis / Gluconeogenesis	Glycolysis / Gluconeogenesis	54	-0.42124	-1.80383	0.00135967662267607	0.00135967662267607	0.000617397021648576	5120	tags=46%, list=16%, signal=39%	Aldh1b1/Akr1a1/Pgk1/Aldoc/Eno1/Pdha1/Fbp1/Adh5/Adh4/Aldob/Pgm1/Dld/Gck/Aldh2/Dlat/Adh1/Aldh7a1/Aldh3a2/Aldh9a1/Pklr/Pdhb/Adh7/Pfkm/Acss2/Galm
Neuroactive ligand-receptor interaction	Neuroactive ligand-receptor interaction	Neuroactive ligand-receptor interaction	182	0.32633127712031	1.53833437480315	0.00156012465177205	0.00156012465177205	0.000701537911885236	8453	tags=41%, list=26%, signal=30%	Gpr35/C5ar1/C3ar1/Adrb2/Adora2b/P2ry6/Fpr2/Ctsg/Fpr1/P2ry2/Ednra/Hrh1/Adora1/P2ry13/Ptger4/Hrh2/Cga/Chrm3/P2rx7/Ptger2/P2rx4/Lpar1/Ltb4r1/Ptgir/P2ry10/Htr7/F2rl2/Fpr3/S1pr2/Grik3/S1pr3/Ednrb/Glp2r/Tspo/Ptafr/Adora2a/Hcrtr1/F2rl1/Adora3/F2rl3/Lepr/Grm8/Htr2a/Gabrb1/P2rx1/Sstr4/Aplnr/Grm1/Gabre/Gzma/Adra2a/Cysltr2/Drd4/Grin2b/Gipr/Avpr2/Avpr1a/Ptger1/Chrm4/Lpar3/S1pr4/Sstr1/Gnrhr/Htr2b/Sstr3/Mc2r/N…
Adipocytokine signaling pathway	Adipocytokine signaling pathway	Adipocytokine signaling pathway	63	0.425977567474147	1.66343879241015	0.00169941257950877	0.00169941257950877	0.000756823415975566	2102	tags=32%, list=6%, signal=30%	Nfkbib/Nfkb1/Tnfrsf1a/Socs3/Tnfrsf1b/Slc2a1/Stat3/Npy/Nfkbia/Akt1/Cd36/Irs2/Prkab1/Camkk1/Akt3/Rela/Nfkbie/Adipor1/Jak2/Tnf
Wnt signaling pathway	Wnt signaling pathway	Wnt signaling pathway	139	0.340285973940047	1.53874923500672	0.00242587060309233	0.00242587060309233	0.00107005821088785	5116	tags=28%, list=16%, signal=24%	Cul1/Camk2d/Fbxw11/Ppp2cb/Mmp7/Csnk1a1/Psen1/Ppard/Ctbp2/Ppp3cc/Prkcb/Ppp2r1a/Lrp5/Jun/Nfatc1/Csnk1e/Prkx/Tbl1xr1/Plcb4/Axin1/Myc/Rock2/Wnt5b/Rac2/Wnt6/Ppp2ca/Ppp2r5b/Prkcg/Ppp3r1/Ccnd3/Senp2/Chd8/Rhoa/Fosl1/Ctbp1/Smad2/Siah1a/Wnt11/Prickle2
Glutathione metabolism	Glutathione metabolism	Glutathione metabolism	48	-0.409092	-1.70168	0.00302648149886869	0.00302648149886869	0.00132239509384531	3558	tags=40%, list=11%, signal=35%	Gsta1/Gpx6/Mgst3/Gsto1/Gpx1/Gstt2/Gclm/Gstm7/Gstp2/Gstm4/Gstm1/Gstp1/Gstk1/Gclc/Idh1/Gstz1/Mgst1/Lap3/Gsta3
Pantothenate and CoA biosynthesis	Pantothenate and CoA biosynthesis	Pantothenate and CoA biosynthesis	15	-0.632686	-1.93571	0.00310268914425221	0.00310268914425221	0.00134302333838758	8592	tags=73%, list=27%, signal=54%	Ppcdc/Enpp3/Vnn1/Bcat2/Dpyd/Pank3/Dpys/Upb1/Coasy/Ppcs/Pank1
Viral myocarditis	Viral myocarditis	Viral myocarditis	60	0.420483156400193	1.62499349034976	0.00337976229346123	0.00337976229346123	0.00144941073013932	5252	tags=35%, list=16%, signal=29%	Icam1/Actg1/Itgb2/Myh9/H2-D1/Cd28/Itgal/Cd55/Eif4g3/Eif4g2/Actb/Cd80/Sgcb/Rac2/H2-M3/Prf1/Cd86/Fyn/Cd55b/Sgca/Cd40
Long-term depression	Long-term depression	Long-term depression	58	0.429676645840988	1.64314399388101	0.00403552602357051	0.00403552602357051	0.00171475755709418	6634	tags=45%, list=21%, signal=36%	Gna13/Ppp2cb/Ryr1/Pla2g4a/Pla2g12a/Prkcb/Ppp2r1a/Gnai1/Gnai2/Braf/Plcb4/Igf1r/Lyn/Ppp2ca/Prkcg/Itpr3/Pla2g12b/Mapk3/Nras/Itpr1/Grm1/Kras/Gnaz/Prkg1/Plcb2/Ppp2r1b
Colorectal cancer	Colorectal cancer	Colorectal cancer	61	0.413739449132887	1.60301923250087	0.00452273017277241	0.00452273017277241	0.00190430744116733	9221	tags=51%, list=28%, signal=36%	Tgfb1/Pik3r5/Akt1/Akt3/Jun/Ralgds/Pik3cd/Pik3cg/Braf/Axin1/Myc/Tgfbr2/Rac2/Fos/Bax/Mapk3/Bcl2/Rhoa/Smad2/Bad/Tgfb3/Birc5/Kras/Msh2/Pik3cb/Apc/Rac1/Gsk3b/Pik3r1/Araf/Pik3r3
Non-small cell lung cancer	Non-small cell lung cancer	Non-small cell lung cancer	54	0.420008870791061	1.59376518283682	0.00465797338160214	0.00465797338160214	0.00194358301366045	6983	tags=43%, list=22%, signal=33%	Rassf1/Pik3r5/Akt1/Akt3/Prkcb/Grb2/Pik3cd/Rb1/Pik3cg/Tgfa/Braf/Plcg2/Prkcg/Cdkn2a/Mapk3/Nras/Bad/Cdk4/Rassf5/Kras/E2f2/Stk4/Pik3cb
Glycosaminoglycan biosynthesis - keratan sulfate	Glycosaminoglycan biosynthesis - keratan sulfate	Glycosaminoglycan biosynthesis - keratan sulfate	14	0.642062508759184	1.78601718054509	0.00492782156019567	0.00492782156019567	0.00203782094594558	5951	tags=64%, list=18%, signal=52%	B4galt3/St3gal1/B4galt1/Fut8/B3gnt7/B4galt2/St3gal2/B4galt4/B3gnt2
DNA replication	DNA replication	DNA replication	35	0.48425882766542	1.70320955103876	0.00509306895014349	0.00509306895014349	0.00208751778114871	6119	tags=51%, list=19%, signal=42%	Pole4/Pcna/Mcm7/Pold3/Prim2/Prim1/Mcm4/Pole2/Mcm3/Mcm2/Pold4/Rnaseh1/Rpa2/Mcm6/Fen1/Lig1/Mcm5/Rnaseh2b
Intestinal immune network for IgA production	Intestinal immune network for IgA production	Intestinal immune network for IgA production	41	0.470895186893742	1.70141938814163	0.00556680365508976	0.00556680365508976	0.00226167461517959	6364	tags=46%, list=20%, signal=37%	Itga4/Cxcr4/Tgfb1/Il10/Map3k14/Cd28/Tnfsf13b/Ltbr/Cd80/Il6/Icosl/Ccl28/Tnfrsf13b/Aicda/Cd86/Tnfsf13/Cd40/Tnfrsf17/Itgb7
Glycosphingolipid biosynthesis - ganglio series	Glycosphingolipid biosynthesis - ganglio series	Glycosphingolipid biosynthesis - ganglio series	15	0.617733548320744	1.76223827398734	0.00613223796348711	0.00613223796348711	0.00246973428277742	5490	tags=53%, list=17%, signal=44%	B4galnt1/St3gal5/St3gal1/B3galt4/Hexb/St6galnac4/Hexa/St3gal2
Primary immunodeficiency	Primary immunodeficiency	Primary immunodeficiency	32	0.475453889898713	1.65173729598916	0.00699679851079194	0.00699679851079194	0.0027936400587554	5768	tags=44%, list=18%, signal=36%	Ada/Jak3/Ptprc/Tnfrsf13b/Il2rg/Aicda/Tap2/Il7r/Lck/Btk/Cd8b1/Cd40/Ung/Rfxank
Allograft rejection	Allograft rejection	Allograft rejection	32	0.470996398255295	1.63625187174421	0.00770234217856124	0.00770234217856124	0.00304906033159419	5748	tags=41%, list=18%, signal=33%	Il10/H2-D1/Cd28/Fas/Il12a/Cd80/Tnf/H2-M3/Prf1/Cd86/Cd40/Ifng/Il12b
p53 signaling pathway	p53 signaling pathway	p53 signaling pathway	65	0.397593319732471	1.56503777960475	0.00800329705553577	0.00800329705553577	0.0031413476399962	6744	tags=42%, list=21%, signal=33%	Serpine1/Cdkn1a/Thbs1/Pmaip1/Gadd45g/Gadd45b/Fas/Mdm2/Chek1/Sesn2/Apaf1/Gadd45a/Cdkn2a/Bax/Ccnd3/Ccng2/Rchy1/Siah1a/Cdk4/Shisa5/Tnfrsf10b/Sfn/Ccne2/Ppm1d/Cdk1/Ccnb1/Gtse1
Base excision repair	Base excision repair	Base excision repair	33	0.460064438188724	1.61021108922278	0.00893935317172662	0.00893935317172662	0.00347927058430757	5781	tags=39%, list=18%, signal=32%	Tdg/Pole4/Pcna/Parp3/Pold3/Parp2/Pole2/Neil3/Pold4/Ung/Parp4/Fen1/Lig1
Regulation of autophagy	Regulation of autophagy	Regulation of autophagy	21	-0.52287	-1.75847	0.00965487359656368	0.00965487359656368	0.00368688284869457	2973	tags=33%, list=9%, signal=30%	Atg7/Ulk1/Gabarapl1/Atg3/Gabarapl2/Prkaa2/Ulk2
Graft-versus-host disease	Graft-versus-host disease	Graft-versus-host disease	30	0.486714154322815	1.6698232893542	0.00966010150742239	0.00966010150742239	0.00368688284869457	4035	tags=37%, list=12%, signal=32%	H2-D1/Il1b/Cd28/Fas/Cd80/Tnf/Il6/Il1a/H2-M3/Prf1/Cd86
Type I diabetes mellitus	Type I diabetes mellitus	Type I diabetes mellitus	37	0.451868049819255	1.61099167484898	0.00971158459462956	0.00971158459462956	0.00368688284869457	9043	tags=54%, list=28%, signal=39%	H2-D1/Il1b/Cd28/Fas/Il12a/Cd80/Tnf/Il1a/H2-M3/Prf1/Lta/Cd86/Ptprn2/Ifng/Il12b/Ica1/Il2/Ptprn/H2-DMb1/Gzmb
O-Glycan biosynthesis	O-Glycan biosynthesis	O-Glycan biosynthesis	24	0.520726627652319	1.68843910444696	0.0117561565250304	0.0117561565250304	0.00439109411800797	5490	tags=54%, list=17%, signal=45%	Galnt6/Galnt15/Galnt18/Gcnt1/Galnt7/St3gal1/Galnt2/Galnt12/Galnt3/Galnt1/Galnt11/Galnt9/St3gal2
Glycosaminoglycan biosynthesis - heparan sulfate	Glycosaminoglycan biosynthesis - heparan sulfate	Glycosaminoglycan biosynthesis - heparan sulfate	23	0.507749824597537	1.63190884228472	0.0117561565250304	0.0117561565250304	0.00439109411800797	4295	tags=39%, list=13%, signal=34%	Ext1/Xylt1/Ext2/Hs3st2/Hs3st1/Hs2st1/Hs3st3a1/B3galt6/Ndst2
Glycosaminoglycan degradation	Glycosaminoglycan degradation	Glycosaminoglycan degradation	21	0.535828087940634	1.66750091635629	0.013698215680707	0.013698215680707	0.00507554938906195	3766	tags=43%, list=12%, signal=38%	Hpse/Hgsnat/Idua/Hpse2/Hexb/Gns/Gusb/Hs3st3a1/Galns
Vasopressin-regulated water reabsorption	Vasopressin-regulated water reabsorption	Vasopressin-regulated water reabsorption	41	0.440417704238353	1.59129938408364	0.0150307053797787	0.0150307053797787	0.00550640282206999	6682	tags=46%, list=21%, signal=37%	Nsf/Creb3l1/Rab11b/Dync1li1/Creb3l2/Arhgdia/Prkx/Creb5/Dctn1/Arhgdib/Dynll1/Dync2li1/Creb3l4/Dctn4/Rab5c/Creb3/Avpr2/Dctn6/Rab11a
Maturity onset diabetes of the young	Maturity onset diabetes of the young	Maturity onset diabetes of the young	16	-0.539717	-1.70453	0.0150988068291533	0.0150988068291533	0.00550640282206999	5504	tags=50%, list=17%, signal=42%	Hnf4g/Hnf1a/Onecut1/Foxa2/Hhex/Gck/Pklr/Slc2a2
Aldosterone-regulated sodium reabsorption	Aldosterone-regulated sodium reabsorption	Aldosterone-regulated sodium reabsorption	37	0.431612046142817	1.53877534244507	0.0188178076454707	0.0188178076454707	0.00680907513487428	9221	tags=62%, list=28%, signal=44%	Pik3r5/Irs2/Prkcb/Atp1b3/Pik3cd/Pik3cg/Atp1a1/Sgk1/Atp1a3/Prkcg/Atp1a4/Mapk3/Nedd4l/Sfn/Kras/Fxyd4/Fxyd2/Pik3cb/Atp1b4/Prkca/Insr/Pik3r1/Pik3r3
Inositol phosphate metabolism	Inositol phosphate metabolism	Inositol phosphate metabolism	53	0.384385451132545	1.4587600370944	0.0202450176099873	0.0202450176099873	0.00726871297298606	7386	tags=43%, list=23%, signal=34%	Isyna1/Inpp4a/Pip5k1a/Synj1/Pik3cd/Pik3cg/Plce1/Ocrl/Plcb4/Plcd1/Plcg2/Pip5k1b/Pip4k2a/Pik3c2a/Inpp5a/Cdipt/Inpp5j/Pi4ka/Plcb2/Itpkb/Pip5k1c/Pik3cb/Inpp4b
Bladder cancer	Bladder cancer	Bladder cancer	40	0.414533417274786	1.49465476246504	0.0212893601343655	0.0212893601343655	0.00758487324625168	5956	tags=40%, list=18%, signal=33%	Cdkn1a/Thbs1/Rassf1/Mmp9/Mdm2/Rb1/Braf/Myc/Vegfc/Cdkn2a/Mapk3/Nras/Pgf/Cdk4/Kras/E2f2
Notch signaling pathway	Notch signaling pathway	Notch signaling pathway	45	0.403698886792331	1.48493086583635	0.0235793732667503	0.0235793732667503	0.00833662052018493	4389	tags=31%, list=14%, signal=27%	Notch4/Lfng/Rbpj/Psen1/Dtx2/Ctbp2/Adam17/Numbl/Notch1/Ncstn/Maml3/Hdac1/Mfng/Ctbp1
Autoimmune thyroid disease	Autoimmune thyroid disease	Autoimmune thyroid disease	33	0.424892196509165	1.48710934763149	0.0257266248414038	0.0257266248414038	0.00902688590926448	6133	tags=36%, list=19%, signal=30%	Il10/H2-D1/Cd28/Fas/Tg/Cd80/Cga/H2-M3/Prf1/Cd86/Cd40/Ctla4
Endometrial cancer	Endometrial cancer	Endometrial cancer	52	0.382241787530174	1.44445028845282	0.0265182813130777	0.0265182813130777	0.00923470025940182	9621	tags=42%, list=30%, signal=30%	Pik3r5/Akt1/Elk1/Akt3/Grb2/Pik3cd/Pik3cg/Braf/Axin1/Myc/Ctnna1/Mapk3/Nras/Bad/Kras/Pik3cb/Apc/Gsk3b/Pik3r1/Araf/Pik3r3/Egf
Melanogenesis	Melanogenesis	Melanogenesis	90	0.327484249883626	1.37342183436478	0.034297057787332	0.034297057787332	0.0118544425973496	4864	tags=26%, list=15%, signal=22%	Camk2d/Edn1/Adcy1/Creb3l1/Prkcb/Creb3l2/Kit/Prkx/Gnai1/Mitf/Gnai2/Plcb4/Wnt5b/Wnt6/Prkcg/Adcy7/Ednrb/Creb3l4/Mapk3/Nras/Kitl/Calm1/Wnt11
Glycerolipid metabolism	Glycerolipid metabolism	Glycerolipid metabolism	43	-0.360618	-1.45853	0.0355107276386535	0.0355107276386535	0.0121830176694016	3867	tags=35%, list=12%, signal=31%	Lclat1/Pnpla3/Glyctk/Gpat2/Lipg/Dgkq/Tkfc/Awat2/Gpam/Aldh2/Mgll/Aldh7a1/Aldh3a2/Aldh9a1/Lipc
Phenylalanine metabolism	Phenylalanine metabolism	Phenylalanine metabolism	17	-0.493787	-1.5782	0.0382761010272358	0.0382761010272358	0.0130352046841979	3606	tags=53%, list=11%, signal=47%	Hpd/Maoa/Naa80/Pah/Mif/Maob/Ddc/Got2/Prdx6
Type II diabetes mellitus	Type II diabetes mellitus	Type II diabetes mellitus	42	0.401436965164941	1.46630767438711	0.0446841294298921	0.0446841294298921	0.0150514118955696	4094	tags=36%, list=13%, signal=31%	Socs3/Pkm/Pik3r5/Irs2/Hk2/Pik3cd/Pik3cg/Cacna1b/Tnf/Prkcd/Hk1/Prkce/Mapk3/Socs1/Hk3
One carbon pool by folate	One carbon pool by folate	One carbon pool by folate	17	-0.488185	-1.56029	0.044908881600329	0.044908881600329	0.0150514118955696	2615	tags=35%, list=8%, signal=32%	Amt/Ftcd/Dhfr/Mthfd1/Shmt2/Shmt1
Asthma	Asthma	Asthma	26	0.445182524835807	1.47287297187651	0.0451713395638629	0.0451713395638629	0.0150514118955696	8611	tags=42%, list=27%, signal=31%	Il10/Ear2/Fcer1g/Tnf/Ear10/Cd40/Ms4a2/Ccl11/H2-DMb1/Rnase2b/Ear1
ABC transporters	ABC transporters	ABC transporters	38	-0.359777	-1.42207	0.0472402169839527	0.0472402169839527	0.0156283424608565	3757	tags=47%, list=12%, signal=42%	Abcd2/Abcg5/Cftr/Abcc10/Abca9/Abcb8/Abcg8/Abcb4/Abca8b/Abcb7/Abca3/Abcb11/Abca2/Abcb6/Abcc6/Abcg2/Abcd3/Abcb10

## Sheet: GSEA_Itgam_KEGG_gsea
	ID	Description	setSize	enrichmentScore	NES	pvalue	p.adjust	qvalue	rank	leading_edge	core_enrichment
Oxidative phosphorylation	Oxidative phosphorylation	Oxidative phosphorylation	109	-0.710893	-3.55893	1.04205814418121e-28	1.04205814418121e-28	5.15544555542282e-27	2514	tags=61%, list=8%, signal=57%	Ndufb7/Atp4a/Ndufs2/Ndufc1/Ndufa11/Ndufa8/Ndufc2/Sdhc/Cox8a/Ndufv2/Ndufb4/Cox11/Ndufs8/Ndufs5/Ndufv3/mt-Nd2/Uqcr10/mt-Nd3/Ndufb2/Ppa2/Ndufa1/mt-Atp8/Ndufs4/Uqcrb/Ndufs6/Ndufs1/Sdhd/mt-Atp6/Ndufs7/Cox7c/Uqcrh/Cox4i1/Uqcrc2/Ndufa4/Cox7b/mt-Cytb/mt-Nd4l/Cox6b1/Cox7a2/Cox6a1/Ndufb6/Ndufa6/mt-Co1/Cox5b/Ndufb8/mt-Nd4/Uqcr11/Atp5pb/Cox5a/Uqcrc1/Ndufv1/Ndufa5/Cox6c/mt-Co3/Ndufab1/Ndufb5/Sdha/mt-Co2/Uqcrf…
Parkinson's disease	Parkinson's disease	Parkinson's disease	108	-0.697621	-3.46825	3.7582956897661e-27	3.7582956897661e-27	9.29683670626352e-26	3500	tags=69%, list=11%, signal=62%	mt-Nd5/Cox7a1/Slc18a2/Slc25a5/mt-Nd1/Uqcrq/Ppid/Casp3/Ndufb7/Ndufs2/Casp9/Ndufc1/Ndufa8/Ndufc2/Park7/Sdhc/Cox8a/Ndufv2/Cycs/Ndufb4/Ndufs8/Ndufs5/Ndufv3/mt-Nd2/Uqcr10/mt-Nd3/Ndufb2/Ndufa1/mt-Atp8/Ndufs4/Uqcrb/Ndufs6/Ndufs1/Sdhd/mt-Atp6/Ndufs7/Cox7c/Uqcrh/Cox4i1/Uqcrc2/Ndufa4/Cox7b/mt-Cytb/mt-Nd4l/Cox6b1/Cox7a2/Cox6a1/Ndufb6/Ndufa6/mt-Co1/Cox5b/Vdac1/Ndufb8/mt-Nd4/Uqcr11/Atp5pb/Cox5a/Uqcrc1/Ndufv1/…
Cytokine-cytokine receptor interaction	Cytokine-cytokine receptor interaction	Cytokine-cytokine receptor interaction	212	0.549983529550042	2.57150086236431	2.9813775688413e-21	2.9813775688413e-21	4.9166577451067e-20	4942	tags=51%, list=15%, signal=43%	Cxcl13/Il4ra/Ccl6/Clcf1/Inhbb/Csf2rb2/Cxcr2/Il1r2/Pdgfra/Il10/Ifnlr1/Osmr/Il1r1/Il20rb/Flt4/Tnfrsf11a/Tnfrsf21/Il22ra1/Il13ra1/Plekho2/Tgfb1/Ccr1/Tnfrsf1a/Pf4/Tnfrsf8/Csf3/Cxcl2/Ccl12/Csf3r/Il18rap/Cxcr4/Cxcl5/Tnfrsf1b/Il17ra/Il1b/Tnfrsf12a/Acvr1b/Ppbp/Tnfsf13b/Ccl7/Ltbr/Crlf2/Cxcl3/Il6ra/Csf1/Ccl4/Ifngr1/Tnf/Tnfsf15/Fas/Il23r/Cxcl1/Relt/Kit/Ccl2/Ifnar2/Mpl/Cxcl16/Acvrl1/Osm/Csf1r/Eda2r/Cxcl14/If…
Regulation of actin cytoskeleton	Regulation of actin cytoskeleton	Regulation of actin cytoskeleton	198	0.561935330899457	2.60270510967108	6.22782908023756e-21	6.22782908023756e-21	7.70284123082014e-20	6901	tags=53%, list=21%, signal=42%	Itgam/Itgb3/Myl12a/Cd14/Itga4/Itga2/Pdgfra/Actg1/Wasf2/Itgb2/Vav3/Fgf23/Fn1/Iqgap1/Gna13/Myh9/Actn4/Vav1/Pak2/Dock1/Arhgef7/Itga1/Ptk2/Itgav/Abi2/Itgal/Ppp1cc/Pik3r5/Itga5/Msn/Pxn/Fgfr4/Limk2/Pik3cd/Slc9a1/Ssh3/Pik3cg/Ssh1/Pip5k1a/Limk1/Itga3/Ezr/Actb/Pak4/Fgd3/Was/Arhgef6/Braf/Pip4k2a/Nckap1l/Itga9/Itga7/Git1/Arhgef1/Cyfip1/Baiap2/Itgb1/Fgfr1/Arpc5/Pdgfb/Pfn2/Ssh2/Cfl1/Arpc2/Rac2/Pip5k1b/Rock2/R…
Alzheimer's disease	Alzheimer's disease	Alzheimer's disease	143	-0.574142	-3.03469	3.77731859722167e-20	3.77731859722167e-20	3.73755734882986e-19	2833	tags=50%, list=9%, signal=46%	Itpr2/Casp3/Cdk5/Ndufb7/Ndufs2/Casp9/Bace1/Ndufc1/Ndufa8/Ndufc2/Ide/Sdhc/Cox8a/Ndufv2/Apoe/Cycs/Ndufb4/Ndufs8/Ndufs5/Ndufv3/Mapt/Ern1/Uqcr10/Chp2/Ndufb2/Ndufa1/mt-Atp8/Ndufs4/Uqcrb/Ndufs6/Ndufs1/Sdhd/mt-Atp6/Ndufs7/Cox7c/Uqcrh/Cox4i1/Uqcrc2/Ndufa4/Cox7b/mt-Cytb/Cox6b1/Cox7a2/Cox6a1/Ndufb6/Ndufa6/mt-Co1/Cox5b/Ndufb8/Uqcr11/Atp5pb/Cox5a/Mme/Uqcrc1/Ndufv1/Ndufa5/Cox6c/mt-Co3/Ndufab1/Ndufb5/Sdha/mt-C…
MAPK signaling pathway	MAPK signaling pathway	MAPK signaling pathway	247	0.515430575558236	2.43805992318109	1.23711601287361e-19	1.23711601287361e-19	1.02007811587824e-18	6178	tags=48%, list=19%, signal=39%	Rapgef2/Map4k4/Cd14/Map3k8/Rap1b/Il1r2/Pdgfra/Nfkb1/Mapk13/Il1r1/Flna/Fgf23/Rps6ka3/Mapkapk2/Map3k6/Akt3/Tgfb1/Srf/Map3k14/Tnfrsf1a/Pak2/Dusp16/Map3k3/Map4k3/Mapk14/Il1b/Dusp2/Rps6ka4/Nfkb2/Akt1/Dusp8/Fgfr4/Pla2g12a/Tab2/Ppp3cc/Arrb1/Pla2g4a/Cacna1f/Jund/Grb2/Relb/Jun/Daxx/Tnf/Cacna1h/Prkcb/Fas/Cacna1s/Prkx/Gadd45b/Gadd45g/Map3k1/Braf/Map2k4/Taok1/Ntf3/Dusp3/Cacna1b/Hspa2/Prkcg/Rasgrp1/Dusp4/Tab1…
Huntington's disease	Huntington's disease	Huntington's disease	157	-0.524547	-2.77843	8.31051584550728e-18	8.31051584550728e-18	5.87359766524575e-17	3500	tags=46%, list=11%, signal=42%	Slc25a5/Bdnf/Uqcrq/Polr2b/Ppid/Casp3/Tfam/Ndufb7/Ndufs2/Casp9/Creb3l3/Ndufc1/Ndufa8/Ndufc2/Polr2i/Gpx1/Sdhc/Cox8a/Ndufv2/Cycs/Ndufb4/Ndufs8/Ndufs5/Ndufv3/Uqcr10/Ndufb2/Ndufa1/mt-Atp8/Ndufs4/Uqcrb/Ndufs6/Ndufs1/Sdhd/mt-Atp6/Ndufs7/Cox7c/Uqcrh/Cox4i1/Uqcrc2/Ndufa4/Cox7b/mt-Cytb/Cox6b1/Cox7a2/Cox6a1/Ndufb6/Ndufa6/mt-Co1/Cox5b/Vdac1/Ndufb8/Uqcr11/Atp5pb/Cox5a/Uqcrc1/Ndufv1/Ndufa5/Cox6c/mt-Co3/Ndufab1…
Valine, leucine and isoleucine degradation	Valine, leucine and isoleucine degradation	Valine, leucine and isoleucine degradation	43	-0.801134	-3.28367	1.920134197438e-17	1.920134197438e-17	1.05679048038852e-16	2787	tags=77%, list=9%, signal=70%	Echs1/Mmut/Abat/Dbt/Acat1/Acat3/Bckdha/Aldh3a2/Aox1/Dld/Hmgcl/Hmgcs2/Hadh/Aldh2/Hadhb/Hadha/Hibch/Aldh6a1/Auh/Ehhadh/Acads/Aldh7a1/Pccb/Acad8/Acaa2/Aldh9a1/Ivd/Mccc2/Acadsb/Mccc1/Pcca/Mcee/Hibadh
Leishmania infection	Leishmania infection	Leishmania infection	63	0.720730352974405	2.8341848045039	1.92245927815359e-17	1.92245927815359e-17	1.05679048038852e-16	4661	tags=68%, list=14%, signal=59%	Itgam/Fcgr4/Ncf2/Itga4/C3/Nfkb1/Mapk13/Nfkbib/Il10/Itgb2/Tgfb1/Nfkbia/Ncf1/Mapk14/Myd88/Jak1/Il1b/Ptpn6/Tlr4/Tab2/Ncf4/Ifngr1/Jak2/Jun/Tnf/Prkcb/Nos2/Fcgr1/Cyba/Tab1/Il1a/Tlr2/Il12a/Elk1/Marcksl1/Itgb1/Irak4/Mapk12/Rela/Fos/Ifngr2/Mapk3/Ptgs2
Chemokine signaling pathway	Chemokine signaling pathway	Chemokine signaling pathway	171	0.544660373788172	2.48800387397593	5.41635514546014e-17	5.41635514546014e-17	2.67967044038554e-16	6882	tags=55%, list=21%, signal=44%	Cxcl13/Ccl6/Cxcr2/Rap1b/Nfkb1/Nfkbib/Vav3/Grk6/Akt3/Ccr1/Elmo1/Vav1/Nfkbia/Stat3/Pf4/Fgr/Cxcl2/Grk2/Ccl12/Gnai1/Ncf1/Jak3/Cxcr4/Cxcl5/Ptk2/Shc1/Plcb4/Pik3r5/Ppbp/Ccl7/Pxn/Hck/Akt1/Gngt2/Pik3cd/Cxcl3/Adcy1/Arrb1/Pik3cg/Gng2/Grb2/Ccl4/Jak2/Prex1/Prkcb/Cxcl1/Prkx/Gnai2/Was/Ccl2/Braf/Cxcl16/Cxcl14/Adcy7/Dock2/Ccl3/Ccr2/Prkcd/Rac2/Lyn/Ccl19/Rela/Gnb1/Rock2/Wasl/Nras/Ccl28/Gnb4/Grk5/Gnb5/Gsk3b/Mapk3/Cc…
Leukocyte transendothelial migration	Leukocyte transendothelial migration	Leukocyte transendothelial migration	108	0.608143991741248	2.64198685567155	1.03943451668498e-15	1.03943451668498e-15	4.67496863963582e-15	3647	tags=49%, list=11%, signal=44%	Itgam/Myl12a/Afdn/Ncf2/Itga4/Rap1b/Actg1/Mapk13/Itgb2/Vcam1/Esam/Vav3/Icam1/Pecam1/Actn4/Jam2/Vav1/Cybb/Gnai1/Ncf1/Cxcr4/Mmp9/Ptk2/Ctnnd1/Mapk14/Itgal/Pik3r5/Msn/Pxn/Ncf4/Pik3cd/Pik3cg/Ezr/Prkcb/Actb/Cdh5/Gnai2/F11r/Cldn15/Rapgef3/Prkcg/Cyba/Vasp/Plcg2/Itgb1/Cldn2/Ctnna1/Mapk12/Rac2/Cldn14/Rock2/Rhoh/Sipa1
Toll-like receptor signaling pathway	Toll-like receptor signaling pathway	Toll-like receptor signaling pathway	87	0.640009671053769	2.6892202429541	1.36037294084089e-15	1.36037294084089e-15	5.60855510697559e-15	6882	tags=67%, list=21%, signal=53%	Cd14/Map3k8/Nfkb1/Mapk13/Tbk1/Lbp/Ripk1/Akt3/Tlr8/Nfkbia/Cd80/Mapk14/Myd88/Tlr7/Il1b/Pik3r5/Akt1/Tlr4/Tab2/Pik3cd/Tlr6/Pik3cg/Ccl4/Jun/Tnf/Ikbke/Ticam2/Tlr1/Ifnar2/Map2k4/Tollip/Tab1/Ifnar1/Tlr2/Il6/Il12a/Ccl3/Irak4/Mapk12/Rela/Tlr9/Traf3/Cd86/Cd40/Fos/Ctsk/Mapk3/Traf6/Tlr3/Mapk11/Ikbkb/Il12b/Cxcl10/Spp1/Pik3cb/Pik3r1/Ccl5/Pik3r3
Peroxisome	Peroxisome	Peroxisome	78	-0.638215	-3.0106	2.41072686863109e-15	2.41072686863109e-15	9.17442613972965e-15	6086	tags=76%, list=19%, signal=62%	Abcd2/Idh2/Eci2/Pex16/Pex12/Prdx1/Pex19/Acaa1a/Gnpat/Pex3/Hao2/Hacl1/Mpv17l/Pxmp2/Pxmp4/Ech1/Pex11a/Pex1/Baat/Agxt/Pex13/Pex7/Acot8/Paox/Slc27a2/Acsl6/Pex14/Nudt12/Hsd17b4/Pex11g/Hmgcl/Hao1/Mlycd/Pex11b/Slc25a17/Pex5/Idh1/Acox3/Dhrs4/Acsl5/Gstk1/Acox1/Ehhadh/Pex26/Crot/Pex10/Phyh/Pex6/Acsl1/Ephx2/Pipox/Decr2/Abcd3/Pecr/Amacr/Scp2/Ddo/Cat/Sod1
Fatty acid metabolism	Fatty acid metabolism	Fatty acid metabolism	38	-0.786881	-3.1889	3.74721208689042e-15	3.74721208689042e-15	1.32420276754774e-14	2787	tags=71%, list=9%, signal=65%	Echs1/Adh5/Adh4/Acat1/Cpt2/Acat3/Acsl6/Aldh3a2/Acadvl/Adh1/Hadh/Aldh2/Hadhb/Hadha/Acox3/Acsl5/Acox1/Ehhadh/Acads/Aldh7a1/Acaa2/Aldh9a1/Adh7/Eci1/Acsl1/Gcdh/Acadsb
Metabolism of xenobiotics by cytochrome P450	Metabolism of xenobiotics by cytochrome P450	Metabolism of xenobiotics by cytochrome P450	59	-0.689987	-3.09491	8.72645707750872e-15	8.72645707750872e-15	2.87819987819586e-14	3150	tags=61%, list=10%, signal=55%	Gsta1/Gsto1/Ugt1a1/Adh5/Mgst3/Cyp1a1/Adh4/Gstt2/Ephx1/Akr1c20/Adh1/Gstz1/Ugt2b34/Gstm7/Gstp2/Gstp1/Gstk1/Gstm4/Ugt2b35/Gstm1/Ugt2b37/Ugt1a5/Cyp2c55/Ugt2b38/Ugt2b36/Cyp1a2/Mgst1/Gsta3/Adh7/Ugt1a9/Akr1c6/Dhdh/Ugt2b1/Cyp3a11/Cyp2f2/Ugt2a3
Jak-STAT signaling pathway	Jak-STAT signaling pathway	Jak-STAT signaling pathway	123	0.563628778271354	2.47468293703169	6.21118995528502e-14	6.21118995528502e-14	1.92056531512103e-13	6882	tags=54%, list=21%, signal=42%	Il4ra/Clcf1/Csf2rb2/Cbl/Il10/Ifnlr1/Osmr/Il20rb/Cblb/Il22ra1/Il13ra1/Socs3/Akt3/Stat3/Csf3/Csf3r/Spred2/Jak3/Jak1/Pik3r5/Ptpn6/Akt1/Crlf2/Pik3cd/Pik3cg/Il6ra/Grb2/Ifngr1/Jak2/Il23r/Bcl2l1/Ifnar2/Spred1/Mpl/Osm/Pias1/Ifnar1/Il6/Il12a/Il10rb/Il6st/Il3ra/Myc/Csf2ra/Socs1/Il7r/Epo/Spry2/Il7/Stam2/Lepr/Ifngr2/Ptpn11/Tslp/Il10ra/Il2rg/Stat4/Spry1/Il19/Pim1/Il12b/Ccnd3/Lif/Pik3cb/Pik3r1/Pik3r3
Neurotrophin signaling pathway	Neurotrophin signaling pathway	Neurotrophin signaling pathway	122	0.566999653133506	2.49057982739472	8.23151842701062e-14	8.23151842701062e-14	2.39555025430031e-13	6882	tags=53%, list=21%, signal=42%	Irak3/Rap1b/Nfkb1/Mapk13/Nfkbib/Rps6ka3/Mapkapk2/Camk2d/Akt3/Nfkbia/Map3k3/Shc1/Mapk14/Irs2/Nfkbie/Pik3r5/Rps6ka4/Akt1/Pik3cd/Pik3cg/Psen1/Grb2/Arhgdia/Jun/Map3k1/Prdm4/Braf/Ntf3/Arhgdib/Bcl2/Irak2/Plcg2/Ripk2/Irak4/Mapk12/Prkcd/Ywhah/Rps6ka2/Rela/Sh2b2/Rapgef1/Nras/Atf4/Bad/Gsk3b/Ptpn11/Mapk3/Abl1/Ngf/Bex3/Kras/Sh2b3/Rhoa/Traf6/Calm1/Bax/Mapk7/Ywhaz/Mapk11/Ikbkb/Cdc42/Pik3cb/Pik3r1/Calm2/Pik3r3
Pathways in cancer	Pathways in cancer	Pathways in cancer	312	0.430666253484087	2.07953341129355	1.62420211970368e-13	1.62420211970368e-13	4.46418126468262e-13	7042	tags=42%, list=22%, signal=33%	Cdkn1a/Runx1/Itga2/Pdgfra/Nfkb1/Cbl/Sufu/Fgf23/Fn1/Cblb/Hif1a/Slc2a1/Akt3/Tgfb1/Ets1/Nfkbia/Stat3/Ctbp2/Ppard/Zbtb16/Csf3r/Pld1/Rassf1/Mmp9/Ptk2/Itgav/Jak1/Ccdc6/Tpm3/Pik3r5/Nfkb2/Akt1/Ralgds/Foxo1/Pik3cd/Wnt5b/Mitf/Pik3cg/Itga3/Grb2/Jun/Rb1/Ncoa4/Birc2/Mdm2/Prkcb/Fas/Bcl2l1/Kit/Tpr/Braf/Cdkn2a/Tgfa/Igf1r/Spi1/Birc3/Nos2/Csf1r/Pias1/Bcl2/Prkcg/Plcg2/Il6/Jup/Kitl/Itgb1/Fgfr1/Col4a2/Pdgfb/Ctnna1/Co…
Focal adhesion	Focal adhesion	Focal adhesion	192	0.493328556489792	2.26801729681555	2.31520142076622e-13	2.31520142076622e-13	6.02850231446052e-13	6961	tags=45%, list=22%, signal=36%	Itgb3/Myl12a/Parvb/Itga4/Rap1b/Itga2/Pdgfra/Actg1/Flna/Vav3/Fn1/Flt4/Akt3/Actn4/Vav1/Pak2/Dock1/Thbs1/Itga1/Ptk2/Shc1/Itgav/Parvg/Tln1/Ppp1cc/Pik3r5/Itga5/Pxn/Akt1/Pik3cd/Pik3cg/Itga3/Grb2/Jun/Birc2/Prkcb/Actb/Pak4/Vwf/Braf/Itga9/Igf1r/Birc3/Itga7/Bcl2/Prkcg/Vasp/Elk1/Fyn/Itgb1/Col4a2/Pdgfb/Col4a1/Rac2/Vegfc/Col6a6/Hgf/Rock2/Itga6/Rapgef1/Ppp1r12a/Col6a1/Lamc1/Flt1/Pdgfrb/Zyx/Bad/Gsk3b/Mapk3/Diap…
Butanoate metabolism	Butanoate metabolism	Butanoate metabolism	33	-0.795409	-3.10509	2.94177021206868e-13	2.94177021206868e-13	7.27701052459095e-13	2832	tags=76%, list=9%, signal=69%	Pdha1/Echs1/Abat/Acat1/Acsm3/Acat3/Aldh3a2/Hmgcl/Hmgcs2/Hadh/Aldh2/Acsm2/Hadha/Ehhadh/Acads/Aldh7a1/Aldh5a1/Aacs/Bdh1/Aldh9a1/Acsm1/Pdhb/Acsm5/L2hgdh/Bdh2
Drug metabolism - cytochrome P450	Drug metabolism - cytochrome P450	Drug metabolism - cytochrome P450	61	-0.654924	-2.93188	4.1828817124426e-13	4.1828817124426e-13	9.85440804435098e-13	4516	tags=64%, list=14%, signal=55%	Cyp3a25/Cyp2e1/Ugt1a2/Maoa/Fmo5/Gsta1/Cyp2a5/Gsto1/Cyp2d22/Ugt1a1/Adh5/Mgst3/Adh4/Gstt2/Aox1/Adh1/Gstz1/Ugt2b34/Gstm7/Gstp2/Maob/Gstp1/Gstk1/Gstm4/Ugt2b35/Gstm1/Ugt2b37/Ugt1a5/Cyp2c55/Ugt2b38/Ugt2b36/Cyp1a2/Mgst1/Gsta3/Adh7/Ugt1a9/Ugt2b1/Cyp3a11/Ugt2a3
Propanoate metabolism	Propanoate metabolism	Propanoate metabolism	31	-0.799982	-3.04208	6.75371390244085e-13	6.75371390244085e-13	1.51877776753455e-12	2787	tags=77%, list=9%, signal=71%	Echs1/Mmut/Suclg2/Abat/Acss3/Acaca/Acat1/Acat3/Aldh3a2/Mlycd/Aldh2/Hadha/Acacb/Hibch/Aldh6a1/Ehhadh/Sucla2/Aldh7a1/Pccb/Aldh9a1/Suclg1/Pcca/Acss2/Mcee
Fc gamma R-mediated phagocytosis	Fc gamma R-mediated phagocytosis	Fc gamma R-mediated phagocytosis	94	0.597861288002261	2.53890833452769	1.13653538339557e-12	1.13653538339557e-12	2.44472141966094e-12	7072	tags=60%, list=22%, signal=47%	Plpp1/Inpp5d/Fcgr4/Wasf2/Vav3/Arf6/Gab2/Akt3/Vav1/Pld1/Ncf1/Syk/Pik3r5/Hck/Akt1/Asap1/Limk2/Pik3cd/Pla2g4a/Pik3cg/Pip5k1a/Limk1/Sphk1/Prkcb/Plpp2/Was/Ptprc/Prkcg/Fcgr1/Vasp/Plcg2/Dock2/Marcks/Marcksl1/Arpc5/Prkcd/Cfl1/Arpc2/Rac2/Lyn/Pip5k1b/Prkce/Arpc1b/Wasl/Pld2/Dnm2/Mapk3/Pip5k1c/Pak1/Cdc42/Fcgr2b/Arpc3/Pik3cb/Pik3r1/Pik3r3/Lat
Retinol metabolism	Retinol metabolism	Retinol metabolism	50	-0.688874	-2.94948	1.93894887787812e-12	1.93894887787812e-12	3.99695602018735e-12	3103	tags=54%, list=10%, signal=49%	Cyp2a5/Rdh11/Retsat/Cyp26c1/Ugt1a1/Adh5/Cyp1a1/Adh4/Rdh1/Rdh10/Adh1/Ugt2b34/Dhrs3/Dhrs4/Ugt2b35/Ugt2b37/Ugt1a5/Cyp2c55/Ugt2b38/Ugt2b36/Cyp1a2/Adh7/Ugt1a9/Awat2/Ugt2b1/Cyp3a11/Ugt2a3
Hematopoietic cell lineage	Hematopoietic cell lineage	Hematopoietic cell lineage	78	0.611062759666111	2.50651336019053	3.14322603822614e-12	3.14322603822614e-12	6.22027889670016e-12	4910	tags=55%, list=15%, signal=47%	Itgam/Cd38/Cd33/Itgb3/Il4ra/Cd14/Itga4/Il1r2/Itga2/Cd36/Il1r1/Csf3/Csf3r/Itga1/Cd9/Il1b/Itga5/Tfrc/Cd55/Il6ra/Csf1/Itga3/Gp9/Tnf/Cd44/Kit/Cd37/Csf1r/Fcgr1/Il1a/Il6/Il3ra/Kitl/Cd34/Csf2ra/Itga6/Il7r/Epo/Gp1bb/Il7/Cd8b1/Gp5/Gp1ba
Endocytosis	Endocytosis	Endocytosis	178	0.486838364712747	2.22955312932357	1.24509535627954e-11	1.24509535627954e-11	2.36920978725256e-11	6859	tags=49%, list=21%, signal=39%	Cxcr2/Agap1/Pdgfra/Cbl/Git2/Adrb2/Arf6/Vps37b/Rab31/Cblb/Ehd1/Sh3kbp1/Grk6/Sh3glb1/Grk2/Acap2/Chmp4b/Pld1/Cxcr4/Vps37c/Rnf41/Ehd4/H2-D1/Chmp1b/Tfrc/Psd/Asap1/Fgfr4/Arrb1/Pip5k1a/Psd4/Epn2/Rbsn/Rab11b/Mdm2/Ap2a1/Cltc/Kit/Smurf2/Igf1r/Hspa2/Csf1r/Git1/Chmp2b/Mvb12b/H2-M3/Cltb/Smap2/Sh3gl1/Arap3/Smap1/Arap1/Pip5k1b/Eps15/Pard6g/Chmp4c/Pld2/Dnm2/Flt1/Ap2a2/Grk5/Stam2/Arfgap3/Ap2b1/Vps36/Rab11fip4/Pip…
ErbB signaling pathway	ErbB signaling pathway	ErbB signaling pathway	84	0.589753963224948	2.45985132141112	1.86184989644123e-11	1.86184989644123e-11	3.41157680829388e-11	6961	tags=54%, list=22%, signal=42%	Cdkn1a/Cbl/Hbegf/Cblb/Camk2d/Akt3/Nck1/Pak2/Ptk2/Shc1/Pik3r5/Akt1/Pik3cd/Pik3cg/Eif4ebp1/Grb2/Jun/Prkcb/Pak4/Braf/Map2k4/Nrg4/Tgfa/Prkcg/Plcg2/Elk1/Myc/Nrg1/Ereg/Nrg2/Nras/Bad/Gsk3b/Mapk3/Abl1/Kras/Abl2/Areg/Pak1/Araf/Pik3cb/Src/Pik3r1/Pik3r3/Erbb2
T cell receptor signaling pathway	T cell receptor signaling pathway	T cell receptor signaling pathway	105	0.562540914380444	2.4294062828408	1.96982420184734e-11	1.96982420184734e-11	3.48051644687312e-11	7072	tags=53%, list=22%, signal=42%	Map3k8/Nfkb1/Cbl/Mapk13/Nfkbib/Il10/Vav3/Cd28/Cblb/Akt3/Nck1/Map3k14/Vav1/Nfkbia/Bcl10/Pak2/Mapk14/Nfkbie/Pik3r5/Ptpn6/Akt1/Pik3cd/Ppp3cc/Pik3cg/Grb2/Jun/Tnf/Pak4/Ptprc/Nfatc1/Rasgrp1/Lcp2/Fyn/Ppp3r1/Mapk12/Rela/Lck/Nras/Fos/Malt1/Gsk3b/Mapk3/Cd8b1/Cd247/Kras/Rhoa/Pdcd1/Mapk11/Ikbkb/Cdk4/Pak1/Cdc42/Pik3cb/Pik3r1/Pik3r3/Lat
B cell receptor signaling pathway	B cell receptor signaling pathway	B cell receptor signaling pathway	74	0.609070477753324	2.47738094360497	8.64432949007941e-11	8.64432949007941e-11	1.47471319794458e-10	4830	tags=49%, list=15%, signal=41%	Inpp5d/Nfkb1/Nfkbib/Pirb/Vav3/Akt3/Ifitm1/Vav1/Nfkbia/Bcl10/Pik3ap1/Syk/Nfkbie/Pik3r5/Ptpn6/Akt1/Pik3cd/Ppp3cc/Pik3cg/Grb2/Jun/Prkcb/Nfatc1/Plcg2/Btk/Ppp3r1/Rac2/Lyn/Rela/Dapp1/Nras/Fos/Malt1/Gsk3b/Mapk3/Kras
NOD-like receptor signaling pathway	NOD-like receptor signaling pathway	NOD-like receptor signaling pathway	57	0.641919973549258	2.48029337160841	2.06807002953959e-10	2.06807002953959e-10	3.41050145222318e-10	5803	tags=68%, list=18%, signal=56%	Mefv/Naip2/Nfkb1/Mapk13/Nfkbib/Tnfaip3/Nfkbia/Nlrp3/Cxcl2/Ccl12/Casp4/Mapk14/Il1b/Ccl7/Nlrc4/Tab2/Cxcl3/Nlrp1a/Nod1/Tnf/Birc2/Cxcl1/Pycard/Ccl2/Pstpip1/Birc3/Tab1/Ripk2/Il6/Card9/Mapk12/Nod2/Rela/Trip6/Mapk3/Casp1/Traf6/Mapk11/Ikbkb
Natural killer cell mediated cytotoxicity	Natural killer cell mediated cytotoxicity	Natural killer cell mediated cytotoxicity	102	0.543013036278556	2.33095022066927	2.32131701198126e-10	2.32131701198126e-10	3.70464854204141e-10	7134	tags=54%, list=22%, signal=42%	Fcgr4/Itgb2/Vav3/Icam1/Vav1/Shc1/Syk/H2-D1/Itgal/Pik3r5/Ptpn6/Pik3cd/Ppp3cc/Pik3cg/Grb2/Cd48/Ifngr1/Tnf/Prkcb/Fas/Tyrobp/Hcst/Braf/Ifnar2/Fcer1g/Nfatc1/Prkcg/Lcp2/Ifnar1/Plcg2/Fyn/Ppp3r1/H2-M3/Rac2/Lck/Prf1/Nras/Tnfrsf10b/Cd244a/Sh3bp2/Ifngr2/Ptpn11/Mapk3/Cd247/Kras/Klrc2/Ulbp1/Pak1/Araf/Icam2/Pik3cb/Pik3r1/Pik3r3/Lat/Gzmb
Tryptophan metabolism	Tryptophan metabolism	Tryptophan metabolism	38	-0.68989	-2.79583	6.46549221965704e-10	6.46549221965704e-10	9.99599126065397e-10	3872	tags=71%, list=12%, signal=63%	Aldh1b1/Maoa/Tdo2/Echs1/Kmo/Cyp1a1/Acat1/Kynu/Acat3/Afmid/Aldh3a2/Aox1/Hadh/Aldh2/Hadha/Maob/Ddc/Ehhadh/Aldh7a1/Ido2/Aadat/Cyp1a2/Aldh9a1/Gcdh/Haao/Cat/Inmt
Cell adhesion molecules (CAMs)	Cell adhesion molecules (CAMs)	Cell adhesion molecules (CAMs)	118	0.510579375970178	2.23229842344961	1.41750114088942e-09	1.41750114088942e-09	2.10762347104765e-09	3864	tags=40%, list=12%, signal=35%	Itgam/Ptprm/Selp/Itga4/Itgb2/Vcam1/Esam/Cd28/Icam1/Pecam1/Sdc1/Jam2/Nfasc/Cd80/Itgav/Glg1/H2-D1/Pvr/Pdcd1lg2/Itgal/Mpzl1/Sele/Sdc4/Siglec1/Cdh5/Selplg/Cdh4/Sell/F11r/Mag/Cd274/Ptprc/Cldn15/Itga9/Icosl/Sdc3/Vcan/Cdh3/Itgb1/Cldn2/Spn/Cd34/H2-M3/Cldn14/Cd86/Itga6/Cd40
Citrate cycle (TCA cycle)	Citrate cycle (TCA cycle)	Citrate cycle (TCA cycle)	29	-0.748816	-2.81027	1.44843059818807e-09	1.44843059818807e-09	2.10762347104765e-09	2911	tags=69%, list=9%, signal=63%	Aco2/Dlst/Pdha1/Suclg2/Mdh2/Cs/Dlat/Sdhc/Dld/Idh1/Sucla2/Aco1/Sdhd/Acly/Suclg1/Mdh1/Pdhb/Sdha/Sdhb/Idh3b
Ascorbate and aldarate metabolism	Ascorbate and aldarate metabolism	Ascorbate and aldarate metabolism	22	-0.794221	-2.78152	3.6364327563126e-09	3.6364327563126e-09	5.14022073824638e-09	4024	tags=77%, list=12%, signal=68%	Ugt1a2/Aldh1b1/Ugt1a1/Aldh3a2/Ugdh/Aldh2/Ugt2b34/Ugt2b35/Aldh7a1/Ugt2b37/Ugt1a5/Ugt2b38/Ugt2b36/Aldh9a1/Ugt1a9/Ugt2b1/Ugt2a3
Chronic myeloid leukemia	Chronic myeloid leukemia	Chronic myeloid leukemia	73	0.579554621162991	2.34617743409474	3.96361894542146e-09	3.96361894542146e-09	5.44707866768447e-09	6882	tags=55%, list=21%, signal=43%	Cdkn1a/Runx1/Nfkb1/Cbl/Gab2/Cblb/Akt3/Tgfb1/Nfkbia/Ctbp2/Shc1/Pik3r5/Akt1/Pik3cd/Pik3cg/Grb2/Rb1/Mdm2/Bcl2l1/Braf/Cdkn2a/Myc/Tgfbr2/Rela/Nras/Hdac1/Bad/Ptpn11/Mapk3/Abl1/Kras/Ctbp1/Ikbkb/Cdk4/Araf/E2f2/Pik3cb/Pik3r1/Tgfb3/Pik3r3
Epithelial cell signaling in Helicobacter pylori infection	Epithelial cell signaling in Helicobacter pylori infection	Epithelial cell signaling in Helicobacter pylori infection	66	0.591278457855509	2.34418561296519	4.9720012721334e-09	4.9720012721334e-09	6.64819515761792e-09	7969	tags=65%, list=25%, signal=49%	Cxcr2/Nfkb1/Mapk13/Hbegf/Atp6v0e/Jam2/Map3k14/Nfkbia/Atp6v1b2/Cxcl2/Mapk14/Atp6v0a1/Adam17/Atp6v1g1/Cxcl3/Nod1/Adam10/Jun/Cxcl1/F11r/Map2k4/Git1/Plcg2/Atp6v0c/Tjp1/Mapk12/Lyn/Rela/Atp6v0a4/Ptpn11/Tcirg1/Atp6ap1/Mapk11/Ikbkb/Pak1/Cdc42/Atp6v0a2/Src/Ccl5/Atp6v1c1/Ptprz1/Atp6v1a/Atp6v0d1
Pentose and glucuronate interconversions	Pentose and glucuronate interconversions	Pentose and glucuronate interconversions	23	-0.780822	-2.74583	5.67377853653158e-09	5.67377853653158e-09	7.38691388412699e-09	2692	tags=83%, list=8%, signal=76%	Dcxr/Ugt1a10/Ugt1a2/Ugt1a1/Rpe/Ugdh/Ugt2b34/Ugt2b35/Ugt2b37/Cryl1/Ugt1a5/Ugp2/Ugt2b38/Ugt2b36/Ugt1a9/Dhdh/Xylb/Ugt2b1/Ugt2a3
Hypertrophic cardiomyopathy (HCM)	Hypertrophic cardiomyopathy (HCM)	Hypertrophic cardiomyopathy (HCM)	78	0.557053683932683	2.28497397204103	5.95158003512045e-09	5.95158003512045e-09	7.54991259515955e-09	7567	tags=55%, list=23%, signal=42%	Itgb3/Itga4/Itga2/Actg1/Ace/Slc8a1/Tgfb1/Prkab1/Itga1/Itgav/Tpm3/Itga5/Sgcb/Emd/Cacna1f/Itga3/Tpm4/Tnf/Actb/Cacna1s/Atp2a2/Itga9/Itga7/Il6/Cacna2d1/Mybpc3/Tpm1/Itgb1/Prkab2/Lmna/Itga6/Cacnb1/Cacna2d4/Itgb7/Sgca/Tgfb3/Actc1/Ttn/Cacnb3/Cacna2d2/Itgb5/Itga2b/Des
Cell cycle	Cell cycle	Cell cycle	121	0.491932248808911	2.15666042518787	1.04633212650727e-08	1.04633212650727e-08	1.29414763015372e-08	8335	tags=60%, list=26%, signal=44%	Cul1/Cdkn1a/Tgfb1/Cdc14a/Mad1l1/Stag1/Orc2/Rb1/Mdm2/Gadd45b/Gadd45g/Cdkn2a/Anapc4/Cdc16/Cdc27/Mcm7/Orc1/E2f4/Cdc25a/Cdkn2d/Myc/Ywhah/Anapc10/Pcna/Espl1/Chek1/Smc1b/Cdc6/Mad2l2/Cdc7/Mcm4/Bub1b/Smad2/Plk1/Orc6/Rbl1/Mcm2/Hdac1/Gadd45a/Anapc5/Gsk3b/Cdc45/Abl1/Pkmyt1/Mcm3/Fzr1/Sfn/Bub1/Mcm6/Ywhaz/Cdc25b/Cdk4/Anapc2/Ccnd3/Smc3/Ccna2/E2f2/Rad21/Tgfb3/Mcm5/Ccne2/Atr/Crebbp/Bub3/Cdk1/Cdc25c/Tfdp1/Dbf4/Ccn…
Biosynthesis of unsaturated fatty acids	Biosynthesis of unsaturated fatty acids	Biosynthesis of unsaturated fatty acids	23	-0.766989	-2.69718	2.01773407733865e-08	2.01773407733865e-08	2.43474972105049e-08	4023	tags=74%, list=12%, signal=65%	Hacd1/Acot7/Baat/Hsd17b12/Acot1/Hacd2/Hadha/Acox3/Elovl6/Acox1/Scd1/Elovl5/Fads2/Elovl2/Tecr/Fads1/Pecr
Pyruvate metabolism	Pyruvate metabolism	Pyruvate metabolism	37	-0.651865	-2.64217	2.18831854025622e-08	2.18831854025622e-08	2.57771858125419e-08	3098	tags=59%, list=10%, signal=54%	Grhpr/Pdha1/Acot12/Mdh2/Acaca/Acat1/Dlat/Acat3/Aldh3a2/Dld/Aldh2/Acacb/Me1/Aldh7a1/Acyp1/Glo1/Pklr/Aldh9a1/Mdh1/Pdhb/Acss2/Hagh
Progesterone-mediated oocyte maturation	Progesterone-mediated oocyte maturation	Progesterone-mediated oocyte maturation	79	0.544148102846909	2.24675981677094	2.51748177941378e-08	2.51748177941378e-08	2.89649066419701e-08	8048	tags=56%, list=25%, signal=42%	Mapk13/Rps6ka3/Akt3/Gnai1/Mapk14/Pik3r5/Akt1/Pik3cd/Adcy1/Pik3cg/Prkx/Gnai2/Braf/Anapc4/Cdc16/Igf1r/Cdc27/Adcy7/Cdc25a/Mapk12/Rps6ka2/Anapc10/Mad2l2/Plk1/Anapc5/Cpeb1/Mapk3/Pkmyt1/Kras/Fzr1/Bub1/Cdc25b/Mapk11/Anapc2/Araf/Ccna2/Pik3cb/Pik3r1/Pik3r3/Pde3a/Cdk1/Cdc25c/Ccnb1/Spdya
Dilated cardiomyopathy	Dilated cardiomyopathy	Dilated cardiomyopathy	84	0.525824648412784	2.19320349990657	4.36364319395232e-08	4.36364319395232e-08	4.90648875875022e-08	7567	tags=51%, list=23%, signal=39%	Itgb3/Itga4/Itga2/Actg1/Slc8a1/Tgfb1/Itga1/Itgav/Tpm3/Itga5/Sgcb/Adcy1/Emd/Cacna1f/Itga3/Tpm4/Tnf/Actb/Cacna1s/Prkx/Atp2a2/Itga9/Itga7/Adcy7/Cacna2d1/Mybpc3/Tpm1/Itgb1/Lmna/Itga6/Cacnb1/Cacna2d4/Itgb7/Sgca/Tgfb3/Adrb1/Actc1/Ttn/Cacnb3/Cacna2d2/Itgb5/Itga2b/Des
Fc epsilon RI signaling pathway	Fc epsilon RI signaling pathway	Fc epsilon RI signaling pathway	70	0.563282101750362	2.26517840505898	4.70682872079018e-08	4.70682872079018e-08	5.17475906145354e-08	7307	tags=56%, list=23%, signal=43%	Inpp5d/Mapk13/Vav3/Gab2/Akt3/Vav1/Mapk14/Syk/Pik3r5/Akt1/Pla2g12a/Pik3cd/Pla2g4a/Pik3cg/Grb2/Tnf/Prkcb/Map2k4/Fcer1g/Lcp2/Plcg2/Btk/Fyn/Mapk12/Prkcd/Rac2/Lyn/Prkce/Nras/Ms4a2/Mapk3/Kras/Pla2g12b/Mapk11/Pik3cb/Pik3r1/Pik3r3/Lat/Pla2g2d
beta-Alanine metabolism	beta-Alanine metabolism	beta-Alanine metabolism	22	-0.754154	-2.6412	8.65279707381964e-08	8.65279707381964e-08	9.30621195582433e-08	3872	tags=68%, list=12%, signal=60%	Dpyd/Aldh1b1/Echs1/Abat/Dpys/Upb1/Cndp1/Aldh3a2/Mlycd/Aldh2/Hadha/Hibch/Ehhadh/Aldh7a1/Aldh9a1
PPAR signaling pathway	PPAR signaling pathway	PPAR signaling pathway	65	-0.52385	-2.40233	1.52168775837639e-07	1.52168775837639e-07	1.60177658776463e-07	2544	tags=40%, list=8%, signal=37%	Cyp27a1/Rxrg/Cyp7a1/Slc27a5/Fabp2/Cpt2/Fabp5/Slc27a2/Acsl6/Hmgcs2/Ppara/Cyp8b1/Apoc3/Acox3/Acsl5/Acox1/Sorbs1/Me1/Ehhadh/Scd1/Fads2/Acsl1/Apoa2/Dbi/Fabp1/Scp2
Glioma	Glioma	Glioma	62	0.567716381469157	2.23393	1.8801794330703e-07	1.8801794330703e-07	1.91660858923447e-07	8298	tags=58%, list=26%, signal=43%	Cdkn1a/Pdgfra/Camk2d/Akt3/Shc1/Pik3r5/Akt1/Pik3cd/Pik3cg/Grb2/Rb1/Mdm2/Prkcb/Braf/Cdkn2a/Tgfa/Igf1r/Prkcg/Plcg2/Pdgfb/Nras/Pdgfrb/Mapk3/Kras/Calm1/Cdk4/Araf/E2f2/Pik3cb/Pik3r1/Calm2/Pik3r3/Calm3/Egf/Sos2/Prkca
RIG-I-like receptor signaling pathway	RIG-I-like receptor signaling pathway	RIG-I-like receptor signaling pathway	53	0.598665267954341	2.27472544473349	1.89825808146521e-07	1.89825808146521e-07	1.91660858923447e-07	6373	tags=55%, list=20%, signal=44%	Nfkb1/Mapk13/Nfkbib/Tbk1/Ripk1/Nfkbia/Tank/Mapk14/Sting1/Tnf/Ikbke/Map3k1/Azi2/Il12a/Mapk12/Ddx3x/Rela/Nlrx1/Traf3/Traf2/Pin1/Traf6/Cyld/Mapk11/Ikbkb/Atg12/Tbkbp1/Il12b/Cxcl10
Tight junction	Tight junction	Tight junction	121	0.466247021286311	2.04405485024527	2.39570636264722e-07	2.39570636264722e-07	2.37048840093514e-07	6718	tags=42%, list=21%, signal=34%	Myl12a/Prkch/Afdn/Actg1/Myh9/Akt3/Actn4/Jam2/Ppp2cb/Gnai1/Sptan1/Akt1/Hcls1/Epb41l3/Ppp2r1a/Prkcb/Actb/Gnai2/F11r/Cttn/Epb41/Tjap1/Cldn15/Ybx3/Prkcg/Epb41l2/Cldn2/Tjp1/Ctnna1/Prkcd/Cldn14/Ppp2ca/Prkce/Rras/Pard6g/Nras/Ppp2r2d/Kras/Ppp2r2a/Rhoa/Epb41l1/Cldn4/Magi2/Cdk4/Vapa/Cdc42/Sympk/Rras2/Amotl1/Myl12b/Src
Renal cell carcinoma	Renal cell carcinoma	Renal cell carcinoma	69	0.541343578874877	2.16489282527865	3.00846243538922e-07	3.00846243538922e-07	2.91842589191524e-07	8343	tags=59%, list=26%, signal=44%	Rap1b/Hif1a/Slc2a1/Akt3/Tgfb1/Ets1/Pak2/Pik3r5/Akt1/Pik3cd/Pik3cg/Grb2/Jun/Pak4/Braf/Tgfa/Pdgfb/Vegfc/Arnt/Epas1/Hgf/Rapgef1/Nras/Ptpn11/Mapk3/Kras/Pgf/Egln2/Pak1/Cdc42/Araf/Egln1/Pik3cb/Pik3r1/Tgfb3/Pik3r3/Crebbp/Vhl/Sos2/Ep300/Rac1
Steroid hormone biosynthesis	Steroid hormone biosynthesis	Steroid hormone biosynthesis	47	-0.574514	-2.42082	3.67771746475726e-07	3.67771746475726e-07	3.49904293205651e-07	5303	tags=64%, list=16%, signal=53%	Ugt1a10/Srd5a2/Akr1d1/Cyp3a25/Hsd3b1/Ugt1a2/Hsd17b1/Ugt1a1/Hsd17b12/Cyp7b1/Cyp7a1/Cyp1a1/Akr1c20/Ugt2b34/Ugt2b35/Hsd17b6/Ugt2b37/Ugt1a5/Ugt2b38/Ugt2b36/Hsd11b1/Comt/Ugt1a9/Hsd17b2/Akr1c6/Ugt2b1/Srd5a1/Hsd3b3/Cyp3a11/Ugt2a3
Melanoma	Melanoma	Melanoma	64	0.549551997882551	2.16467528592725	4.18277549118814e-07	4.18277549118814e-07	3.90447761838814e-07	6901	tags=48%, list=21%, signal=38%	Cdkn1a/Pdgfra/Fgf23/Akt3/Pik3r5/Akt1/Pik3cd/Mitf/Pik3cg/Rb1/Mdm2/Braf/Cdkn2a/Igf1r/Fgfr1/Pdgfb/Hgf/Nras/Pdgfrb/Bad/Mapk3/Fgf22/Fgf7/Kras/Cdk4/Araf/E2f2/Pik3cb/Pik3r1/Pik3r3/Pdgfc
Pathogenic Escherichia coli infection	Pathogenic Escherichia coli infection	Pathogenic Escherichia coli infection	51	0.590159727698761	2.2166694437867	4.28181056549204e-07	4.28181056549204e-07	3.92290636604534e-07	6784	tags=67%, list=21%, signal=53%	Cd14/Actg1/Tubb1/Nck1/Arhgef2/Hcls1/Tlr4/Krt18/Ezr/Actb/Was/Cttn/Tubb3/Fyn/Itgb1/Arpc5/Arpc2/Rock2/Arpc1b/Wasl/Tuba1b/Abl1/Ncl/Tubb5/Rhoa/Tubb6/Ywhaz/Tubb2b/Tuba1a/Tuba1c/Tubb2a/Cdc42/Arpc3/Tuba8
Lysosome	Lysosome	Lysosome	115	0.467983663419425	2.04808720499913	6.34680371917394e-07	6.34680371917394e-07	5.70908659906556e-07	7369	tags=52%, list=23%, signal=40%	Cln5/Slc11a1/Psap/Lgmn/Hgsnat/Ctsg/Idua/Cd68/Sumf1/Laptm5/Ap1s2/Atp6v0a1/Ctsc/Ctsl/Galc/Ctsd/Ctsz/Gnptab/Hexb/Cltc/Ap1b1/Ctss/Cd63/Ap1m1/Slc11a2/Gla/Gns/Atp6v0c/Ppt1/Asah1/Cltb/Acp2/Ctsa/Ap4e1/Naga/Napsa/Ctsk/Ap3d1/Gusb/Ctso/Atp6v0a4/Tcirg1/Atp6ap1/Sgsh/Npc2/M6pr/Arsg/Ap4b1/Laptm4a/Ppt2/Gga1/Ctse/Cln3/Atp6v0a2/Galns/Lamp1/Ctsb/Entpd4/Clta/Ctsh
Gap junction	Gap junction	Gap junction	79	0.509711903547164	2.10457450283859	6.81605882841949e-07	6.81605882841949e-07	6.02170610781421e-07	8298	tags=58%, list=26%, signal=43%	Gja1/Pdgfra/Tubb1/Gnai1/Plcb4/Adcy1/Grb2/Prkcb/Prkx/Itpr3/Gnai2/Tubb3/Prkcg/Adcy7/Lpar1/Tjp1/Pdgfb/Htr2a/Csnk1d/Nras/Itpr1/Pdgfrb/Tuba1b/Mapk3/Tubb5/Grm1/Kras/Tubb6/Mapk7/Tubb2b/Tuba1a/Tuba1c/Tubb2a/Plcb2/Src/Tuba8/Adrb1/Pdgfc/Prkg1/Gucy1a1/Cdk1/Htr2b/Gnaq/Egf/Sos2/Prkca
Drug metabolism - other enzymes	Drug metabolism - other enzymes	Drug metabolism - other enzymes	45	-0.572728	-2.38141	7.93239834465082e-07	7.93239834465082e-07	6.8849994865852e-07	5303	tags=58%, list=16%, signal=48%	Ugt1a10/Dpyd/Cyp3a25/Ces2h/Ugt1a2/Nat2/Cyp2a5/Ugt1a1/Dpys/Upb1/Upp2/Ugt2b34/Ugt2b35/Ugt2b37/Ugt1a5/Tymp/Ugt2b38/Umps/Ugt2b36/Tpmt/Ces1d/Uck1/Ugt1a9/Ugt2b1/Cyp3a11/Ugt2a3
Glycosaminoglycan biosynthesis - chondroitin sulfate	Glycosaminoglycan biosynthesis - chondroitin sulfate	Glycosaminoglycan biosynthesis - chondroitin sulfate	21	0.749431839424971	2.32710581602648	1.19496093628004e-06	1.19496093628004e-06	1.01929517250748e-06	5216	tags=71%, list=16%, signal=60%	Chst15/Chst11/Chpf2/Ust/Chsy1/Csgalnact2/Chst12/Chpf/Xylt1/Dse/Chst14/B3galt6/Xylt2/Csgalnact1/Chsy3
Arrhythmogenic right ventricular cardiomyopathy (ARVC)	Arrhythmogenic right ventricular cardiomyopathy (ARVC)	Arrhythmogenic right ventricular cardiomyopathy (ARVC)	68	0.528918786265425	2.11529148330248	1.67599352558966e-06	1.67599352558966e-06	1.4053826173544e-06	7567	tags=50%, list=23%, signal=38%	Itgb3/Gja1/Itga4/Itga2/Actg1/Slc8a1/Actn4/Itga1/Itgav/Itga5/Sgcb/Emd/Cacna1f/Itga3/Actb/Cacna1s/Atp2a2/Itga9/Itga7/Cacna2d1/Jup/Itgb1/Ctnna1/Lmna/Itga6/Cacnb1/Cacna2d4/Itgb7/Sgca/Cacnb3/Cacna2d2/Itgb5/Itga2b/Des
Pancreatic cancer	Pancreatic cancer	Pancreatic cancer	69	0.523411434535106	2.09318019740614	1.90973884907393e-06	1.90973884907393e-06	1.57469694572763e-06	6961	tags=54%, list=22%, signal=42%	Nfkb1/Akt3/Tgfb1/Stat3/Pld1/Jak1/Pik3r5/Akt1/Ralgds/Pik3cd/Pik3cg/Rb1/Bcl2l1/Arhgef6/Braf/Cdkn2a/Tgfa/Rac2/Tgfbr2/Rela/Vegfc/Ralb/Smad2/Bad/Mapk3/Kras/Pgf/Ikbkb/Cdk4/Cdc42/Araf/E2f2/Pik3cb/Pik3r1/Tgfb3/Pik3r3/Erbb2
Apoptosis	Apoptosis	Apoptosis	80	0.498556931339447	2.06066259414727	2.14678042589562e-06	2.14678042589562e-06	1.74113339114917e-06	4768	tags=45%, list=15%, signal=38%	Irak3/Csf2rb2/Nfkb1/Il1r1/Ripk1/Akt3/Map3k14/Tnfrsf1a/Nfkbia/Myd88/Il1b/Pik3r5/Apaf1/Akt1/Pik3cd/Ppp3cc/Pik3cg/Tnf/Birc2/Fas/Bcl2l1/Prkx/Birc3/Bcl2/Irak2/Il1a/Ppp3r1/Il3ra/Irak4/Prkar1a/Rela/Traf2/Tnfrsf10b/Bad/Ngf/Prkar2b
Ribosome	Ribosome	Ribosome	83	0.49337641041093	2.05092906890655	2.8727841173778e-06	2.8727841173778e-06	2.29237442303492e-06	12902	tags=81%, list=40%, signal=49%	Rplp0/Rps15a/Rps28/Rps12/Rps10/Rps9/Rplp2/Rpl37a/Rpl5/Rps7/Rps6/Rpl4/Rps13/Rps20/Rpsa/Rpl35/Rpl27a/Rps18/Rpl39/Rpl13a/Rps23/Fau/Rps29/Rpl30/Rps16/Rpl3/Rps26/Rps24/Rpl18a/Rpl10a/Rps3/Rps5/Rpl27/Rpl23a/Rpl8/Rpl12/Rps21/Rpl18/Rpl31/Rps25/Rps19/Rps27a/Rpl17/Rpl26/Rpl37/Rpl29/Rpl38/Rpl9/Rpl36a/Rpl32/Rplp1/Rpl23/Rpl28/Rpl36/Rps3a1/Rpl34/Rps11/Rpl13/Rpl7/Rpl11/Rpl19/Rpl22l1/Rpl15/Rps15/Rps4x/Rpl21/Rps27
Axon guidance	Axon guidance	Axon guidance	121	0.440274865257216	1.93019136355502	3.34784093037092e-06	3.34784093037092e-06	2.62904801549596e-06	7516	tags=45%, list=23%, signal=34%	Sema3f/Sema6d/Rnd1/Sema6b/Nck1/Sema4b/Pak2/Gnai1/Cxcr4/Ptk2/Fes/Sema4c/Plxnb1/Limk2/Ppp3cc/Efna1/Limk1/Srgap1/Robo1/Pak4/Gnai2/Nfatc1/Rasa1/Fyn/Ppp3r1/Itgb1/Cfl1/Srgap2/Rac2/Efnb2/Epha4/Rock2/Sema4d/Nras/Epha2/Plxna1/Gsk3b/Mapk3/Abl1/Ephb4/Kras/Rhod/Rhoa/Unc5b/Unc5a/Pak1/Cdc42/Plxnc1/Sema7a/Sema3g/Ephb2/L1cam/Sema3a/Sema3d
Phosphatidylinositol signaling system	Phosphatidylinositol signaling system	Phosphatidylinositol signaling system	72	0.512935231485503	2.07279490519353	4.5950611791896e-06	4.5950611791896e-06	3.55210321417617e-06	7664	tags=56%, list=24%, signal=42%	Inpp5d/Synj1/Dgkg/Cds1/Inpp4a/Plcb4/Pik3r5/Ocrl/Pik3cd/Pik3cg/Pip5k1a/Dgke/Prkcb/Itpr3/Pip4k2a/Prkcg/Plcg2/Plce1/Plcd1/Pik3c2a/Pip5k1b/Itpkb/Inpp5a/Itpr1/Dgkz/Pip5k1c/Calm1/Inpp4b/Pi4ka/Inpp5j/Plcb2/Dgkh/Pik3cb/Pik3r1/Calm2/Pik3r3/Cdipt/Dgkd/Dgki/Calm3
VEGF signaling pathway	VEGF signaling pathway	VEGF signaling pathway	69	0.511403439750766	2.04515889860615	7.24704139161906e-06	7.24704139161906e-06	5.51596672722422e-06	8343	tags=57%, list=26%, signal=42%	Mapk13/Mapkapk2/Akt3/Ptk2/Mapk14/Pik3r5/Pxn/Akt1/Pla2g12a/Pik3cd/Ppp3cc/Pla2g4a/Pik3cg/Nos3/Sphk1/Prkcb/Nfatc1/Prkcg/Plcg2/Ppp3r1/Mapk12/Rac2/Nras/Bad/Mapk3/Sh2d2a/Ptgs2/Kras/Pla2g12b/Mapk11/Cdc42/Pik3cb/Src/Pik3r1/Pik3r3/Pla2g2d/Mapkapk3/Prkca/Rac1
Glycine, serine and threonine metabolism	Glycine, serine and threonine metabolism	Glycine, serine and threonine metabolism	31	-0.622657	-2.36777	7.77958776283072e-06	7.77958776283072e-06	5.77382471086669e-06	4347	tags=65%, list=13%, signal=56%	Dmgdh/Agxt2/Cbs/Cth/Maoa/Glyctk/Gnmt/Amt/Agxt/Chdh/Sardh/Dld/Maob/Srr/Alas2/Shmt2/Shmt1/Pipox/Gcat/Gamt
Starch and sucrose metabolism	Starch and sucrose metabolism	Starch and sucrose metabolism	42	-0.541629	-2.20658	7.81923282652478e-06	7.81923282652478e-06	5.77382471086669e-06	2692	tags=52%, list=8%, signal=48%	Ugt1a2/Amy1/Ugt1a1/Mgam/Agl/Ganc/Pgm1/Gbe1/Ugdh/Gck/Ugt2b34/Gys2/Ugt2b35/Ugt2b37/Ugt1a5/Ugp2/Ugt2b38/Ugt2b36/Ugt1a9/Ugt2b1/Pygl/Ugt2a3
Limonene and pinene degradation	Limonene and pinene degradation	Limonene and pinene degradation	10	-0.854673	-2.35398	9.32907178194632e-06	9.32907178194632e-06	6.78740516643153e-06	3872	tags=90%, list=12%, signal=79%	Aldh1b1/Naa80/Echs1/Aldh3a2/Aldh2/Hadha/Ehhadh/Aldh7a1/Aldh9a1
Long-term potentiation	Long-term potentiation	Long-term potentiation	61	0.52343904247275	2.06113081161446	1.01470327982833e-05	1.01470327982833e-05	7.27552313530607e-06	8298	tags=56%, list=26%, signal=42%	Rap1b/Rps6ka3/Camk2d/Plcb4/Ppp1cc/Ppp3cc/Adcy1/Prkcb/Prkx/Itpr3/Braf/Rapgef3/Prkcg/Ppp1r1a/Ppp3r1/Rps6ka2/Ppp1r12a/Nras/Itpr1/Atf4/Mapk3/Grm1/Kras/Calm1/Grin2b/Plcb2/Araf/Ppp1ca/Calm2/Crebbp/Calm3/Gnaq/Ep300/Prkca
GnRH signaling pathway	GnRH signaling pathway	GnRH signaling pathway	88	0.472259948359897	1.98477481039827	1.3514070462842e-05	1.3514070462842e-05	9.46550104638912e-06	8298	tags=50%, list=26%, signal=37%	Mapk13/Mmp14/Hbegf/Camk2d/Map3k3/Pld1/Mapk14/Plcb4/Pla2g12a/Adcy1/Pla2g4a/Cacna1f/Grb2/Jun/Prkcb/Cacna1s/Prkx/Itpr3/Map3k1/Map2k4/Adcy7/Elk1/Mapk12/Prkcd/Cga/Nras/Pld2/Itpr1/Atf4/Mapk3/Kras/Pla2g12b/Calm1/Mapk7/Mapk11/Plcb2/Cdc42/Src/Calm2/Pla2g2d/Calm3/Gnaq/Sos2/Prkca
Small cell lung cancer	Small cell lung cancer	Small cell lung cancer	83	0.474101817896796	1.97080602036914	1.35840009697648e-05	1.35840009697648e-05	9.46550104638912e-06	7469	tags=52%, list=23%, signal=40%	Itga2/Nfkb1/Fn1/Akt3/Nfkbia/Ptk2/Itgav/Pik3r5/Apaf1/Akt1/Pik3cd/Pik3cg/Itga3/Rb1/Birc2/Bcl2l1/Birc3/Nos2/Pias1/Bcl2/Itgb1/Col4a2/Col4a1/Myc/Rela/Traf1/Traf3/Itga6/Traf2/Lamc1/Ptgs2/Max/Traf6/Ikbkb/Cdk4/Lamb1/E2f2/Pik3cb/Pik3r1/Pik3r3/Ccne2/Itga2b/Cks1b
Acute myeloid leukemia	Acute myeloid leukemia	Acute myeloid leukemia	56	0.540333101948463	2.06504668955922	1.42522093767606e-05	1.42522093767606e-05	9.79318480566882e-06	6882	tags=52%, list=21%, signal=41%	Runx1/Nfkb1/Akt3/Stat3/Ppard/Zbtb16/Pik3r5/Akt1/Pik3cd/Pik3cg/Eif4ebp1/Grb2/Kit/Braf/Spi1/Jup/Myc/Rela/Nras/Bad/Mapk3/Kras/Flt3/Ikbkb/Pim1/Araf/Pik3cb/Pik3r1/Pik3r3
Cardiac muscle contraction	Cardiac muscle contraction	Cardiac muscle contraction	70	-0.452784	-2.10053	1.51798011556811e-05	1.51798011556811e-05	1.02198235648543e-05	1341	tags=31%, list=4%, signal=30%	Cox8a/Uqcr10/Uqcrb/Cox7c/Uqcrh/Cox4i1/Uqcrc2/Cox7b/mt-Cytb/Cox6b1/Cox7a2/Cox6a1/mt-Co1/Cox5b/Uqcr11/Cox5a/Uqcrc1/Cox6c/mt-Co3/mt-Co2/Uqcrfs1/Cyc1
Oocyte meiosis	Oocyte meiosis	Oocyte meiosis	103	0.445532165940424	1.91516437059342	1.52862467363671e-05	1.52862467363671e-05	1.02198235648543e-05	8288	tags=50%, list=26%, signal=37%	Cul1/Fbxw11/Rps6ka3/Camk2d/Ppp2cb/Ppp1cc/Ppp3cc/Adcy1/Ppp2r1a/Prkx/Itpr3/Anapc4/Cdc16/Igf1r/Slk/Cdc27/Adcy7/Ppp3r1/Mapk12/Ppp2r5c/Stag3/Ywhah/Rps6ka2/Anapc10/Espl1/Smc1b/Mad2l2/Ppp2ca/Plk1/Anapc5/Itpr1/Cpeb1/Ppp2r5b/Mapk3/Pkmyt1/Fbxo5/Calm1/Bub1/Ywhaz/Anapc2/Smc3/Ppp1ca/Calm2/Ccne2/Calm3/Cdk1/Cdc25c/Ccnb1/Ywhab/Spdya/Sgo1
Colorectal cancer	Colorectal cancer	Colorectal cancer	61	0.512282190845276	2.0171987989366	2.114267390579e-05	2.114267390579e-05	1.39467462957492e-05	6882	tags=51%, list=21%, signal=40%	Akt3/Tgfb1/Pik3r5/Akt1/Ralgds/Pik3cd/Pik3cg/Jun/Braf/Bcl2/Myc/Rac2/Tgfbr2/Axin1/Smad2/Birc5/Fos/Apc/Bad/Gsk3b/Mapk3/Kras/Rhoa/Bax/Appl1/Araf/Msh2/Pik3cb/Pik3r1/Tgfb3/Pik3r3
Prostate cancer	Prostate cancer	Prostate cancer	91	0.453100852613838	1.91800767518635	2.5722605654039e-05	2.5722605654039e-05	1.67446324894714e-05	7042	tags=45%, list=22%, signal=35%	Cdkn1a/Pdgfra/Nfkb1/Akt3/Nfkbia/Pik3r5/Akt1/Foxo1/Pik3cd/Pik3cg/Grb2/Rb1/Creb3l2/Mdm2/Creb5/Braf/Creb3l1/Tgfa/Igf1r/Bcl2/Creb3l4/Fgfr1/Pdgfb/Rela/Nras/Pdgfrb/Atf4/Bad/Gsk3b/Mapk3/Kras/Creb3/Ikbkb/Araf/E2f2/Pik3cb/Pik3r1/Pik3r3/Pdgfc/Erbb2/Ccne2
Calcium signaling pathway	Calcium signaling pathway	Calcium signaling pathway	150	0.397912598770757	1.78507820354964	2.77120746785814e-05	2.77120746785814e-05	1.76175709239775e-05	6961	tags=40%, list=22%, signal=32%	Cd38/Pdgfra/Bst1/Slc8a1/Adrb2/Atp2b1/Ednra/Camk2d/Adora2b/Plcb4/Hrh1/P2rx7/Gna15/Ppp3cc/Adcy1/Pde1b/Cacna1f/Nos3/Sphk1/Cacna1h/Prkcb/Cacna1s/Prkx/Itpr3/Ryr1/Atp2a2/Cacna1b/Nos2/Prkcg/Adcy7/Plcg2/Plce1/Plcd1/Ppp3r1/Ptafr/Ednrb/Hrh2/Ptger1/Htr2a/Slc25a4/Itpkb/Chrm3/Adora2a/Itpr1/Pdgfrb/Grm1/P2rx4/Calm1/P2rx2/Atp2b4/P2rx1/Plcb2/Nos1/Htr7/Pde1a/Tnnc2/Avpr1a/Adrb1/Calm2/Erbb2
Primary bile acid biosynthesis	Primary bile acid biosynthesis	Primary bile acid biosynthesis	17	-0.724561	-2.39606	2.7775787350356e-05	2.7775787350356e-05	1.76175709239775e-05	2585	tags=76%, list=8%, signal=70%	Baat/Cyp27a1/Cyp46a1/Cyp7b1/Cyp7a1/Slc27a5/Akr1c20/Hsd17b4/Cyp8b1/Hsd3b7/Akr1c6/Amacr/Scp2
Aminoacyl-tRNA biosynthesis	Aminoacyl-tRNA biosynthesis	Aminoacyl-tRNA biosynthesis	24	-0.648206	-2.32882	3.23578491246481e-05	3.23578491246481e-05	2.02640760674012e-05	4176	tags=54%, list=13%, signal=47%	Pstk/Farsb/Sars2/Mars1/Tars2/Sepsecs/Yars2/Aars2/Fars2/Dars2/Hars2/Vars2/Nars2
Histidine metabolism	Histidine metabolism	Histidine metabolism	29	-0.602297	-2.26039	3.41176953289476e-05	3.41176953289476e-05	2.10991010586913e-05	4485	tags=62%, list=14%, signal=54%	Lcmt1/Aldh1b1/Maoa/Ftcd/Hal/Cndp1/Aldh3a2/Amdhd1/Aldh2/Maob/Ddc/Hnmt/Aldh7a1/Uroc1/Aldh9a1/Aspa/Hemk1/Acy3
Tyrosine metabolism	Tyrosine metabolism	Tyrosine metabolism	34	-0.558042	-2.16796	3.83587077487994e-05	3.83587077487994e-05	2.32062455707547e-05	3776	tags=56%, list=12%, signal=49%	Lcmt1/Maoa/Naa80/Hpd/Adh5/Dct/Fah/Adh4/Aox1/Adh1/Got2/Hgd/Gstz1/Mif/Maob/Ddc/Comt/Adh7/Hemk1
Spliceosome	Spliceosome	Spliceosome	123	0.416125864406451	1.82705286884487	3.84667282251532e-05	3.84667282251532e-05	2.32062455707547e-05	9043	tags=46%, list=28%, signal=34%	Wbp11/Dhx38/Snrnp40/Eftud2/Tcerg1/Dhx8/Smndc1/Srsf3/Puf60/Alyref/Sf3b1/Sf3b3/Hnrnpa1/Acin1/Tra2b/Hspa2/Ddx42/Rbm22/Hnrnpm/Prpf31/Snrpf/Aqr/Lsm3/Rbm17/Sf3b4/Ddx39b/Dhx15/Eif4a3/Lsm5/Cdc40/Sf3a3/Cherp/Hnrnpk/Magohb/Xab2/Snrnp70/Zmat2/Prpf38a/Lsm4/Prpf38b/Ctnnbl1/Sf3b6/Srsf10/Magoh/Plrg1/Thoc2/Snrpb2/U2af2/Rbm25/Crnkl1/Snrpd1/U2surp/Srsf9/Snu13/Sart1/Ddx46/Snrpb
Lysine degradation	Lysine degradation	Lysine degradation	43	-0.522924	-2.14335	3.89321800692343e-05	3.89321800692343e-05	2.32062455707547e-05	2856	tags=44%, list=9%, signal=40%	Dlst/Echs1/Aasdh/Acat1/Acat3/Aldh3a2/Nsd3/Hadh/Aldh2/Hadha/Ehmt1/Ehhadh/Bbox1/Aldh7a1/Aadat/Aasdhppt/Aldh9a1/Gcdh/Pipox
Dorso-ventral axis formation	Dorso-ventral axis formation	Dorso-ventral axis formation	21	0.692792851761476	2.15123269365326	4.70966419208276e-05	4.70966419208276e-05	2.77386236877055e-05	4830	tags=62%, list=15%, signal=53%	Piwil2/Notch4/Ets2/Ets1/Etv6/Spire1/Grb2/Notch1/Notch2/Spire2/Cpeb1/Mapk3/Kras
ECM-receptor interaction	ECM-receptor interaction	ECM-receptor interaction	81	0.464847613669511	1.91867397125626	6.13229951051786e-05	6.13229951051786e-05	3.56926411138501e-05	4910	tags=40%, list=15%, signal=34%	Itgb3/Itga4/Itga2/Cd36/Fn1/Sdc1/Thbs1/Itga1/Itgav/Itga5/Itga3/Gp9/Sdc4/Cd44/Vwf/Itga9/Itga7/Gp6/Sdc3/Itgb1/Col4a2/Col4a1/Cd47/Col6a6/Itga6/Col6a1/Lamc1/Gp1bb/Hspg2/Sv2c/Gp5/Gp1ba
Porphyrin and chlorophyll metabolism	Porphyrin and chlorophyll metabolism	Porphyrin and chlorophyll metabolism	36	-0.547691	-2.17813	7.05567554169198e-05	7.05567554169198e-05	4.05895655397213e-05	4087	tags=53%, list=13%, signal=46%	Fech/Ugt1a2/Uros/Ugt1a1/Ppox/Hmbs/Mmab/Ugt2b34/Ugt2b35/Alas2/Ugt2b37/Ugt1a5/Ugt2b38/Ugt2b36/Alad/Ugt1a9/Urod/Ugt2b1/Ugt2a3
Alanine, aspartate and glutamate metabolism	Alanine, aspartate and glutamate metabolism	Alanine, aspartate and glutamate metabolism	28	-0.587002	-2.18853	7.24549465371508e-05	7.24549465371508e-05	4.12024499364318e-05	2974	tags=54%, list=9%, signal=49%	Gpt/Cps1/Ppat/Glud1/Abat/Agxt/Gls2/Ass1/Got2/Aldh5a1/Aldh4a1/Aspa/Ddo/Nit2/Acy3
Ubiquitin mediated proteolysis	Ubiquitin mediated proteolysis	Ubiquitin mediated proteolysis	131	0.404873911473676	1.79579101021144	7.94517777195927e-05	7.94517777195927e-05	4.46678654643643e-05	6537	tags=36%, list=20%, signal=29%	Cul1/Fbxw11/Cbl/Cblb/Socs3/Brca1/Ube2j1/Wwp2/Ube2z/Uba2/Ube2g2/Ube2e2/Birc2/Mdm2/Cul7/Map3k1/Mid1/Anapc4/Smurf2/Cdc16/Birc3/Pias1/Cdc27/Fbxo2/Trip12/Anapc10/Socs1/Ube2n/Fbxo4/Rnf7/Ube2q1/Ube2j2/Anapc5/Ube2d2a/Siah1a/Nedd4l/Fzr1/Ube2f/Traf6/Rchy1/Ube2d1/Fbxw8/Ube2s/Anapc2/Mgrn1/Uba7/Fbxw7
Non-small cell lung cancer	Non-small cell lung cancer	Non-small cell lung cancer	54	0.509737980114732	1.94020883944351	8.09878435643838e-05	8.09878435643838e-05	4.50198539033239e-05	8298	tags=56%, list=26%, signal=41%	Akt3/Rassf1/Pik3r5/Akt1/Pik3cd/Pik3cg/Grb2/Rb1/Prkcb/Braf/Cdkn2a/Tgfa/Prkcg/Plcg2/Nras/Rassf5/Bad/Mapk3/Stk4/Kras/Cdk4/Araf/E2f2/Pik3cb/Pik3r1/Pik3r3/Erbb2/Egf/Sos2/Prkca
Cytosolic DNA-sensing pathway	Cytosolic DNA-sensing pathway	Cytosolic DNA-sensing pathway	41	0.552869471085001	1.99448024254863	0.000106512767293109	0.000106512767293109	5.85508779272059e-05	7016	tags=61%, list=22%, signal=48%	Nfkb1/Nfkbib/Tbk1/Ripk1/Nfkbia/Ripk3/Il1b/Il33/Sting1/Polr3d/Ccl4/Ikbke/Pycard/Il6/Rela/Casp1/Polr3c/Polr3b/Aim2/Zbp1/Ikbkb/Trex1/Cxcl10/Ccl5/Adar
Insulin signaling pathway	Insulin signaling pathway	Insulin signaling pathway	128	0.401962924811407	1.77527460667457	0.000112635870126368	0.000112635870126368	6.12363897737341e-05	6882	tags=42%, list=21%, signal=33%	Inpp5d/Ptpn1/Cbl/Cblb/Socs3/Akt3/Prkab1/Rhoq/Shc1/Irs2/Flot2/Hk2/Ppp1cc/Pik3r5/Akt1/Foxo1/Pik3cd/Flot1/Pik3cg/Eif4ebp1/Grb2/Prkx/Braf/Gys1/Elk1/Hk1/Prkab2/Prkar1a/Sh2b2/Mknk1/Socs1/Rapgef1/Nras/Pygb/Eif4e/Bad/Gsk3b/Mapk3/Ppp1r3d/Pck2/Prkar2b/Kras/Rps6/Calm1/Mknk2/Ikbkb/Hk3/Prkar1b/Araf/Ppp1ca/Pik3cb/Pik3r1/Calm2/Pik3r3
Ether lipid metabolism	Ether lipid metabolism	Ether lipid metabolism	27	0.618329664164885	2.02221735580341	0.000130033334374754	0.000130033334374754	6.99263926271561e-05	4856	tags=56%, list=15%, signal=47%	Pla2g7/Plpp1/Lpcat4/Lpcat1/Pld1/Pla2g12a/Pafah1b2/Pla2g4a/Agps/Plpp2/Lpcat2/Enpp6/Pafah1b1/Pld2/Pla2g12b
Vibrio cholerae infection	Vibrio cholerae infection	Vibrio cholerae infection	51	0.511535768310953	1.92135392131946	0.000142328342710441	0.000142328342710441	7.57151342092894e-05	8298	tags=55%, list=26%, signal=41%	Actg1/Atp6v0e/Atp6v1b2/Atp6v0a1/Atp6v1g1/Ero1a/Prkcb/Actb/Prkx/Prkcg/Plcg2/Atp6v0c/Tjp1/Arf1/Muc2/Sec61a1/Atp6v0a4/Tcirg1/Atp6ap1/Atp6v0a2/Atp6v1c1/Kdelr2/Kcnq1/Kdelr3/Atp6v1a/Atp6v0d1/Tjp2/Prkca
Vascular smooth muscle contraction	Vascular smooth muscle contraction	Vascular smooth muscle contraction	102	0.417078370051801	1.79036018245777	0.000153697706175345	0.000153697706175345	8.08935295659709e-05	7864	tags=44%, list=24%, signal=34%	Prkch/Gna13/Ednra/Adora2b/Plcb4/Ppp1cc/Pla2g12a/Adcy1/Pla2g4a/Cacna1f/Prkcb/Cacna1s/Prkx/Itpr3/Ppp1r12b/Kcnma1/Braf/Ptgir/Prkcg/Adcy7/Arhgef1/Prkcd/Rock2/Prkce/Ppp1r12a/Adora2a/Itpr1/Mapk3/Pla2g12b/Kcnmb1/Rhoa/Calm1/Calcrl/Plcb2/Araf/Ppp1ca/Avpr1a/Calm2/Prkg1/Gucy1a1/Ramp3/Pla2g2d/Calm3/Irag1/Gnaq
Adherens junction	Adherens junction	Adherens junction	72	0.463766102293339	1.87410018853864	0.000179333520489627	0.000179333520489627	9.33925259059555e-05	5159	tags=39%, list=16%, signal=33%	Ptprj/Ptprm/Afdn/Ptpn1/Actg1/Wasf2/Iqgap1/Actn4/Ctnnd1/Ptpn6/Actb/Snai1/Was/Igf1r/Ssx2ip/Fyn/Baiap2/Fgfr1/Tjp1/Ctnna1/Rac2/Tgfbr2/Smad2/Wasl/Nectin4/Mapk3/Snai2/Rhoa
Wnt signaling pathway	Wnt signaling pathway	Wnt signaling pathway	139	0.38118042128166	1.69815334493553	0.000326634061579997	0.000326634061579997	0.000168331150156358	5416	tags=30%, list=17%, signal=25%	Cul1/Fbxw11/Mmp7/Camk2d/Ctbp2/Ppp2cb/Ppard/Csnk1a1/Plcb4/Lrp5/Ppp3cc/Wnt5b/Tbl1xr1/Psen1/Csnk1e/Jun/Ppp2r1a/Prkcb/Prkx/Nfatc1/Chd8/Prkcg/Ppp3r1/Myc/Rac2/Ppp2r5c/Senp2/Axin1/Prickle2/Ppp2ca/Rock2/Smad2/Wnt6/Vangl1/Apc/Gsk3b/Ppp2r5b/Fosl1/Siah1a/Rhoa/Ctbp1/Wnt11
TGF-beta signaling pathway	TGF-beta signaling pathway	TGF-beta signaling pathway	82	0.43929957482897	1.8145599868261	0.000355714229026518	0.000355714229026518	0.000180580007000508	5348	tags=41%, list=17%, signal=35%	Cul1/Inhbb/Tgfb1/Smad1/Ppp2cb/Thbs1/Dcn/Tnf/Ppp2r1a/Fst/Nog/Smurf2/Acvrl1/Sp1/Smad6/E2f4/Myc/Tgfbr2/Bmpr2/Id1/Ppp2ca/Rock2/Smad2/Rbl1/Ltbp1/Id3/Bmp6/Mapk3/Bmp2/Bmp8a/Acvr1/Smad7/Rhoa/Id4
Sphingolipid metabolism	Sphingolipid metabolism	Sphingolipid metabolism	35	0.556283914834323	1.9342157133731	0.000357702098973346	0.000357702098973346	0.000180580007000508	3559	tags=43%, list=11%, signal=38%	Plpp1/Acer2/Cerk/B4galt6/Sgms1/Smpd3/Neu3/Degs1/Galc/Sptlc2/Sphk1/Plpp2/Gla/Asah1/Ugcg
Glyoxylate and dicarboxylate metabolism	Glyoxylate and dicarboxylate metabolism	Glyoxylate and dicarboxylate metabolism	16	-0.672509	-2.1366	0.000597421366378502	0.000597421366378502	0.000298551878998295	5343	tags=81%, list=17%, signal=68%	Pgp/Hao2/Glyctk/Grhpr/Aco2/Mdh2/Cs/Mthfd1/Afmid/Hao1/Aco1/Mdh1/Hyi
Glycolysis / Gluconeogenesis	Glycolysis / Gluconeogenesis	Glycolysis / Gluconeogenesis	54	-0.424278	-1.86271	0.000609413482910641	0.000609413482910641	0.00030149930207158	4305	tags=44%, list=13%, signal=39%	Akr1a1/Fbp1/Aldh1b1/Eno1/Aldoc/Pdha1/Adh5/Pgm1/Adh4/Aldob/Dlat/Aldh3a2/Gck/Dld/Adh1/Aldh2/Pfkm/Aldh7a1/Pklr/Aldh9a1/Adh7/Pdhb/Galm/Acss2
Neuroactive ligand-receptor interaction	Neuroactive ligand-receptor interaction	Neuroactive ligand-receptor interaction	182	0.344006799200368	1.57686107742825	0.000807006880538941	0.000807006880538941	0.000395303005579263	8980	tags=42%, list=28%, signal=31%	Gpr35/C5ar1/C3ar1/Adrb2/Ednra/P2ry6/Adora2b/Ctsg/Fpr1/Adora1/Hrh1/P2rx7/Fpr2/P2ry13/F2rl2/Ptger4/Glp2r/Ptger2/Ptgir/Lpar1/Ptafr/Ednrb/Cga/Grik3/P2ry2/Hrh2/Ltb4r1/Ptger1/S1pr3/Htr2a/Gabrb1/Fpr3/S1pr2/Adora3/Chrm3/Adora2a/F2rl3/Hcrtr1/Lepr/Grm1/P2rx4/Chrm4/Adra2a/Tspo/Aplnr/P2rx2/P2rx1/S1pr4/Calcrl/Grin2b/F2rl1/Gzma/Oprl1/Grm8/Htr7/Gipr/Avpr1a/Sstr4/Adrb1/Gabre/Sstr1/Lpar3/P2ry10/Chrnb1/Grin3a/Drd4…
Glutathione metabolism	Glutathione metabolism	Glutathione metabolism	48	-0.445196	-1.8886	0.00105203666670101	0.00105203666670101	0.000510275782610399	3150	tags=38%, list=10%, signal=34%	Gsta1/Gsto1/Gclm/Mgst3/Gstt2/Gclc/Gpx1/Gstz1/Gstm7/Idh1/Gstp2/Gstp1/Gstk1/Gstm4/Gstm1/Mgst1/Gsta3/Lap3
Endometrial cancer	Endometrial cancer	Endometrial cancer	52	0.479368180806036	1.81091806400087	0.00108119395249676	0.00108119395249676	0.0005193266813219	8125	tags=46%, list=25%, signal=35%	Akt3/Pik3r5/Akt1/Pik3cd/Pik3cg/Grb2/Braf/Elk1/Ctnna1/Myc/Axin1/Nras/Apc/Bad/Gsk3b/Mapk3/Kras/Araf/Pik3cb/Pik3r1/Pik3r3/Erbb2/Egf/Sos2
Nitrogen metabolism	Nitrogen metabolism	Nitrogen metabolism	22	-0.573869	-2.0098	0.001150583482531	0.001150583482531	0.000547342344928716	3954	tags=64%, list=12%, signal=56%	Cth/Car5b/Cps1/Glud1/Amt/Hal/Car7/Car2/Gls2/Car8/Car14/Car5a/Car3/Car1
Intestinal immune network for IgA production	Intestinal immune network for IgA production	Intestinal immune network for IgA production	41	0.502825423449207	1.81394601252346	0.00125491168703315	0.00125491168703315	0.00059128670967978	4066	tags=39%, list=13%, signal=34%	Itga4/Il10/Cd28/Tgfb1/Map3k14/Cd80/Cxcr4/Tnfsf13b/Ltbr/Icosl/Il6/Tnfrsf13b/Cd86/Tnfsf13/Cd40/Ccl28
Viral myocarditis	Viral myocarditis	Viral myocarditis	60	0.445206318868975	1.73581655328183	0.00139330163719819	0.00139330163719819	0.000650299671780686	5963	tags=38%, list=18%, signal=31%	Actg1/Itgb2/Cd28/Icam1/Myh9/Cd80/Eif4g3/H2-D1/Itgal/Sgcb/Cd55/Eif4g2/Actb/Fyn/H2-M3/Rac2/Cd86/Prf1/Cd40/Abl1/Abl2/Sgca/Cd55b
Arginine and proline metabolism	Arginine and proline metabolism	Arginine and proline metabolism	51	-0.411913	-1.78274	0.00142144787948113	0.00142144787948113	0.000657236107581042	3872	tags=37%, list=12%, signal=33%	Aldh1b1/Maoa/Cps1/Glud1/Gls2/Aldh3a2/Ass1/Got2/Agmat/Aldh2/Maob/Aldh7a1/Acy1/Aldh9a1/Lap3/Aldh4a1/Prodh2/Gamt/Otc
Adipocytokine signaling pathway	Adipocytokine signaling pathway	Adipocytokine signaling pathway	63	0.436727351134034	1.71737740361168	0.00219962573251271	0.00219962573251271	0.00100762582288594	5924	tags=44%, list=18%, signal=36%	Nfkb1/Nfkbib/Cd36/Slc2a1/Socs3/Akt3/Prkab1/Tnfrsf1a/Npy/Nfkbia/Stat3/Tnfrsf1b/Irs2/Nfkbie/Akt1/Jak2/Tnf/Adipor1/Camkk1/Prkab2/Rela/Traf2/Lepr/Ptpn11/Pck2/Acsl3/Ikbkb/Acsl4
Complement and coagulation cascades	Complement and coagulation cascades	Complement and coagulation cascades	69	0.426583808536402	1.70595581534358	0.00222861949094003	0.00222861949094003	0.00101154143963478	2600	tags=35%, list=8%, signal=32%	C5ar1/C3/C3ar1/Plaur/Kng2/Serping1/Pros1/Cfh/C4b/C1qb/Serpine1/Fga/Thbd/Fgb/Fgg/F13a1/Cpb2/Cd55/Cfb/Masp1/Vwf/C1qa/C1qc/A2m
Long-term depression	Long-term depression	Long-term depression	58	0.44444398943088	1.71636183670867	0.00270682823524795	0.00270682823524795	0.00121742513929812	7307	tags=48%, list=23%, signal=37%	Gna13/Ppp2cb/Gnai1/Plcb4/Pla2g12a/Pla2g4a/Ppp2r1a/Prkcb/Itpr3/Ryr1/Gnai2/Braf/Igf1r/Prkcg/Lyn/Ppp2ca/Nras/Itpr1/Mapk3/Grm1/Kras/Pla2g12b/Plcb2/Nos1/Araf/Prkg1/Gucy1a1/Pla2g2d
Pantothenate and CoA biosynthesis	Pantothenate and CoA biosynthesis	Pantothenate and CoA biosynthesis	15	-0.632066	-1.98866	0.00283284759005622	0.00283284759005622	0.001262625289072	4910	tags=47%, list=15%, signal=40%	Dpyd/Pank3/Dpys/Upb1/Coasy/Ppcs/Pank1
Glycosphingolipid biosynthesis - globo series	Glycosphingolipid biosynthesis - globo series	Glycosphingolipid biosynthesis - globo series	13	0.676691534731156	1.8404242637436	0.00292233617770738	0.00292233617770738	0.00129088158225796	8780	tags=85%, list=27%, signal=62%	B3galnt1/Hexb/Gla/Gbgt1/St3gal1/Fut2/Naga/A4galt/St3gal2/Hexa/B3galt5
Glycosaminoglycan biosynthesis - heparan sulfate	Glycosaminoglycan biosynthesis - heparan sulfate	Glycosaminoglycan biosynthesis - heparan sulfate	23	0.556904828074323	1.75685927999885	0.00383028379406399	0.00383028379406399	0.00167697567136477	4539	tags=43%, list=14%, signal=37%	Ext1/Ext2/Xylt1/Hs3st1/Hs2st1/Hs3st3a1/Hs3st2/Ndst2/B3galt6/Xylt2
Glycosaminoglycan degradation	Glycosaminoglycan degradation	Glycosaminoglycan degradation	21	0.576333026653519	1.78960629604771	0.00469807957823247	0.00469807957823247	0.0020388711004333	6746	tags=52%, list=21%, signal=41%	Hpse/Hgsnat/Idua/Hexb/Gns/Hs3st3a1/Hpse2/Gusb/Sgsh/Hyal4/Galns
Regulation of autophagy	Regulation of autophagy	Regulation of autophagy	21	-0.521047	-1.802	0.00649248790304589	0.00649248790304589	0.00279310692396482	1684	tags=33%, list=5%, signal=32%	Atg7/Ulk1/Gabarapl1/Atg3/Prkaa2/Gabarapl2/Ulk2
p53 signaling pathway	p53 signaling pathway	p53 signaling pathway	65	0.397765342728241	1.57376470425309	0.00662443287911585	0.00662443287911585	0.0028253025890966	8609	tags=48%, list=27%, signal=35%	Cdkn1a/Pmaip1/Serpine1/Thbs1/Apaf1/Mdm2/Fas/Gadd45b/Sesn2/Gadd45g/Cdkn2a/Ccng2/Chek1/Tnfrsf10b/Gadd45a/Siah1a/Rchy1/Bax/Sfn/Shisa5/Cdk4/Ccnd3/Ppm1d/Ccne2/Atr/Cdk1/Gtse1/Zmat3/Ccnb1/Ccng1/Rrm2b
Glycosaminoglycan biosynthesis - keratan sulfate	Glycosaminoglycan biosynthesis - keratan sulfate	Glycosaminoglycan biosynthesis - keratan sulfate	14	0.625774389274808	1.73554194021315	0.00706457263539348	0.00706457263539348	0.00298726868073319	7523	tags=71%, list=23%, signal=55%	B4galt1/Fut8/St3gal1/B3gnt7/B4galt3/B4galt2/St3gal2/B4galt4/B3gnt2/Chst2
Graft-versus-host disease	Graft-versus-host disease	Graft-versus-host disease	30	0.509477805867854	1.71274959126392	0.00727943755842601	0.00727943755842601	0.00305203894064249	3604	tags=37%, list=11%, signal=33%	Cd28/Cd80/H2-D1/Il1b/Tnf/Fas/Il1a/Il6/H2-M3/Cd86/Prf1
Allograft rejection	Allograft rejection	Allograft rejection	32	0.478373450059578	1.63351173776213	0.00822830579013484	0.00822830579013484	0.00342087901049392	3864	tags=34%, list=12%, signal=30%	Il10/Cd28/Cd80/H2-D1/Tnf/Fas/Il12a/H2-M3/Cd86/Prf1/Cd40
Autoimmune thyroid disease	Autoimmune thyroid disease	Autoimmune thyroid disease	33	0.477774378060497	1.64713847511286	0.010857494852389	0.010857494852389	0.00447633559703756	3864	tags=33%, list=12%, signal=29%	Il10/Cd28/Cd80/H2-D1/Fas/Tg/Cga/H2-M3/Cd86/Prf1/Cd40
Bladder cancer	Bladder cancer	Bladder cancer	40	0.439404304597652	1.57314737057748	0.0114343739144252	0.0114343739144252	0.00463988512122287	6961	tags=45%, list=22%, signal=35%	Cdkn1a/Thbs1/Rassf1/Mmp9/Rb1/Mdm2/Braf/Cdkn2a/Myc/Vegfc/Nras/Mapk3/Kras/Pgf/Cdk4/Araf/E2f2/Erbb2
Melanogenesis	Melanogenesis	Melanogenesis	90	0.369562838840992	1.55963293241674	0.0114417592670156	0.0114417592670156	0.00463988512122287	8298	tags=38%, list=26%, signal=28%	Camk2d/Gnai1/Plcb4/Adcy1/Wnt5b/Mitf/Creb3l2/Edn1/Prkcb/Prkx/Kit/Gnai2/Creb3l1/Prkcg/Adcy7/Creb3l4/Kitl/Ednrb/Nras/Wnt6/Gsk3b/Mapk3/Kras/Calm1/Wnt11/Creb3/Plcb2/Calm2/Wnt16/Crebbp/Calm3/Gnaq/Ep300/Prkca
Maturity onset diabetes of the young	Maturity onset diabetes of the young	Maturity onset diabetes of the young	16	-0.561168	-1.78286	0.0119317646337877	0.0119317646337877	0.00479925492330357	4899	tags=50%, list=15%, signal=42%	Hnf4g/Hnf1a/Hhex/Foxa2/Onecut1/Gck/Slc2a2/Pklr
O-Glycan biosynthesis	O-Glycan biosynthesis	O-Glycan biosynthesis	24	0.52702875720623	1.67308925522737	0.0126574244630952	0.0126574244630952	0.00505007597424004	8026	tags=67%, list=25%, signal=50%	Galnt18/Galnt6/Galnt15/Galnt7/Gcnt1/Galnt2/St3gal1/Galnt3/Galnt1/Galnt12/Galnt9/Galnt11/St3gal2/Galnt16/Gcnt3/Galnt10
Inositol phosphate metabolism	Inositol phosphate metabolism	Inositol phosphate metabolism	53	0.423659954059612	1.60976446939548	0.0128440975828187	0.0128440975828187	0.00508355862225244	6676	tags=42%, list=21%, signal=33%	Synj1/Isyna1/Inpp4a/Plcb4/Ocrl/Pik3cd/Pik3cg/Pip5k1a/Pip4k2a/Plcg2/Plce1/Plcd1/Pik3c2a/Pip5k1b/Itpkb/Inpp5a/Pip5k1c/Inpp4b/Pi4ka/Inpp5j/Plcb2/Pik3cb
Notch signaling pathway	Notch signaling pathway	Notch signaling pathway	45	0.422885482818595	1.55634363780866	0.0145219806790314	0.0145219806790314	0.00566378134849774	4031	tags=31%, list=12%, signal=27%	Notch4/Numbl/Ctbp2/Rbpj/Adam17/Lfng/Dtx2/Psen1/Ncstn/Notch1/Notch2/Maml3/Mfng/Hdac1
Glycosphingolipid biosynthesis - lacto and neolacto series	Glycosphingolipid biosynthesis - lacto and neolacto series	Glycosphingolipid biosynthesis - lacto and neolacto series	21	0.541501699031307	1.6814494486528	0.0145390472275798	0.0145390472275798	0.00566378134849774	6998	tags=57%, list=22%, signal=45%	B3gnt3/St3gal4/Fut4/B4galt1/B3galt1/St3gal6/B4galt3/Fut2/B4galt2/B4galt4/Gcnt2/B3gnt2
DNA replication	DNA replication	DNA replication	35	0.464784833282798	1.61607068602879	0.0171133689412429	0.0171133689412429	0.00661454227169749	7504	tags=54%, list=23%, signal=42%	Pole4/Pole2/Mcm7/Pcna/Mcm4/Pold3/Prim1/Prim2/Mcm2/Mcm3/Fen1/Pold4/Mcm6/Rnaseh1/Lig1/Rpa2/Mcm5/Rnaseh2b/Pole
Type I diabetes mellitus	Type I diabetes mellitus	Type I diabetes mellitus	37	0.449702099944238	1.57784069254258	0.0174908697267115	0.0174908697267115	0.00670804469323083	7206	tags=46%, list=22%, signal=36%	Cd28/Cd80/H2-D1/Il1b/Tnf/Fas/Il1a/Il12a/H2-M3/Cd86/Prf1/Ica1/Lta/Ptprn2/Il12b/Gzmb/Ptprn
Type II diabetes mellitus	Type II diabetes mellitus	Type II diabetes mellitus	42	0.431557228639026	1.57417374024317	0.0188571766939162	0.0188571766939162	0.0071764154219762	6882	tags=45%, list=21%, signal=36%	Pkm/Socs3/Irs2/Hk2/Pik3r5/Pik3cd/Pik3cg/Tnf/Cacna1b/Hk1/Prkcd/Prkce/Socs1/Mapk3/Ikbkb/Hk3/Pik3cb/Pik3r1/Pik3r3
Vasopressin-regulated water reabsorption	Vasopressin-regulated water reabsorption	Vasopressin-regulated water reabsorption	41	0.43590724288113	1.57253823728783	0.0209025516248025	0.0209025516248025	0.00789409342198247	3201	tags=34%, list=10%, signal=31%	Nsf/Arhgdia/Creb3l2/Rab11b/Dctn1/Prkx/Creb5/Creb3l1/Arhgdib/Creb3l4/Dync2li1/Dynll1/Dctn4/Dync1li1
Primary immunodeficiency	Primary immunodeficiency	Primary immunodeficiency	32	0.432801204773777	1.47789524696136	0.0283963821409049	0.0283963821409049	0.0106429821421254	4901	tags=38%, list=15%, signal=32%	Ada/Jak3/Ptprc/Tnfrsf13b/Btk/Lck/Il7r/Cd40/Tap2/Cd8b1/Rfxank/Il2rg
Aldosterone-regulated sodium reabsorption	Aldosterone-regulated sodium reabsorption	Aldosterone-regulated sodium reabsorption	37	0.433947518052601	1.52256360932304	0.0289638477918678	0.0289638477918678	0.0107740470614783	8811	tags=59%, list=27%, signal=43%	Irs2/Pik3r5/Sgk1/Pik3cd/Pik3cg/Prkcb/Atp1b3/Atp1a1/Prkcg/Atp1a3/Atp1a4/Mapk3/Kras/Nedd4l/Sfn/Pik3cb/Pik3r1/Pik3r3/Prkca/Atp1b4/Fxyd4/Insr
mTOR signaling pathway	mTOR signaling pathway	mTOR signaling pathway	50	0.400971339448395	1.50211993036964	0.0345022460804991	0.0345022460804991	0.0127384569189588	4970	tags=36%, list=15%, signal=31%	Rps6ka3/Hif1a/Akt3/Pik3r5/Ddit4/Akt1/Pik3cd/Pik3cg/Eif4ebp1/Braf/Rps6ka2/Vegfc/Strada/Cab39/Eif4e/Mapk3/Rps6/Pgf
Glycerolipid metabolism	Glycerolipid metabolism	Glycerolipid metabolism	43	-0.359879	-1.47506	0.0387188700600248	0.0387188700600248	0.0141893714839857	4547	tags=40%, list=14%, signal=34%	Lclat1/Akr1a1/Aldh1b1/Glyctk/Pnpla3/Gpat2/Dgkq/Lipg/Tkfc/Aldh3a2/Gpam/Aldh2/Mgll/Aldh7a1/Aldh9a1/Awat2/Lipc
N-Glycan biosynthesis	N-Glycan biosynthesis	N-Glycan biosynthesis	44	0.39960525042164	1.46957469766903	0.0430491648964794	0.0430491648964794	0.0156602999236419	5954	tags=39%, list=18%, signal=32%	Mgat5/Man1c1/Mgat4a/Man2a1/Stt3b/B4galt1/Fut8/Man1a2/B4galt3/Man1a/Alg5/B4galt2/Ddost/St6gal1/Alg8/Stt3a/Rpn1
Thyroid cancer	Thyroid cancer	Thyroid cancer	29	0.452400616664705	1.51060533832448	0.0443101408217224	0.0443101408217224	0.0160013570389624	4959	tags=34%, list=15%, signal=29%	Ccdc6/Tpm3/Ncoa4/Tpr/Braf/Myc/Nras/Mapk3/Kras/Ret

## Sheet: GSEA_Lcn2_KEGG_gsea
	ID	Description	setSize	enrichmentScore	NES	pvalue	p.adjust	qvalue	rank	leading_edge	core_enrichment
Parkinson's disease	Parkinson's disease	Parkinson's disease	108	-0.685898	-3.30436	2.14042982697863e-25	2.14042982697863e-25	1.17160369476725e-23	3877	tags=67%, list=12%, signal=59%	Slc25a5/Ndufa8/Slc18a2/Ndufc1/Ube2g1/Park7/Cox7a1/Sdhc/Cox8a/Casp9/Ndufs4/Ndufb4/Ndufv2/Ppid/Ndufc2/Cycs/Ndufs6/Cox4i1/Casp3/Ndufs2/Ndufb2/Ndufs5/mt-Nd3/Ndufs7/Cox6a1/Ndufs8/mt-Nd2/Cox6b1/Ndufv3/Uqcr10/Uqcrh/Cox5b/Ndufa1/Sdhd/mt-Co3/Cox5a/Ndufb8/mt-Cytb/Cox7b/Cox7a2/Uqcrb/Cox7c/Ndufb3/Ndufs1/Ndufab1/mt-Co1/Uqcr11/mt-Co2/Ndufa4/Ndufa5/Vdac1/mt-Atp6/mt-Nd4l/Cox6c/Ndufb6/Uqcrc2/Ndufb10/Atp5pb/Ndufa6…
Oxidative phosphorylation	Oxidative phosphorylation	Oxidative phosphorylation	109	-0.672814	-3.25153	5.14065907506368e-24	5.14065907506368e-24	1.40691722054374e-22	2792	tags=59%, list=9%, signal=54%	Cox7a1/Ndufa11/Sdhc/Cox8a/Ndufs4/Ndufb4/Ndufv2/Ndufc2/Cox11/Ndufs6/Cox4i1/Ndufs2/Ndufb2/Ndufs5/mt-Nd3/Ndufs7/Cox6a1/Ndufs8/mt-Nd2/Cox6b1/Ndufv3/Uqcr10/Uqcrh/Cox5b/Ndufa1/Sdhd/mt-Co3/Cox5a/Ppa2/Ndufb8/mt-Cytb/Cox7b/Cox7a2/Uqcrb/Cox7c/Ndufb3/Ndufs1/Ndufab1/mt-Co1/Uqcr11/mt-Co2/Ndufa4/Ndufa5/mt-Atp6/mt-Nd4l/Cox6c/Ndufb6/Uqcrc2/Ndufb10/Atp5pb/Ndufa6/mt-Atp8/Sdhb/mt-Nd4/Ndufa10/Uqcrfs1/Uqcrc1/Ndufa9/N…
Cytokine-cytokine receptor interaction	Cytokine-cytokine receptor interaction	Cytokine-cytokine receptor interaction	212	0.551138366942031	2.67542331802484	1.3608309119315e-21	1.3608309119315e-21	2.48291955861186e-20	5715	tags=54%, list=18%, signal=45%	Tnfrsf1a/Il1r2/Csf2rb2/Ccr1/Il1r1/Ccl6/Il13ra1/Il4ra/Il17ra/Cxcr2/Csf3r/Osmr/Cxcl5/Ifnlr1/Il18rap/Ccl12/Acvr1b/Cxcl2/Ccl7/Ccl3/Crlf2/Tnfrsf21/Inhbb/Il20rb/Cxcl13/Csf3/Ppbp/Il10/Pf4/Relt/Tnfrsf11a/Csf1/Cxcl1/Il22ra1/Cxcr4/Clcf1/Tgfb1/Tnfrsf12a/Plekho2/Ltbr/Il23r/Pdgfra/Cxcl14/Tnfsf14/Fas/Pdgfb/Ccl4/Il1b/Osm/Ccr2/Ccl2/Tnfrsf8/Tnf/Tnfsf15/Tnfrsf1b/Il6ra/Ifngr2/Cxcl3/Mpl/Tnfrsf13b/Tnfsf9/Tnfrsf9/Ifng…
Alzheimer's disease	Alzheimer's disease	Alzheimer's disease	143	-0.576606	-2.91058	6.00108607218857e-19	6.00108607218857e-19	8.212012519837e-18	2361	tags=48%, list=7%, signal=44%	Sdhc/Cox8a/Casp9/Mapk1/Ndufs4/Ndufb4/Ndufv2/Ndufc2/Cycs/Ndufs6/Cox4i1/Casp3/Ndufs2/Ndufb2/Ndufs5/Bace1/Ndufs7/Cox6a1/Ndufs8/Cox6b1/Ndufv3/Itpr2/Uqcr10/Uqcrh/Cox5b/Ndufa1/Ide/Sdhd/mt-Co3/Cox5a/Ndufb8/mt-Cytb/Cox7b/Cox7a2/Uqcrb/Cox7c/Ndufb3/Ndufs1/Apoe/Chp2/Ern1/Ndufab1/mt-Co1/Uqcr11/mt-Co2/Ndufa4/Ndufa5/mt-Atp6/Cox6c/Ndufb6/Uqcrc2/Ndufb10/Atp5pb/Ndufa6/mt-Atp8/Sdhb/Mapt/Ndufa10/Uqcrfs1/Uqcrc1/Nduf…
Valine, leucine and isoleucine degradation	Valine, leucine and isoleucine degradation	Valine, leucine and isoleucine degradation	43	-0.807929	-3.24681	1.14606169830367e-18	1.14606169830367e-18	1.25463596445875e-17	2281	tags=74%, list=7%, signal=69%	Dbt/Acat3/Abat/Bckdha/Mmut/Acat1/Hadh/Hmgcs2/Hadhb/Hibch/Auh/Acads/Dld/Hmgcl/Aldh7a1/Aldh9a1/Hadha/Aldh2/Aldh6a1/Aldh3a2/Ivd/Acaa2/Aox1/Mccc1/Ehhadh/Mccc2/Mcee/Pccb/Hibadh/Acad8/Acadsb/Pcca
Huntington's disease	Huntington's disease	Huntington's disease	157	-0.524335	-2.66337	6.62102670031545e-16	6.62102670031545e-16	5.1852156306542e-15	2455	tags=42%, list=8%, signal=39%	Creb3l3/Sdhc/Cox8a/Casp9/Ndufs4/Ndufb4/Tfam/Ndufv2/Ppid/Ndufc2/Cycs/Polr2b/Ndufs6/Cox4i1/Casp3/Ndufs2/Polr2i/Ndufb2/Ndufs5/Ndufs7/Cox6a1/Ndufs8/Cox6b1/Ndufv3/Uqcr10/Uqcrh/Cox5b/Ndufa1/Sdhd/mt-Co3/Cox5a/Ndufb8/mt-Cytb/Cox7b/Cox7a2/Uqcrb/Cox7c/Ndufb3/Ndufs1/Ndufab1/mt-Co1/Uqcr11/mt-Co2/Ndufa4/Ndufa5/Vdac1/mt-Atp6/Cox6c/Ndufb6/Uqcrc2/Ndufb10/Atp5pb/Ndufa6/mt-Atp8/Sdhb/Ndufa10/Uqcrfs1/Uqcrc1/Ndufa9/N…
Peroxisome	Peroxisome	Peroxisome	78	-0.647466	-2.97618	6.70572694744927e-16	6.70572694744927e-16	5.1852156306542e-15	4061	tags=63%, list=13%, signal=55%	Gnpat/Ech1/Pex3/Abcd2/Pex11a/Pxmp4/Agxt/Hao1/Hacl1/Acsl6/Baat/Pex1/Pex11g/Pex7/Pex26/Acox1/Acox3/Acot8/Slc27a2/Hsd17b4/Pex10/Pex11b/Gstk1/Paox/Mlycd/Hmgcl/Acsl5/Pex14/Idh1/Dhrs4/Pex5/Ddo/Pipox/Ehhadh/Slc25a17/Phyh/Crot/Pex13/Pecr/Sod1/Nudt12/Pex6/Amacr/Abcd3/Ephx2/Decr2/Acsl1/Cat/Scp2
Leishmania infection	Leishmania infection	Leishmania infection	63	0.707765823773466	2.86139752654123	7.57839207557153e-16	7.57839207557153e-16	5.1852156306542e-15	3834	tags=63%, list=12%, signal=56%	Nfkbib/Fcgr4/C3/Mapk13/Nfkb1/Itgb2/Ncf2/Itgam/Ncf4/Itga4/Myd88/Tlr2/Il10/Ncf1/Tgfb1/Nfkbia/Jak1/Fcgr1/Prkcb/Il1b/Tlr4/Mapk14/Tnf/Nos2/Irak4/Ifngr2/Ptpn6/Rela/Ifngr1/Cyba/Elk1/Il12a/Tab2/Mapk12/Marcksl1/Jak2/Tab1/Mapk11/Il1a/Ptgs2
Regulation of actin cytoskeleton	Regulation of actin cytoskeleton	Regulation of actin cytoskeleton	198	0.498948501979335	2.4116820089135	7.9151098947128e-15	7.9151098947128e-15	4.81386800614112e-14	6666	tags=48%, list=21%, signal=38%	Cd14/Pik3r5/Actg1/Fn1/Itgb2/Itga2/Myh9/Itgam/Vav1/Fgf23/Itga4/Itgb3/Iqgap1/Ssh3/Pik3cd/Ppp1cc/Itgal/Fgfr1/Pik3cg/Ezr/Pdgfra/Myl12a/Pdgfb/Dock1/Wasf2/Gna13/Pak2/Msn/Vav3/Rras/Was/Rac2/Itga5/Nckap1l/Arpc3/Pak4/Fgfr4/Actb/Limk2/Limk1/Slc9a1/Fgd3/Actn4/Git1/Cfl1/Itga7/Chrm3/Arpc1b/Cyfip1/Ptk2/Nras/Arhgef7/Arhgef6/Ssh1/Itga6/Arhgef1/Itga9/Arpc5/Itga1/Pxn/Pfn2/Pip4k2a/Itgax/Ssh2/Tmsb4x/Itgb7/Itgav/Itga…
MAPK signaling pathway	MAPK signaling pathway	MAPK signaling pathway	247	0.467500522957742	2.30425585148107	1.34535082858547e-14	1.34535082858547e-14	7.36402558804676e-14	6356	tags=47%, list=20%, signal=38%	Map3k8/Tnfrsf1a/Il1r2/Cd14/Il1r1/Mapk13/Nfkb1/Map3k14/Fgf23/Map3k6/Rapgef2/Rps6ka4/Map4k4/Flna/Nfkb2/Tgfb1/Mapkapk2/Rap1b/Map3k3/Daxx/Akt1/Pla2g12a/Fgfr1/Pla2g4a/Map2k4/Pdgfra/Grb2/Relb/Fas/Prkcb/Pdgfb/Ppp3cc/Il1b/Srf/Map4k3/Pak2/Rps6ka3/Mapk14/Tnf/Rras/Cacna1h/Dusp4/Rac2/Cacna1f/Gadd45g/Dusp2/Map3k1/Fgfr4/Rela/Cacna1s/Akt3/Elk1/Prkcg/Prkx/Dusp8/Tgfbr2/Tab2/Hspa2/Ngf/Dusp16/Nras/Mapk12/Ptpn7/Cacn…
Toll-like receptor signaling pathway	Toll-like receptor signaling pathway	Toll-like receptor signaling pathway	87	0.62136382476109	2.67198963552417	3.42475156465481e-14	3.42475156465481e-14	1.64727261706406e-13	5731	tags=61%, list=18%, signal=50%	Map3k8/Lbp/Cd14/Pik3r5/Tbk1/Mapk13/Nfkb1/Tlr8/Ripk1/Myd88/Ccl3/Pik3cd/Tlr2/Tlr7/Nfkbia/Akt1/Tlr6/Pik3cg/Map2k4/Ccl4/Ikbke/Il1b/Tlr4/Mapk14/Tnf/Tollip/Irak4/Tlr1/Rela/Akt3/Ticam2/Cd80/Il12a/Traf3/Ifnar1/Tab2/Il6/Mapk12/Ifnar2/Cd40/Cxcl10/Cd86/Tab1/Mapk11/Spp1/Ccl5/Tlr3/Irf7/Tlr9/Ikbkb/Jun/Mapk3/Ctsk
Metabolism of xenobiotics by cytochrome P450	Metabolism of xenobiotics by cytochrome P450	Metabolism of xenobiotics by cytochrome P450	59	-0.68517	-2.93607	3.61132842971737e-14	3.61132842971737e-14	1.64727261706406e-13	3268	tags=63%, list=10%, signal=56%	Adh5/Mgst3/Ugt1a1/Gsta1/Cyp3a25/Gstt2/Gstm7/Gstp2/Gsto1/Gstz1/Adh4/Gstk1/Gstp1/Cyp1a2/Akr1c20/Cyp1a1/Ugt1a5/Ugt2b37/Adh1/Gstm4/Mgst1/Adh7/Gstm1/Gsta3/Cyp2f2/Ugt2b35/Akr1c6/Ephx1/Dhdh/Ugt2b34/Cyp2c55/Ugt2b38/Ugt1a9/Ugt2b36/Cyp3a11/Ugt2a3/Ugt2b1
Fatty acid metabolism	Fatty acid metabolism	Fatty acid metabolism	38	-0.776103	-3.0111	7.78789128822441e-14	7.78789128822441e-14	3.09395987351042e-13	3607	tags=71%, list=11%, signal=63%	Echs1/Adh5/Acsl6/Acat3/Acox1/Adh4/Acox3/Acat1/Cpt2/Hadh/Hadhb/Acadvl/Acads/Adh1/Aldh7a1/Acsl5/Aldh9a1/Hadha/Adh7/Aldh2/Gcdh/Aldh3a2/Acaa2/Ehhadh/Eci1/Acadsb/Acsl1
Butanoate metabolism	Butanoate metabolism	Butanoate metabolism	33	-0.804325	-2.98205	7.91339736878626e-14	7.91339736878626e-14	3.09395987351042e-13	2182	tags=73%, list=7%, signal=68%	Pdha1/Acat3/Abat/Acsm2/Acat1/Hadh/Hmgcs2/Acsm3/Acads/Hmgcl/Aacs/Aldh7a1/Aldh9a1/Acsm1/Hadha/Aldh2/Aldh3a2/Ehhadh/Pdhb/Bdh1/Acsm5/Aldh5a1/Bdh2/L2hgdh
Leukocyte transendothelial migration	Leukocyte transendothelial migration	Leukocyte transendothelial migration	108	0.58240419708388	2.58932637452637	1.03889905102998e-13	1.03889905102998e-13	3.79107022130237e-13	3241	tags=46%, list=10%, signal=42%	Icam1/Pik3r5/Vcam1/Mapk13/Actg1/Itgb2/Ncf2/Itgam/Vav1/Ncf4/Itga4/Afdn/Pik3cd/Ncf1/Cxcr4/F11r/Rap1b/Gnai2/Mmp9/Itgal/Jam2/Pik3cg/Ezr/Pecam1/Esam/Cybb/Myl12a/Prkcb/Msn/Vav3/Mapk14/Ctnnd1/Rac2/Rapgef3/Cldn14/Actb/Cldn2/Rhoh/Vasp/Gnai1/Cyba/Plcg2/Actn4/Prkcg/Cdh5/Ptk2/Ctnna1/Mapk12/Pxn/Mapk11
Chemokine signaling pathway	Chemokine signaling pathway	Chemokine signaling pathway	171	0.501266888599972	2.38036457517715	2.36874583836318e-13	2.36874583836318e-13	8.10360418387403e-13	6634	tags=51%, list=21%, signal=41%	Nfkbib/Pik3r5/Ccr1/Fgr/Ccl6/Jak3/Cxcr2/Stat3/Nfkb1/Cxcl5/Ccl12/Vav1/Hck/Cxcl2/Ccl7/Ccl3/Cxcl13/Pik3cd/Ppbp/Pf4/Cxcl1/Grk2/Ncf1/Cxcr4/Rap1b/Gnai2/Nfkbia/Akt1/Pik3cg/Cxcl14/Grb2/Prex1/Prkcb/Ccl4/Ccr2/Ccl2/Elmo1/Vav3/Gngt2/Shc1/Was/Gng2/Cxcl3/Rac2/Grk6/Lyn/Rela/Adcy7/Adcy1/Akt3/Gnai1/Prkx/Dock2/Ptk2/Nras/Plcb4/Cxcl16/Prkcd/Cx3cr1/Gnb1/Ccl19/Jak2/Cxcl10/Pxn/Ccl20/Rasgrp2/Arrb1/Ccl5/Grk3/Plcb2/Ccr5/Gn…
Jak-STAT signaling pathway	Jak-STAT signaling pathway	Jak-STAT signaling pathway	123	0.546250927210974	2.46934208202325	7.21355295024551e-13	7.21355295024551e-13	2.32263005209143e-12	4783	tags=45%, list=15%, signal=38%	Csf2rb2/Pik3r5/Jak3/Socs3/Il13ra1/Il4ra/Stat3/Csf3r/Osmr/Ifnlr1/Crlf2/Il20rb/Pik3cd/Csf3/Il10/Il22ra1/Clcf1/Akt1/Jak1/Pik3cg/Il23r/Grb2/Bcl2l1/Cbl/Osm/Cblb/Socs1/Il6ra/Ifngr2/Spred1/Mpl/Ptpn6/Ifngr1/Akt3/Epo/Il3ra/Il12a/Csf2ra/Il7/Il2rg/Ifnar1/Il10rb/Il6/Il6st/Ifnar2/Spred2/Jak2/Pim1/Il7r/Lif/Il10ra/Stat4/Ccnd3/Spry2/Myc
Retinol metabolism	Retinol metabolism	Retinol metabolism	50	-0.69185	-2.89197	3.17218468681285e-12	3.17218468681285e-12	9.64640957393381e-12	3671	tags=64%, list=11%, signal=57%	Ugt1a10/Ugt1a6b/Rdh11/Cyp2a5/Lrat/Adh5/Ugt1a1/Cyp26a1/Retsat/Cyp3a25/Awat2/Adh4/Cyp1a2/Cyp1a1/Cyp26c1/Ugt1a5/Ugt2b37/Adh1/Adh7/Dhrs4/Rdh1/Dhrs3/Rdh10/Ugt2b35/Ugt2b34/Cyp2c55/Ugt2b38/Ugt1a9/Ugt2b36/Cyp3a11/Ugt2a3/Ugt2b1
Drug metabolism - cytochrome P450	Drug metabolism - cytochrome P450	Drug metabolism - cytochrome P450	61	-0.647836	-2.80026	6.83844821093644e-12	6.83844821093644e-12	1.97007926298446e-11	3671	tags=66%, list=11%, signal=58%	Ugt1a10/Ugt1a6b/Cyp2e1/Fmo5/Cyp2a5/Adh5/Mgst3/Ugt1a1/Gsta1/Maoa/Cyp2d22/Cyp3a25/Gstt2/Gstm7/Gstp2/Gsto1/Gstz1/Adh4/Gstk1/Gstp1/Cyp1a2/Ugt1a5/Maob/Ugt2b37/Adh1/Gstm4/Mgst1/Adh7/Gstm1/Aox1/Gsta3/Ugt2b35/Ugt2b34/Cyp2c55/Ugt2b38/Ugt1a9/Ugt2b36/Cyp3a11/Ugt2a3/Ugt2b1
Propanoate metabolism	Propanoate metabolism	Propanoate metabolism	31	-0.774766	-2.85385	1.67531470219789e-11	1.67531470219789e-11	4.47885434336189e-11	3607	tags=77%, list=11%, signal=69%	Echs1/Acaca/Suclg2/Acacb/Acat3/Abat/Mmut/Acat1/Acss3/Hibch/Mlycd/Aldh7a1/Aldh9a1/Hadha/Aldh2/Aldh6a1/Aldh3a2/Acss2/Ehhadh/Sucla2/Suclg1/Mcee/Pccb/Pcca
Hematopoietic cell lineage	Hematopoietic cell lineage	Hematopoietic cell lineage	78	0.608841923665857	2.55799023747133	1.71832969519365e-11	1.71832969519365e-11	4.47885434336189e-11	4251	tags=54%, list=13%, signal=47%	Il1r2/Cd14/Il1r1/Il4ra/Csf3r/Itga2/Itgam/Itga4/Itgb3/Cd38/Csf3/Csf1/Cd33/Cd9/Fcgr1/Gp9/Cd36/Il1b/Cd44/Tnf/Cd55/Il6ra/Itga5/Cd37/Epo/Il3ra/Csf1r/Csf2ra/Il7/Cd34/Kit/Gp5/Il6/Itga6/Itga1/Il7r/Gypa/Il1a/Cd55b/Gp1bb/Itga3/Tfrc
NOD-like receptor signaling pathway	NOD-like receptor signaling pathway	NOD-like receptor signaling pathway	57	0.631063334376955	2.51493217799204	7.35710780032034e-10	7.35710780032034e-10	1.83047658189788e-09	3589	tags=60%, list=11%, signal=53%	Nfkbib/Tnfaip3/Mefv/Casp4/Mapk13/Nfkb1/Ccl12/Cxcl2/Ccl7/Naip2/Ripk2/Nlrp3/Cxcl1/Pstpip1/Nfkbia/Birc2/Nlrc4/Il1b/Ccl2/Mapk14/Tnf/Pycard/Nlrp1a/Nod1/Card9/Cxcl3/Rela/Tab2/Il6/Mapk12/Birc3/Tab1/Mapk11/Nod2
Neurotrophin signaling pathway	Neurotrophin signaling pathway	Neurotrophin signaling pathway	122	0.502412292573041	2.2694224933736	1.06454165319202e-09	1.06454165319202e-09	2.52107247860992e-09	6468	tags=48%, list=20%, signal=38%	Nfkbib/Irak3/Pik3r5/Psen1/Mapk13/Nfkb1/Prdm4/Arhgdia/Rps6ka4/Ripk2/Pik3cd/Camk2d/Mapkapk2/Rap1b/Map3k3/Nfkbia/Akt1/Pik3cg/Grb2/Nfkbie/Rps6ka3/Mapk14/Shc1/Irak4/Sh2b2/Map3k1/Arhgdib/Rela/Akt3/Plcg2/Ngf/Ywhah/Nras/Mapk12/Irs2/Prkcd/Ntf3/Mapk11/Calm1/Atf4/Bcl2/Bax/Mapk7/Ikbkb/Jun/Braf/Calm2/Sh2b3/Abl1/Mapk3/Rapgef1/Bex3/Ywhaz/Calm3/Rps6ka2/Irak2/Rhoa/Pik3r3
Fc gamma R-mediated phagocytosis	Fc gamma R-mediated phagocytosis	Fc gamma R-mediated phagocytosis	94	0.542152765094123	2.36491923883098	1.10539331754435e-09	1.10539331754435e-09	2.52107247860992e-09	6666	tags=55%, list=21%, signal=44%	Fcgr4/Pik3r5/Inpp5d/Vav1/Hck/Pik3cd/Ncf1/Pld1/Gab2/Sphk1/Akt1/Pik3cg/Pla2g4a/Arf6/Fcgr1/Plpp1/Prkcb/Ptprc/Wasf2/Syk/Vav3/Was/Rac2/Arpc3/Lyn/Plpp2/Limk2/Limk1/Vasp/Akt3/Plcg2/Prkcg/Cfl1/Dock2/Arpc1b/Prkcd/Marcksl1/Arpc5/Asap1/Marcks/Pip5k1a/Pld2/Pip5k1b/Arpc4/Dnm2/Mapk3/Wasl/Pak1/Lat/Prkce/Pik3r3/Arpc2
Focal adhesion	Focal adhesion	Focal adhesion	192	0.438739112303201	2.11796658597127	1.5506366071608e-09	1.5506366071608e-09	3.39507804515207e-09	5689	tags=38%, list=18%, signal=32%	Pik3r5/Actg1/Fn1/Itga2/Vav1/Itga4/Thbs1/Itgb3/Parvg/Parvb/Flna/Pik3cd/Rap1b/Akt1/Ppp1cc/Birc2/Pik3cg/Pdgfra/Grb2/Myl12a/Prkcb/Pdgfb/Dock1/Pak2/Vav3/Shc1/Tln1/Col4a2/Rac2/Itga5/Pak4/Actb/Col4a1/Vegfc/Vasp/Akt3/Vtn/Elk1/Flt4/Actn4/Prkcg/Itga7/Vwf/Ptk2/Itga6/Itga9/Birc3/Itga1/Pxn/Igf1r/Fyn/Zyx/Pgf/Itgb7/Itgav/Col6a6/Itga3/Spp1/Bcl2/Ccnd3/Pdgfrb/Col6a1/Src/Itgb1/Jun/Braf/Pdgfc/Ppp1ca/Myl12b/Mapk3/Lam…
Tryptophan metabolism	Tryptophan metabolism	Tryptophan metabolism	38	-0.687365	-2.66682	4.03118925373908e-09	4.03118925373908e-09	8.48671421839806e-09	3607	tags=66%, list=11%, signal=59%	Echs1/Tdo2/Maoa/Acat3/Kynu/Acat1/Hadh/Cyp1a2/Cyp1a1/Afmid/Maob/Aldh7a1/Aldh9a1/Hadha/Aldh2/Ido2/Gcdh/Aadat/Aldh3a2/Aox1/Ehhadh/Haao/Ddc/Cat/Inmt
Cell adhesion molecules (CAMs)	Cell adhesion molecules (CAMs)	Cell adhesion molecules (CAMs)	118	0.49811476543056	2.23916771169879	6.06056074069296e-09	6.06056074069296e-09	1.22865169012099e-08	3962	tags=41%, list=12%, signal=36%	Icam1/H2-D1/Vcam1/Itgb2/Itgam/Itga4/Selp/Vcan/Selplg/Sele/Cd28/Nfasc/F11r/Itgal/Jam2/Pecam1/Icosl/Esam/Ptprc/Siglec1/Pdcd1lg2/Mag/Ptprm/Cd274/Sdc1/Sell/Sdc4/Cldn14/Glg1/Cdh4/Cldn2/Pvr/Cd80/Cdh3/Cd34/Cdh5/Spn/H2-M3/Itga6/Sdc3/Cntn2/Itga9/Cd40/Cd86/Mpzl1/Itgb7/Itgav/Cldn15
B cell receptor signaling pathway	B cell receptor signaling pathway	B cell receptor signaling pathway	74	0.560015419447201	2.33160508955181	6.96636557106265e-09	6.96636557106265e-09	1.36184590110999e-08	3083	tags=39%, list=10%, signal=36%	Nfkbib/Pik3r5/Inpp5d/Pik3ap1/Pirb/Nfkb1/Ifitm1/Vav1/Pik3cd/Bcl10/Nfkbia/Akt1/Pik3cg/Grb2/Nfkbie/Prkcb/Ppp3cc/Syk/Vav3/Dapp1/Rac2/Nfatc1/Ptpn6/Lyn/Rela/Akt3/Plcg2/Nras/Btk
Pentose and glucuronate interconversions	Pentose and glucuronate interconversions	Pentose and glucuronate interconversions	23	-0.785192	-2.6819	1.27559557213003e-08	1.27559557213003e-08	2.40765770420187e-08	1589	tags=70%, list=5%, signal=66%	Ugt1a1/Ugdh/Rpe/Cryl1/Ugt1a5/Ugt2b37/Ugt2b35/Xylb/Dhdh/Ugt2b34/Ugt2b38/Ugp2/Ugt1a9/Ugt2b36/Ugt2a3/Ugt2b1
T cell receptor signaling pathway	T cell receptor signaling pathway	T cell receptor signaling pathway	105	0.50268343484092	2.23394229461529	1.7994006701495e-08	1.7994006701495e-08	3.2831170122026e-08	6799	tags=49%, list=21%, signal=38%	Map3k8/Nfkbib/Pik3r5/Mapk13/Nfkb1/Map3k14/Vav1/Pik3cd/Il10/Cd28/Bcl10/Nfkbia/Nck1/Lcp2/Akt1/Pik3cg/Grb2/Nfkbie/Ptprc/Cbl/Ppp3cc/Pak2/Vav3/Cblb/Mapk14/Tnf/Nfatc1/Ptpn6/Pak4/Rela/Akt3/Nras/Mapk12/Mapk11/Fyn/Lck/Rasgrp1/Cdk4/Ppp3r1/Ikbkb/Jun/Nfatc2/Mapk3/Ifng/Pak1/Malt1/Lat/Rhoa/Pik3r3/Cd247/Cd8b1
Ascorbate and aldarate metabolism	Ascorbate and aldarate metabolism	Ascorbate and aldarate metabolism	22	-0.780818	-2.61441	2.00017088770281e-08	2.00017088770281e-08	3.5317109052817e-08	1589	tags=68%, list=5%, signal=65%	Ugt1a1/Ugdh/Ugt1a5/Ugt2b37/Aldh7a1/Aldh9a1/Aldh2/Aldh3a2/Ugt2b35/Ugt2b34/Ugt2b38/Ugt1a9/Ugt2b36/Ugt2a3/Ugt2b1
Citrate cycle (TCA cycle)	Citrate cycle (TCA cycle)	Citrate cycle (TCA cycle)	29	-0.726264	-2.60192	2.29440954410621e-08	2.29440954410621e-08	3.92464790439219e-08	3713	tags=69%, list=11%, signal=61%	Mdh2/Dlst/Suclg2/Aco2/Sdhc/Pdha1/Cs/Dld/Sdhd/Idh1/Acly/Sdhb/Mdh1/Pdhb/Sucla2/Suclg1/Dlat/Aco1/Idh3b/Sdha
Fc epsilon RI signaling pathway	Fc epsilon RI signaling pathway	Fc epsilon RI signaling pathway	70	0.557442982947804	2.29938935471812	2.87169586927155e-08	2.87169586927155e-08	4.76325949608039e-08	3429	tags=43%, list=11%, signal=38%	Pik3r5/Inpp5d/Mapk13/Vav1/Pik3cd/Gab2/Lcp2/Akt1/Pla2g12a/Pik3cg/Pla2g4a/Map2k4/Grb2/Fcer1g/Prkcb/Syk/Vav3/Mapk14/Tnf/Rac2/Lyn/Akt3/Plcg2/Nras/Mapk12/Prkcd/Btk/Pla2g12b/Mapk11/Fyn
Pathways in cancer	Pathways in cancer	Pathways in cancer	312	0.369890769514496	1.86971971569515	3.09595883976231e-08	3.09595883976231e-08	4.98420618166068e-08	6572	tags=38%, list=20%, signal=30%	Pik3r5/Fn1/Stat3/Nfkb1/Csf3r/Itga2/Fgf23/Runx1/Cdkn1a/Pik3cd/Nfkb2/Ccdc6/Tgfb1/Pld1/Mmp9/Nfkbia/Akt1/Jak1/Spi1/Ralgds/Birc2/Fgfr1/Pik3cg/Sufu/Pdgfra/Wnt5b/Grb2/Fas/Prkcb/Pdgfb/Bcl2l1/Zbtb16/Cbl/Slc2a1/Cblb/Hif1a/Nos2/Ctbp2/Col4a2/Rac2/Ralb/Rassf1/Tgfa/Tpm3/Rela/Col4a1/Vegfc/Akt3/Plcg2/Csf1r/Prkcg/Ets1/Traf3/Tgfbr2/Csf2ra/Foxo1/Ppard/Kit/Jup/Hdac1/Ptk2/Ctnna1/Nras/Il6/Epas1/Itga6/Wnt6/Tpr/Birc3/Cd…
Endocytosis	Endocytosis	Endocytosis	178	0.436209970723676	2.0753224273556	3.96345065008086e-08	3.96345065008086e-08	6.19847921215653e-08	7884	tags=52%, list=24%, signal=40%	H2-D1/Cxcr2/Psd/Rnf41/Vps37c/Adrb2/Vps37b/Chmp4b/Agap1/Ehd4/Grk2/Cxcr4/Ehd1/Pld1/Psd4/Rab31/Arf6/Pdgfra/Git2/Chmp1b/Cbl/Cblb/Sh3kbp1/Sh3glb1/Rbsn/Grk6/Fgfr4/Cltb/Rab11b/Epn2/Csf1r/Git1/Il2rg/Arap1/Hspa2/Kit/H2-M3/Chmp2b/Ap2a1/Mvb12b/Cltc/Asap1/Igf1r/Arfgap1/Chmp4c/Vps28/Pard6g/Smurf2/Arrb1/Nedd4l/Sh3gl1/Tfrc/Grk3/Pip5k1a/Rab4a/Arfgap3/Ap2b1/Arap3/Acap2/Pld2/Vps36/Ret/Pip5k1b/Ccr5/Arrb2/Src/Ap2m1/…
beta-Alanine metabolism	beta-Alanine metabolism	beta-Alanine metabolism	22	-0.767678	-2.57042	5.88538710133033e-08	5.88538710133033e-08	8.94854179149641e-08	3653	tags=64%, list=11%, signal=56%	Cndp1/Echs1/Dpyd/Upb1/Dpys/Abat/Hibch/Mlycd/Aldh7a1/Aldh9a1/Hadha/Aldh2/Aldh3a2/Ehhadh
Hypertrophic cardiomyopathy (HCM)	Hypertrophic cardiomyopathy (HCM)	Hypertrophic cardiomyopathy (HCM)	78	0.538392624068555	2.26200434425039	7.78630190775819e-08	7.78630190775819e-08	1.12847426816386e-07	6506	tags=50%, list=20%, signal=40%	Ace/Actg1/Itga2/Prkab1/Itga4/Itgb3/Slc8a1/Tgfb1/Tnf/Cacna1f/Itga5/Tpm3/Sgcb/Actb/Tpm4/Cacna1s/Tpm1/Lmna/Itga7/Mybpc3/Il6/Emd/Itga6/Itga9/Itga1/Atp2a2/Itgb7/Itgav/Itga3/Prkab2/Actc1/Sgca/Cacnb1/Itgb1/Des/Cacna2d4/Cacnb3/Cacna2d1/Ttn
Ribosome	Ribosome	Ribosome	83	0.528246389199212	2.25032601086988	7.83421559244523e-08	7.83421559244523e-08	1.12847426816386e-07	11219	tags=77%, list=35%, signal=51%	Rplp0/Rps10/Rps15a/Rplp2/Rps12/Rpl27a/Rpsa/Rps20/Rps28/Rpl3/Rps9/Rpl17/Rpl5/Rps29/Rpl35/Rps6/Rpl4/Rps18/Rpl31/Rpl30/Rps23/Rpl39/Rpl10a/Rpl37a/Rps7/Rps13/Rplp1/Rpl13a/Rpl12/Rpl26/Rps5/Rps24/Rps16/Rpl27/Rps19/Rpl18a/Rps26/Rps3/Rpl18/Fau/Rpl13/Rpl29/Rpl9/Rpl36a/Rpl37/Rpl8/Rpl32/Rpl19/Rpl34/Rpl23a/Rps25/Rpl14/Rps27a/Rpl28/Rps4x/Rpl15/Rpl38/Rps11/Rps15/Rpl23/Rpl11/Rpl36al/Rps3a1/Rpl36
Natural killer cell mediated cytotoxicity	Natural killer cell mediated cytotoxicity	Natural killer cell mediated cytotoxicity	102	0.499674765296361	2.21150935621686	8.42567326076698e-08	8.42567326076698e-08	1.1825506330901e-07	6642	tags=48%, list=21%, signal=38%	Icam1/Fcgr4/H2-D1/Pik3r5/Itgb2/Vav1/Pik3cd/Lcp2/Itgal/Cd244a/Pik3cg/Cd48/Grb2/Fcer1g/Fas/Prkcb/Ppp3cc/Syk/Vav3/Tyrobp/Tnf/Shc1/Ifngr2/Rac2/Nfatc1/Ptpn6/Sh3bp2/Ifngr1/Plcg2/Prkcg/Ifnar1/Nras/H2-M3/Ifnar2/Hcst/Fyn/Lck/Tnfrsf10b/Ppp3r1/Prf1/Ulbp1/Braf/Nfatc2/Mapk3/Ifng/Pak1/Lat/Pik3r3/Cd247
Steroid hormone biosynthesis	Steroid hormone biosynthesis	Steroid hormone biosynthesis	47	-0.59221	-2.43707	1.33970549728813e-07	1.33970549728813e-07	1.83328120681533e-07	5112	tags=66%, list=16%, signal=56%	Ugt1a10/Ugt1a6b/Akr1d1/Hsd17b1/Akr1c18/Srd5a2/Hsd3b1/Hsd17b12/Cyp7b1/Ugt1a1/Cyp3a25/Cyp7a1/Akr1c20/Cyp1a1/Ugt1a5/Ugt2b37/Hsd17b6/Comt/Srd5a1/Hsd17b2/Hsd11b1/Ugt2b35/Akr1c6/Hsd3b3/Ugt2b34/Ugt2b38/Ugt1a9/Ugt2b36/Cyp3a11/Ugt2a3/Ugt2b1
Cell cycle	Cell cycle	Cell cycle	121	0.462285262531839	2.08723696293227	3.52853789878957e-07	3.52853789878957e-07	4.71075662996297e-07	6985	tags=51%, list=22%, signal=40%	Cul1/Cdkn1a/Tgfb1/E2f4/Mad1l1/Orc2/Cdc14a/Orc1/Gadd45g/Anapc4/Cdkn2d/Mcm4/Cdc16/Smc1b/Ywhah/Hdac1/Stag1/Plk1/Cdc25a/Mcm7/Gadd45b/Gadd45a/Espl1/Bub1/Cdkn2a/Bub1b/Mcm3/Anapc5/Chek1/Pcna/Tfdp1/Rb1/Mad2l2/Cdk4/Ccnd3/Cdc6/Fzr1/Mcm2/Smad2/Orc6/Myc/Ccna2/Mcm5/Rbl1/Ttk/Anapc10/Anapc11/Abl1/Cdc25b/Mdm2/Ywhaz/Mcm6/Ccnb1/Cdc27/Sfn/E2f2/Ccne1/Cdc25c/Cdc45/Pkmyt1/Bub3/Ccne2
Drug metabolism - other enzymes	Drug metabolism - other enzymes	Drug metabolism - other enzymes	45	-0.596845	-2.41058	3.61923962650699e-07	3.61923962650699e-07	4.71680352326726e-07	3671	tags=58%, list=11%, signal=51%	Ugt1a10/Tk1/Ugt1a6b/Cyp2a5/Nat2/Dpyd/Ugt1a1/Cyp3a25/Upb1/Dpys/Upp2/Umps/Tymp/Ugt1a5/Ugt2b37/Tpmt/Uck1/Ugt2b35/Ugt2b34/Ugt2b38/Ugt1a9/Ugt2b36/Cyp3a11/Ces1d/Ugt2a3/Ugt2b1
PPAR signaling pathway	PPAR signaling pathway	PPAR signaling pathway	65	-0.52118	-2.26555	4.83004808276256e-07	4.83004808276256e-07	6.08365421371588e-07	2757	tags=40%, list=9%, signal=37%	Fabp5/Apoc3/Acsl6/Cyp27a1/Rxrg/Acox1/Acox3/Cyp7a1/Slc27a5/Cpt2/Hmgcs2/Fabp2/Slc27a2/Cyp8b1/Ppara/Acsl5/Me1/Dbi/Fads2/Ehhadh/Scd1/Fabp1/Apoa2/Sorbs1/Acsl1/Scp2
Epithelial cell signaling in Helicobacter pylori infection	Epithelial cell signaling in Helicobacter pylori infection	Epithelial cell signaling in Helicobacter pylori infection	66	0.548424962587923	2.24190361204849	4.89032204102546e-07	4.89032204102546e-07	6.08365421371588e-07	6386	tags=56%, list=20%, signal=45%	Mapk13/Cxcr2/Nfkb1/Map3k14/Cxcl2/Atp6v0a1/Atp6v1b2/Atp6v0e/Cxcl1/F11r/Nfkbia/Jam2/Atp6v0c/Map2k4/Mapk14/Hbegf/Nod1/Cxcl3/Lyn/Rela/Atp6v0a4/Plcg2/Atp6v1g1/Git1/Adam17/Mapk12/Adam10/Atp6ap1/Mapk11/Tcirg1/Ccl5/Src/Ikbkb/Jun/Pak1/Atp6v0a2/Tjp1
Biosynthesis of unsaturated fatty acids	Biosynthesis of unsaturated fatty acids	Biosynthesis of unsaturated fatty acids	23	-0.733702	-2.50603	7.37697317154879e-07	7.37697317154879e-07	8.97316034901841e-07	3976	tags=70%, list=12%, signal=61%	Acot7/Hsd17b12/Baat/Elovl6/Acox1/Acox3/Hacd2/Tecr/Hadha/Acot1/Fads2/Elovl5/Fads1/Scd1/Pecr/Elovl2
Pyruvate metabolism	Pyruvate metabolism	Pyruvate metabolism	37	-0.606336	-2.33738	1.87588299067709e-06	1.87588299067709e-06	2.23217197975306e-06	3713	tags=57%, list=11%, signal=50%	Mdh2/Acaca/Acacb/Pdha1/Acat3/Acot12/Acat1/Acyp1/Pklr/Dld/Aldh7a1/Aldh9a1/Me1/Aldh2/Aldh3a2/Acss2/Mdh1/Pdhb/Dlat/Glo1/Hagh
Starch and sucrose metabolism	Starch and sucrose metabolism	Starch and sucrose metabolism	42	-0.576189	-2.31043	2.04417175394099e-06	2.04417175394099e-06	2.38067035173418e-06	3188	tags=50%, list=10%, signal=45%	Amy1/Ugt1a1/Mgam/Agl/Pgm1/Ganc/Gck/Gbe1/Ugdh/Gys2/Ugt1a5/Ugt2b37/Ugt2b35/Ugt2b34/Ugt2b38/Ugp2/Ugt1a9/Ugt2b36/Pygl/Ugt2a3/Ugt2b1
Dilated cardiomyopathy	Dilated cardiomyopathy	Dilated cardiomyopathy	84	0.486411581407324	2.08106842449343	2.59116085415095e-06	2.59116085415095e-06	2.95184541604457e-06	6506	tags=45%, list=20%, signal=36%	Actg1/Itga2/Itga4/Itgb3/Slc8a1/Tgfb1/Tnf/Cacna1f/Itga5/Tpm3/Sgcb/Actb/Tpm4/Adcy7/Adcy1/Cacna1s/Tpm1/Prkx/Lmna/Itga7/Mybpc3/Emd/Itga6/Itga9/Itga1/Atp2a2/Itgb7/Itgav/Itga3/Actc1/Sgca/Cacnb1/Itgb1/Des/Cacna2d4/Cacnb3/Cacna2d1/Ttn
ErbB signaling pathway	ErbB signaling pathway	ErbB signaling pathway	84	0.485724294364168	2.07812792838119	2.6424693099399e-06	2.6424693099399e-06	2.95184541604457e-06	6049	tags=43%, list=19%, signal=35%	Pik3r5/Cdkn1a/Pik3cd/Camk2d/Nck1/Akt1/Nrg4/Pik3cg/Map2k4/Grb2/Prkcb/Cbl/Pak2/Cblb/Eif4ebp1/Hbegf/Shc1/Tgfa/Pak4/Akt3/Elk1/Plcg2/Prkcg/Nrg1/Ptk2/Nras/Nrg2/Ereg/Myc/Src/Jun/Braf/Abl1/Mapk3/Areg/Pak1
Lysosome	Lysosome	Lysosome	115	0.441848329903951	1.98563689469515	2.80588693246387e-06	2.80588693246387e-06	3.07170779974992e-06	6364	tags=48%, list=20%, signal=39%	Lgmn/Slc11a1/Ctsl/Atp6v0a1/Laptm5/Ctss/Cln5/Cd63/Psap/Ctsc/Cd68/Atp6v0c/Ctsz/Ap1s2/Ctsg/Ctsd/Gnptab/Slc11a2/Hexb/Gla/Hgsnat/Idua/Ctso/Atp6v0a4/Cltb/Sumf1/Napsa/Acp2/Ppt1/Ap1m1/Ap1b1/Atp6ap1/Asah1/Galc/Ctsa/M6pr/Cltc/Galns/Tcirg1/Gns/Npc2/Ap4e1/Sgsh/Naga/Ap3d1/Gusb/Lamp1/Ctsk/Ctsb/Ctse/Nagpa/Atp6v0a2/Ctsw/Ap4b1/Hexa
Limonene and pinene degradation	Limonene and pinene degradation	Limonene and pinene degradation	10	-0.848763	-2.19996	4.80130982214742e-06	4.80130982214742e-06	5.15310858104574e-06	3718	tags=80%, list=11%, signal=71%	Naa80/Echs1/Aldh7a1/Aldh9a1/Hadha/Aldh2/Aldh3a2/Ehhadh
Spliceosome	Spliceosome	Spliceosome	123	0.42745780623056	1.93233456756548	7.18473459195605e-06	7.18473459195605e-06	7.56287851784848e-06	7371	tags=41%, list=23%, signal=32%	Dhx8/Dhx38/Snrnp40/Sf3b3/Wbp11/Puf60/Ddx39b/Snrpf/Prpf31/Alyref/Hnrnpm/Srsf3/Hnrnpa1/Tcerg1/Smndc1/Lsm4/Rbm22/Prpf38a/Ddx42/Xab2/Sf3a3/Hspa2/Eftud2/Lsm3/Sf3b4/Sf3b1/Tra2b/Eif4a3/Prpf38b/Acin1/Zmat2/Cherp/Magohb/Rbm17/Ctnnbl1/Plrg1/Sf3a2/U2af2/Snrnp70/Lsm5/Magoh/Aqr/Crnkl1/Srsf9/Lsm8/Snrpb2/Hnrnpk/Sf3b6/Snrpd1/Dhx15
Lysine degradation	Lysine degradation	Lysine degradation	43	-0.541889	-2.17768	9.59092611697026e-06	9.59092611697026e-06	9.90522657561973e-06	3636	tags=51%, list=11%, signal=45%	Ogdh/Kmt5c/Setdb1/Echs1/Dlst/Aasdh/Acat3/Acat1/Hadh/Ehmt1/Bbox1/Aldh7a1/Nsd3/Aldh9a1/Hadha/Aldh2/Gcdh/Aadat/Aldh3a2/Pipox/Ehhadh/Aasdhppt
Apoptosis	Apoptosis	Apoptosis	80	0.471151796111292	2.00231225168621	1.18650751368443e-05	1.18650751368443e-05	1.20269767468987e-05	4619	tags=44%, list=14%, signal=38%	Tnfrsf1a/Csf2rb2/Irak3/Pik3r5/Il1r1/Nfkb1/Map3k14/Ripk1/Myd88/Pik3cd/Nfkbia/Akt1/Birc2/Pik3cg/Fas/Bcl2l1/Ppp3cc/Il1b/Tnf/Irak4/Apaf1/Rela/Akt3/Il3ra/Prkx/Prkar2b/Ngf/Birc3/Traf2/Il1a/Tnfrsf10b/Bcl2/Ppp3r1/Bax/Prkar1a
Arrhythmogenic right ventricular cardiomyopathy (ARVC)	Arrhythmogenic right ventricular cardiomyopathy (ARVC)	Arrhythmogenic right ventricular cardiomyopathy (ARVC)	68	0.496385612449895	2.03741451310234	1.27507124512739e-05	1.27507124512739e-05	1.26897042577271e-05	5522	tags=43%, list=17%, signal=35%	Actg1/Itga2/Itga4/Itgb3/Slc8a1/Gja1/Cacna1f/Itga5/Sgcb/Actb/Cacna1s/Actn4/Lmna/Itga7/Jup/Ctnna1/Emd/Itga6/Itga9/Itga1/Atp2a2/Itgb7/Itgav/Itga3/Sgca/Cacnb1/Itgb1/Des/Cacna2d4
Pathogenic Escherichia coli infection	Pathogenic Escherichia coli infection	Pathogenic Escherichia coli infection	51	0.536006335588402	2.10837366710243	2.15772425538707e-05	2.15772425538707e-05	2.10905378346105e-05	8102	tags=67%, list=25%, signal=50%	Cd14/Actg1/Tubb1/Hcls1/Tubb3/Nck1/Ezr/Krt18/Tlr4/Arhgef2/Was/Cttn/Arpc3/Actb/Tubb6/Arpc1b/Arpc5/Fyn/Tuba1b/Tuba1a/Arpc4/Tubb5/Itgb1/Abl1/Wasl/Ywhaz/Rhoa/Tuba1c/Rock2/Arpc2/Cdc42/Tubb2b/Tuba8/Ncl
Glycine, serine and threonine metabolism	Glycine, serine and threonine metabolism	Glycine, serine and threonine metabolism	31	-0.596932	-2.1988	2.22313053586903e-05	2.22313053586903e-05	2.13486219510969e-05	4215	tags=58%, list=13%, signal=51%	Dmgdh/Cth/Cbs/Amt/Gnmt/Maoa/Agxt/Sardh/Dld/Gcat/Maob/Shmt2/Alas2/Chdh/Gamt/Pipox/Srr/Shmt1
Histidine metabolism	Histidine metabolism	Histidine metabolism	29	-0.62544	-2.24071	2.28795764201416e-05	2.28795764201416e-05	2.15923407231826e-05	3653	tags=59%, list=11%, signal=52%	Cndp1/Maoa/Lcmt1/Ftcd/Hal/Amdhd1/Maob/Aldh7a1/Aldh9a1/Uroc1/Aldh2/Hnmt/Aldh3a2/Hemk1/Ddc/Acy3/Aspa
Glycosaminoglycan biosynthesis - chondroitin sulfate	Glycosaminoglycan biosynthesis - chondroitin sulfate	Glycosaminoglycan biosynthesis - chondroitin sulfate	21	0.68172023662757	2.12810478070428	2.84310309414697e-05	2.84310309414697e-05	2.63766923988657e-05	6357	tags=67%, list=20%, signal=54%	Chst11/Chst15/Xylt1/Ust/Chpf/Chst12/Chpf2/Csgalnact2/Chsy1/Chst14/Dse/B3galt6/Chsy3/Xylt2
ECM-receptor interaction	ECM-receptor interaction	ECM-receptor interaction	81	0.466956084983755	1.99107995232498	3.57682940453646e-05	3.57682940453646e-05	3.26307243922624e-05	6258	tags=44%, list=19%, signal=36%	Fn1/Itga2/Itga4/Thbs1/Itgb3/Gp9/Cd36/Gp6/Cd44/Sdc1/Col4a2/Itga5/Sdc4/Col4a1/Vtn/Itga7/Vwf/Gp5/Itga6/Sdc3/Itga9/Itga1/Sv2c/Itgb7/Itgav/Col6a6/Gp1bb/Itga3/Spp1/Cd47/Col6a1/Itgb1/Lamc3/Comp/Hspg2/Lamc1
Cytosolic DNA-sensing pathway	Cytosolic DNA-sensing pathway	Cytosolic DNA-sensing pathway	41	0.554820333775943	2.06586207866941	3.65889506325335e-05	3.65889506325335e-05	3.28321903863976e-05	5796	tags=59%, list=18%, signal=48%	Nfkbib/Tbk1/Nfkb1/Ripk1/Polr3d/Ripk3/Sting1/Nfkbia/Ccl4/Ikbke/Il1b/Pycard/Zbp1/Rela/Il33/Il6/Adar/Cxcl10/Aim2/Trex1/Ccl5/Irf7/Ikbkb/Casp1
GnRH signaling pathway	GnRH signaling pathway	GnRH signaling pathway	88	0.448036924025223	1.9300893936872	4.23721715697575e-05	4.23721715697575e-05	3.74083687882409e-05	5569	tags=42%, list=17%, signal=35%	Mapk13/Mmp14/Camk2d/Pld1/Map3k3/Pla2g12a/Pla2g4a/Map2k4/Grb2/Prkcb/Mapk14/Hbegf/Cga/Cacna1f/Map3k1/Adcy7/Adcy1/Cacna1s/Elk1/Prkx/Nras/Plcb4/Mapk12/Prkcd/Pla2g12b/Itpr3/Mapk11/Calm1/Itpr1/Atf4/Plcb2/Pld2/Src/Mapk7/Jun/Calm2/Mapk3
Cardiac muscle contraction	Cardiac muscle contraction	Cardiac muscle contraction	70	-0.434918	-1.92844	4.68511354950979e-05	4.68511354950979e-05	4.0706082635674e-05	2792	tags=34%, list=9%, signal=31%	Cox7a1/Atp1b1/Cox8a/Cox4i1/Cox6a1/Cox6b1/Uqcr10/Uqcrh/Cox5b/mt-Co3/Cox5a/mt-Cytb/Cox7b/Cox7a2/Uqcrb/Cox7c/mt-Co1/Uqcr11/mt-Co2/Cox6c/Uqcrc2/Uqcrfs1/Uqcrc1/Cyc1
Aminoacyl-tRNA biosynthesis	Aminoacyl-tRNA biosynthesis	Aminoacyl-tRNA biosynthesis	24	-0.623917	-2.14788	6.53401439016322e-05	6.53401439016322e-05	5.58830178106065e-05	4321	tags=54%, list=13%, signal=47%	Sars2/Farsb/Iars2/Tars2/Mars1/Yars2/Aars2/Dars2/Sepsecs/Fars2/Hars2/Nars2/Vars2
Chronic myeloid leukemia	Chronic myeloid leukemia	Chronic myeloid leukemia	73	0.471178127338962	1.95480612172288	6.86095744715437e-05	6.86095744715437e-05	5.77764837655105e-05	8055	tags=52%, list=25%, signal=39%	Pik3r5/Nfkb1/Runx1/Cdkn1a/Pik3cd/Tgfb1/Gab2/Nfkbia/Akt1/Pik3cg/Grb2/Bcl2l1/Cbl/Cblb/Shc1/Ctbp2/Rela/Akt3/Tgfbr2/Hdac1/Nras/Cdkn2a/Rb1/Cdk4/Myc/Ikbkb/Braf/Abl1/Mapk3/Mdm2/Ctbp1/Pik3r3/E2f2/Bad/Araf/Tgfb3/Pik3r1/Ptpn11
VEGF signaling pathway	VEGF signaling pathway	VEGF signaling pathway	69	0.465448344126195	1.91543012664433	7.09805154037139e-05	7.09805154037139e-05	5.88674130939892e-05	5569	tags=43%, list=17%, signal=36%	Pik3r5/Mapk13/Pik3cd/Mapkapk2/Sphk1/Akt1/Nos3/Pla2g12a/Pik3cg/Pla2g4a/Prkcb/Ppp3cc/Mapk14/Rac2/Nfatc1/Akt3/Plcg2/Prkcg/Ptk2/Nras/Mapk12/Pla2g12b/Pxn/Mapk11/Ptgs2/Mapkapk3/Ppp3r1/Src/Nfatc2/Mapk3
Calcium signaling pathway	Calcium signaling pathway	Calcium signaling pathway	150	0.383591851604886	1.78443804033478	7.47747148674752e-05	7.47747148674752e-05	6.10885337487621e-05	4837	tags=33%, list=15%, signal=28%	Adora2b/Bst1/Adrb2/Plce1/Cd38/Slc8a1/Camk2d/Pde1b/Sphk1/Nos3/Pdgfra/Prkcb/Ppp3cc/Plcd1/P2rx4/Hrh1/Nos2/Ryr1/Cacna1h/Cacna1f/Hrh2/Adcy7/Adcy1/Cacna1s/Ednra/Plcg2/Prkcg/Prkx/Atp2b1/Chrm3/P2rx7/Plcb4/Cacna1b/Slc25a4/Adora2a/Itpr3/Atp2a2/Ptafr/Htr7/Grm1/Calm1/Itpr1/Gna15/Htr2a/Ppp3r1/Plcb2/Pdgfrb/Pde1a/Tnnc2
Glioma	Glioma	Glioma	62	0.486948437024246	1.96157023770847	8.08280055090874e-05	8.08280055090874e-05	6.50627908122685e-05	6489	tags=47%, list=20%, signal=37%	Pik3r5/Cdkn1a/Pik3cd/Camk2d/Akt1/Pik3cg/Pdgfra/Grb2/Prkcb/Pdgfb/Shc1/Tgfa/Akt3/Plcg2/Prkcg/Nras/Cdkn2a/Igf1r/Calm1/Rb1/Cdk4/Pdgfrb/Braf/Calm2/Mapk3/Mdm2/Calm3/Pik3r3/E2f2
Progesterone-mediated oocyte maturation	Progesterone-mediated oocyte maturation	Progesterone-mediated oocyte maturation	79	0.451500158179375	1.90773806110246	8.20207091112271e-05	8.20207091112271e-05	6.50660087533762e-05	6778	tags=47%, list=21%, signal=37%	Pik3r5/Mapk13/Pik3cd/Gnai2/Akt1/Pik3cg/Rps6ka3/Mapk14/Anapc4/Adcy7/Adcy1/Akt3/Gnai1/Prkx/Cdc16/Mapk12/Plk1/Cdc25a/Bub1/Mapk11/Igf1r/Anapc5/Cpeb1/Mad2l2/Fzr1/Ccna2/Anapc10/Braf/Anapc11/Mapk3/Cdc25b/Ccnb1/Rps6ka2/Cdc27/Pik3r3/Cdc25c/Pkmyt1
Tyrosine metabolism	Tyrosine metabolism	Tyrosine metabolism	34	-0.555496	-2.08762	8.61561083807568e-05	8.61561083807568e-05	6.73701900120203e-05	4913	tags=59%, list=15%, signal=50%	Dct/Tpo/Naa80/Hpd/Adh5/Fah/Maoa/Lcmt1/Mif/Got2/Gstz1/Adh4/Hgd/Maob/Adh1/Comt/Adh7/Hemk1/Aox1/Ddc
Complement and coagulation cascades	Complement and coagulation cascades	Complement and coagulation cascades	69	0.460505097483971	1.89508749644393	0.000102890183951241	0.000102890183951241	7.93223063819794e-05	2439	tags=36%, list=8%, signal=34%	Serping1/C5ar1/C3ar1/Fga/C4b/C3/Fgb/Kng2/Plaur/Cfh/F13a1/Cpb2/Fgg/C1qb/Pros1/Thbd/Serpine1/Cfb/Cd55/C1qa/A2m/Serpina5/C4bp/C1qc/Vwf
Porphyrin and chlorophyll metabolism	Porphyrin and chlorophyll metabolism	Porphyrin and chlorophyll metabolism	36	-0.544604	-2.08975	0.000115046386796904	0.000115046386796904	8.7462165401155e-05	3052	tags=47%, list=9%, signal=43%	Mmab/Ugt1a1/Ppox/Fech/Hmbs/Ugt1a5/Ugt2b37/Alas2/Alad/Ugt2b35/Ugt2b34/Ugt2b38/Urod/Ugt1a9/Ugt2b36/Ugt2a3/Ugt2b1
Primary bile acid biosynthesis	Primary bile acid biosynthesis	Primary bile acid biosynthesis	17	-0.699264	-2.17166	0.000119993915598348	0.000119993915598348	8.99738083794387e-05	3484	tags=88%, list=11%, signal=79%	Cyp39a1/Akr1d1/Cyp7b1/Baat/Cyp27a1/Cyp46a1/Cyp7a1/Slc27a5/Hsd17b4/Cyp8b1/Akr1c20/Hsd3b7/Akr1c6/Amacr/Scp2
Oocyte meiosis	Oocyte meiosis	Oocyte meiosis	103	0.412218816070973	1.82626427810224	0.000122412577602216	0.000122412577602216	9.05469990798754e-05	7026	tags=47%, list=22%, signal=37%	Cul1/Camk2d/Ppp1cc/Fbxw11/Ppp3cc/Rps6ka3/Anapc4/Ppp2r1a/Adcy7/Adcy1/Ppp2cb/Prkx/Cdc16/Stag3/Smc1b/Ywhah/Mapk12/Plk1/Espl1/Bub1/Itpr3/Ppp2r5b/Igf1r/Anapc5/Calm1/Itpr1/Cpeb1/Mad2l2/Ppp2ca/Ppp3r1/Fbxo5/Anapc10/Calm2/Anapc11/Ppp1ca/Slk/Mapk3/Ywhaz/Ccnb1/Calm3/Rps6ka2/Cdc27/Ccne1/Ppp2r5c/Cdc25c/Pkmyt1/Ccne2/Sgo1
Dorso-ventral axis formation	Dorso-ventral axis formation	Dorso-ventral axis formation	21	0.650791969888774	2.03155697594593	0.000147663687359615	0.000147663687359615	0.000107768585862456	5569	tags=62%, list=17%, signal=51%	Piwil2/Spire1/Ets2/Etv6/Notch4/Grb2/Ets1/Fmn2/Cpeb1/Spire2/Notch1/Notch2/Mapk3
RIG-I-like receptor signaling pathway	RIG-I-like receptor signaling pathway	RIG-I-like receptor signaling pathway	53	0.502294203654033	1.9827778509285	0.000196474414042916	0.000196474414042916	0.000141505118147253	5215	tags=45%, list=16%, signal=38%	Nfkbib/Tbk1/Mapk13/Nfkb1/Ripk1/Tank/Sting1/Nfkbia/Ikbke/Mapk14/Tnf/Map3k1/Rela/Il12a/Traf3/Mapk12/Cxcl10/Mapk11/Traf2/Nlrx1/Irf7/Azi2/Ddx3x/Ikbkb
Small cell lung cancer	Small cell lung cancer	Small cell lung cancer	83	0.438223496011869	1.86682910061113	0.000201549464072671	0.000201549464072671	0.000143275080407093	7169	tags=49%, list=22%, signal=39%	Pik3r5/Fn1/Nfkb1/Itga2/Pik3cd/Nfkbia/Akt1/Birc2/Pik3cg/Bcl2l1/Nos2/Col4a2/Apaf1/Rela/Col4a1/Akt3/Traf3/Ptk2/Itga6/Birc3/Traf2/Max/Itgav/Ptgs2/Rb1/Itga3/Traf1/Cdk4/Bcl2/Myc/Itgb1/Ikbkb/Lamc3/Pias1/Lamc1/Cks1b/Pik3r3/E2f2/Ccne1/Ccne2/Traf6
Ether lipid metabolism	Ether lipid metabolism	Ether lipid metabolism	27	0.589008950385965	1.9753264218369	0.000303224906978459	0.000303224906978459	0.000212789408405936	4476	tags=52%, list=14%, signal=45%	Pla2g7/Lpcat4/Pld1/Pla2g12a/Pla2g4a/Plpp1/Pafah1b2/Plpp2/Lpcat2/Lpcat1/Agps/Pla2g12b/Enpp6/Pld2
Pantothenate and CoA biosynthesis	Pantothenate and CoA biosynthesis	Pantothenate and CoA biosynthesis	15	-0.683488	-2.06085	0.000462012444016791	0.000462012444016791	0.000319533918270783	3324	tags=47%, list=10%, signal=42%	Dpyd/Upb1/Dpys/Pank3/Pank1/Ppcs/Coasy
Long-term potentiation	Long-term potentiation	Long-term potentiation	61	0.467027098580727	1.87408671294855	0.000467011111318836	0.000467011111318836	0.000319533918270783	6175	tags=44%, list=19%, signal=36%	Camk2d/Rap1b/Ppp1cc/Prkcb/Ppp3cc/Rps6ka3/Rapgef3/Adcy1/Prkcg/Prkx/Nras/Plcb4/Ppp1r1a/Itpr3/Grm1/Calm1/Itpr1/Atf4/Ppp3r1/Plcb2/Braf/Calm2/Ppp1ca/Mapk3/Grin2b/Calm3/Rps6ka2
Renal cell carcinoma	Renal cell carcinoma	Renal cell carcinoma	69	0.433665142464004	1.78463472742713	0.000541371305401785	0.000541371305401785	0.000365838958816021	8055	tags=48%, list=25%, signal=36%	Pik3r5/Pik3cd/Tgfb1/Rap1b/Akt1/Pik3cg/Grb2/Pdgfb/Pak2/Slc2a1/Hif1a/Tgfa/Pak4/Vegfc/Akt3/Ets1/Nras/Epas1/Pgf/Arnt/Jun/Braf/Mapk3/Rapgef1/Vhl/Pak1/Pik3r3/Egln2/Araf/Cdc42/Tgfb3/Pik3r1/Ptpn11
Intestinal immune network for IgA production	Intestinal immune network for IgA production	Intestinal immune network for IgA production	41	0.505587195680204	1.88254350360263	0.000567404937052986	0.000567404937052986	0.000378755542063611	5615	tags=46%, list=17%, signal=38%	Map3k14/Itga4/Il10/Cd28/Cxcr4/Tgfb1/Ltbr/Icosl/Tnfrsf13b/Cd80/Tnfsf13b/Il6/Cd40/Cd86/Itgb7/Tnfsf13/Ccl28/Tnfrsf17/Aicda
Vibrio cholerae infection	Vibrio cholerae infection	Vibrio cholerae infection	51	0.47990255939594	1.88769022271862	0.00057568631733725	0.00057568631733725	0.000379653627159632	6386	tags=43%, list=20%, signal=35%	Actg1/Atp6v0a1/Atp6v1b2/Atp6v0e/Atp6v0c/Prkcb/Arf1/Actb/Atp6v0a4/Plcg2/Atp6v1g1/Prkcg/Prkx/Ero1a/Atp6ap1/Sec61a1/Tcirg1/Kdelr3/Muc2/Kdelr2/Atp6v0a2/Tjp1
Alanine, aspartate and glutamate metabolism	Alanine, aspartate and glutamate metabolism	Alanine, aspartate and glutamate metabolism	28	-0.566597	-2.00101	0.000672531157560865	0.000672531157560865	0.00043824085455094	3909	tags=54%, list=12%, signal=47%	Cps1/Gpt/Agxt/Ppat/Abat/Got2/Ass1/Gls2/Glud1/Ddo/Aldh4a1/Nit2/Acy3/Aspa/Aldh5a1
Melanoma	Melanoma	Melanoma	64	0.451801814055907	1.83245281735458	0.000748562246387757	0.000748562246387757	0.000482046276311621	7840	tags=47%, list=24%, signal=36%	Pik3r5/Fgf23/Cdkn1a/Pik3cd/Akt1/Fgfr1/Pik3cg/Pdgfra/Pdgfb/Akt3/Nras/Cdkn2a/Mitf/Igf1r/Rb1/Cdk4/Pdgfrb/Fgf7/Fgf22/Braf/Pdgfc/Fgf13/Mapk3/Mdm2/Pik3r3/E2f2/Bad/Araf/Egf/Pik3r1
Viral myocarditis	Viral myocarditis	Viral myocarditis	60	0.444919157421486	1.78132115633867	0.00091534189587888	0.00091534189587888	0.000582592149151796	4863	tags=35%, list=15%, signal=30%	Icam1/H2-D1/Actg1/Itgb2/Myh9/Cd28/Itgal/Cd55/Eif4g3/Rac2/Sgcb/Actb/Cd80/H2-M3/Cd40/Cd86/Eif4g2/Fyn/Cd55b/Prf1/Sgca
Nitrogen metabolism	Nitrogen metabolism	Nitrogen metabolism	22	-0.583672	-1.95431	0.00103310767809033	0.00103310767809033	0.000649989101762819	4128	tags=64%, list=13%, signal=56%	Cth/Cps1/Amt/Car2/Car7/Car5b/Hal/Gls2/Glud1/Car14/Car5a/Car1/Car8/Car3
Acute myeloid leukemia	Acute myeloid leukemia	Acute myeloid leukemia	56	0.452876078656727	1.8007679898399	0.00109870879502922	0.00109870879502922	0.000683407384467933	7840	tags=50%, list=24%, signal=38%	Pik3r5/Stat3/Nfkb1/Runx1/Pik3cd/Akt1/Spi1/Pik3cg/Grb2/Zbtb16/Eif4ebp1/Rela/Akt3/Ppard/Kit/Jup/Nras/Pim1/Myc/Ikbkb/Braf/Mapk3/Runx1t1/Pik3r3/Bad/Flt3/Araf/Pik3r1
Tight junction	Tight junction	Tight junction	121	0.366757509126416	1.65593	0.00139761201933643	0.00139761201933643	0.000859560319402656	6444	tags=36%, list=20%, signal=29%	Actg1/Myh9/Hcls1/Afdn/Prkch/F11r/Gnai2/Akt1/Jam2/Epb41l3/Myl12a/Prkcb/Rras/Ybx3/Cttn/Ppp2r1a/Cldn14/Actb/Cldn2/Akt3/Gnai1/Actn4/Ppp2cb/Prkcg/Epb41/Sptan1/Ctnna1/Nras/Prkcd/Tjap1/Pard6g/Cldn15/Ppp2ca/Cdk4/Src/Epb41l2/Ppp2r2a/Cldn4/Myl12b/Ppp2r2d/Tjp1/Rhoa/Prkce
Glycosphingolipid biosynthesis - globo series	Glycosphingolipid biosynthesis - globo series	Glycosphingolipid biosynthesis - globo series	13	0.696601078156443	1.91166	0.00147229347910422	0.00147229347910422	0.000895429952203737	6364	tags=77%, list=20%, signal=62%	B3galnt1/Fut2/Hexb/Gla/St3gal1/A4galt/Gbgt1/Naga/B3galt5/Hexa
Prostate cancer	Prostate cancer	Prostate cancer	91	0.389853200395118	1.68896082004116	0.00159568656330126	0.00159568656330126	0.000959811466647373	7840	tags=44%, list=24%, signal=33%	Pik3r5/Nfkb1/Cdkn1a/Pik3cd/Creb3l2/Nfkbia/Akt1/Fgfr1/Pik3cg/Creb3l1/Pdgfra/Grb2/Pdgfb/Tgfa/Rela/Akt3/Foxo1/Nras/Igf1r/Rb1/Atf4/Creb5/Bcl2/Pdgfrb/Creb3l4/Ikbkb/Creb3/Braf/Pdgfc/Mapk3/Mdm2/Pik3r3/E2f2/Ccne1/Ccne2/Insrr/Bad/Araf/Egf/Pik3r1
Pancreatic cancer	Pancreatic cancer	Pancreatic cancer	69	0.416339450495117	1.71333540327878	0.00167900212358228	0.00167900212358228	0.000992654231805717	7840	tags=51%, list=24%, signal=39%	Pik3r5/Stat3/Nfkb1/Pik3cd/Tgfb1/Pld1/Akt1/Jak1/Ralgds/Pik3cg/Bcl2l1/Rac2/Ralb/Tgfa/Rela/Vegfc/Akt3/Tgfbr2/Arhgef6/Cdkn2a/Pgf/Rb1/Cdk4/Smad2/Ikbkb/Braf/Mapk3/Pik3r3/E2f2/Bad/Araf/Cdc42/Tgfb3/Egf/Pik3r1
Gap junction	Gap junction	Gap junction	79	0.400009738684125	1.69017394451539	0.00168655771884683	0.00168655771884683	0.000992654231805717	8285	tags=49%, list=26%, signal=37%	Tubb1/Lpar1/Tubb3/Gnai2/Gja1/Pdgfra/Grb2/Prkcb/Pdgfb/Adcy7/Adcy1/Gnai1/Prkcg/Prkx/Tubb6/Nras/Plcb4/Itpr3/Grm1/Itpr1/Htr2a/Tuba1b/Plcb2/Pdgfrb/Tuba1a/Csnk1d/Src/Tubb5/Mapk7/Pdgfc/Mapk3/Tjp1/Tuba1c/Prkg1/Adrb1/Egf/Tubb2b/Tuba8/Cdk1
Glyoxylate and dicarboxylate metabolism	Glyoxylate and dicarboxylate metabolism	Glyoxylate and dicarboxylate metabolism	16	-0.620783	-1.90265	0.00194572988978873	0.00194572988978873	0.00113301180592401	5600	tags=75%, list=17%, signal=62%	Glyctk/Grhpr/Pgp/Mdh2/Hao1/Aco2/Cs/Mthfd1/Afmid/Mdh1/Aco1/Hyi
Glycosphingolipid biosynthesis - lacto and neolacto series	Glycosphingolipid biosynthesis - lacto and neolacto series	Glycosphingolipid biosynthesis - lacto and neolacto series	21	0.592048375286247	1.84817893053566	0.0021576495725726	0.0021576495725726	0.00124318867339363	7149	tags=62%, list=22%, signal=48%	St3gal4/B4galt1/B3galt1/Fut2/Fut4/B3gnt3/B4galt3/B4galt2/St3gal6/B3gnt2/B3galt5/Gcnt2/B4galt4
TGF-beta signaling pathway	TGF-beta signaling pathway	TGF-beta signaling pathway	82	0.401602716585797	1.70932857740886	0.00232742382255219	0.00232742382255219	0.00132703989882362	6781	tags=44%, list=21%, signal=35%	Cul1/Thbs1/Inhbb/Tgfb1/E2f4/Smad1/Tnf/Id3/Ppp2r1a/Ppp2cb/Tgfbr2/Id1/Acvrl1/Smad6/Nog/Acvr1/Tfdp1/Smurf2/Ppp2ca/Smad7/Sp1/Dcn/Smad2/Myc/Fst/Rbl1/Mapk3/Comp/Ifng/Bmp8a/Gdf7/Bmpr2/Rhoa/Chrd/Rock2/Ltbp1
Sphingolipid metabolism	Sphingolipid metabolism	Sphingolipid metabolism	35	0.504098137323762	1.79847609699024	0.00246402171740069	0.00246402171740069	0.00139044090401341	3116	tags=40%, list=10%, signal=36%	Acer2/Smpd3/Sgms1/B4galt6/Sphk1/Sptlc2/Plpp1/Cerk/Gla/Plpp2/Neu3/Asah1/Galc/Degs1
Axon guidance	Axon guidance	Axon guidance	121	0.357533622968991	1.61427900440709	0.00261879698389791	0.00261879698389791	0.00146118730777255	6622	tags=36%, list=20%, signal=28%	Sema6b/Sema4b/Plxnb1/Cxcr4/Gnai2/Nck1/Sema3f/Ppp3cc/Pak2/Rnd1/Rac2/Nfatc1/Efna1/Sema4c/Sema6d/Pak4/Fes/Limk2/Limk1/Gnai1/Cfl1/Ptk2/Plxna1/Nras/Sema4d/Srgap1/Fyn/Robo1/Epha4/Ppp3r1/Rhod/Itgb1/Epha2/Nfatc2/Srgap2/Abl1/Mapk3/Efnb2/Unc5a/Pak1/Sema3a/Rhoa/Rock2
Arginine and proline metabolism	Arginine and proline metabolism	Arginine and proline metabolism	51	-0.414128	-1.73192	0.00264278204415401	0.00264278204415401	0.00146118730777255	2824	tags=33%, list=9%, signal=30%	Maoa/Agmat/Got2/Ass1/Gls2/Glud1/Maob/Aldh7a1/Aldh9a1/Lap3/Aldh2/Acy1/Aldh3a2/Aldh4a1/Gamt/Prodh2/Otc
Phosphatidylinositol signaling system	Phosphatidylinositol signaling system	Phosphatidylinositol signaling system	72	0.414046808644907	1.71593919425328	0.00276824275683261	0.00276824275683261	0.00151524866689785	8246	tags=53%, list=25%, signal=39%	Pik3r5/Inpp5d/Cds1/Plce1/Pik3cd/Inpp4a/Pik3cg/Dgkg/Prkcb/Plcd1/Synj1/Ocrl/Dgke/Plcg2/Prkcg/Plcb4/Itpr3/Pip4k2a/Calm1/Itpr1/Pik3c2a/Pip5k1a/Cdipt/Plcb2/Pip5k1b/Inpp5j/Calm2/Calm3/Itpkb/Dgkh/Pik3r3/Inpp4b/Pip5k1c/Pik3r1/Dgki/Dgkz/Inpp5a/Pi4ka
Neuroactive ligand-receptor interaction	Neuroactive ligand-receptor interaction	Neuroactive ligand-receptor interaction	182	0.324036788215414	1.54785250644305	0.00285089361807476	0.00285089361807476	0.00154503875080654	7873	tags=37%, list=24%, signal=28%	Gpr35/C5ar1/C3ar1/P2ry6/Fpr1/Adora2b/Adrb2/Fpr2/Lpar1/Ptgir/P2ry13/Ctsg/P2ry2/Adora1/P2rx4/Hrh1/Cga/Hrh2/Ednra/Tspo/Chrm3/P2rx7/Ptger4/Gabrb1/F2rl1/Ltb4r1/Adora2a/S1pr3/Ptafr/S1pr2/F2rl2/Glp2r/Htr7/Ptger2/Grm1/F2rl3/Adora3/Hcrtr1/Aplnr/Htr2a/Grm8/Fpr3/Adra2a/Grik3/Drd4/P2rx1/Lpar3/Gzma/Grin2b/P2ry10/Mas1/Glp1r/Chrm4/Plg/Sstr4/Gipr/Avpr2/Gabre/Chrnb1/Lepr/Adrb1/Lpar4/Mc2r/Npy5r/Chrnb4/Oxtr/Sstr1
Vascular smooth muscle contraction	Vascular smooth muscle contraction	Vascular smooth muscle contraction	102	0.367795393632111	1.62782475858762	0.00308174015400979	0.00308174015400979	0.00165377180607337	7440	tags=41%, list=23%, signal=32%	Adora2b/Prkch/Ptgir/Ppp1cc/Pla2g12a/Pla2g4a/Prkcb/Gna13/Cacna1f/Kcnma1/Adcy7/Adcy1/Cacna1s/Ednra/Prkcg/Prkx/Plcb4/Prkcd/Arhgef1/Ppp1r12b/Kcnmb1/Pla2g12b/Adora2a/Itpr3/Calm1/Itpr1/Plcb2/Braf/Calm2/Ppp1ca/Mapk3/Ramp3/Myl6/Calm3/Rhoa/Prkce/Rock2/Pla2g2d/Ramp1/Ramp2/Prkg1/Araf
Glycolysis / Gluconeogenesis	Glycolysis / Gluconeogenesis	Glycolysis / Gluconeogenesis	54	-0.405241	-1.71439	0.00320144848040878	0.00320144848040878	0.00170133184446864	2556	tags=33%, list=8%, signal=31%	Aldob/Pdha1/Pgm1/Adh4/Gck/Pklr/Dld/Adh1/Aldh7a1/Aldh9a1/Adh7/Aldh2/Aldh3a2/Acss2/Pdhb/Dlat/Galm/Pfkm
Insulin signaling pathway	Insulin signaling pathway	Insulin signaling pathway	128	0.343771648423228	1.56677997386939	0.00327100661206612	0.00327100661206612	0.00172158242740322	5664	tags=34%, list=18%, signal=28%	Ptpn1/Pik3r5/Inpp5d/Socs3/Prkab1/Flot1/Flot2/Pik3cd/Hk2/Akt1/Ppp1cc/Pik3cg/Grb2/Cbl/Cblb/Socs1/Eif4ebp1/Gys1/Shc1/Rhoq/Hk1/Sh2b2/Akt3/Elk1/Prkx/Foxo1/Prkar2b/Nras/Irs2/Eif4e/Calm1/Hk3/Pck2/Prkab2/Prkar1a/Rps6/Pygb/Ppp1r3d/Ikbkb/Braf/Calm2/Ppp1ca/Mapk3/Rapgef1
Glutathione metabolism	Glutathione metabolism	Glutathione metabolism	48	-0.417304	-1.72078	0.00406049719005199	0.00406049719005199	0.00211675041486419	3710	tags=40%, list=11%, signal=35%	Gpx1/Gpx6/Mgst3/Gsta1/Gstt2/Gstm7/Gstp2/Gsto1/Gstz1/Gstk1/Gstp1/Gclm/Gstm4/Lap3/Mgst1/Idh1/Gstm1/Gsta3/Gclc
Ubiquitin mediated proteolysis	Ubiquitin mediated proteolysis	Ubiquitin mediated proteolysis	131	0.335389085243475	1.52761920998418	0.00438792450443344	0.00438792450443344	0.00226585972423574	7169	tags=37%, list=22%, signal=29%	Socs3/Cul1/Mid1/Brca1/Wwp2/Birc2/Cbl/Fbxw11/Ube2g2/Cblb/Socs1/Uba2/Anapc4/Map3k1/Fbxo4/Cdc16/Ube2z/Ube2e2/Ube2j1/Fbxo2/Birc3/Cul7/Ube2s/Ube2n/Anapc5/Smurf2/Uba7/Ube2l6/Ube2q1/Nedd4l/Rnf7/Fzr1/Ube2j2/Ube2f/Anapc10/Trip12/Anapc11/Ube2d1/Mdm2/Pias1/Vhl/Fbxw7/Cdc27/Ube2c/Ube2o/Rchy1/Siah1a/Traf6
Regulation of autophagy	Regulation of autophagy	Regulation of autophagy	21	-0.534252	-1.76807	0.00444093225486804	0.00444093225486804	0.00227180007135404	4452	tags=38%, list=14%, signal=33%	Pik3c3/Ulk1/Atg7/Atg3/Gabarapl1/Gabarapl2/Ulk2/Prkaa2
O-Glycan biosynthesis	O-Glycan biosynthesis	O-Glycan biosynthesis	24	0.523016624730181	1.69885820512733	0.00550605415173917	0.00550605415173917	0.00279059274747014	4871	tags=50%, list=15%, signal=43%	Galnt18/Galnt6/Galnt15/Gcnt1/Galnt2/Galnt7/Galnt12/St3gal1/Galnt3/Galnt9/Galnt1/Galnt11
Type I diabetes mellitus	Type I diabetes mellitus	Type I diabetes mellitus	37	0.448686286918636	1.62045113995345	0.00580764067562371	0.00580764067562371	0.00291643954739192	9615	tags=57%, list=30%, signal=40%	H2-D1/Cd28/Fas/Il1b/Tnf/Cd80/Il12a/H2-M3/Cd86/Il1a/Prf1/Lta/Ifng/Gzmb/Il2/Ptprn2/H2-M2/H2-DMb1/Il12b/Ptprn/Ica1
Adherens junction	Adherens junction	Adherens junction	72	0.39212260957204	1.6250784710059	0.00602146508123762	0.00602146508123762	0.00299632712176418	6442	tags=40%, list=20%, signal=32%	Ptpn1/Actg1/Afdn/Iqgap1/Fgfr1/Ptprj/Wasf2/Ptprm/Was/Ctnnd1/Rac2/Ptpn6/Snai1/Actb/Actn4/Tgfbr2/Ctnna1/Igf1r/Fyn/Nectin4/Ssx2ip/Smad2/Src/Mapk3/Baiap2/Wasl/Snai2/Tjp1/Rhoa
Graft-versus-host disease	Graft-versus-host disease	Graft-versus-host disease	30	0.498851644682604	1.72515260930285	0.00682738517319133	0.00682738517319133	0.00336675229024134	8572	tags=53%, list=26%, signal=39%	H2-D1/Cd28/Fas/Il1b/Tnf/Cd80/Il6/H2-M3/Cd86/Il1a/Prf1/Ifng/Gzmb/Il2/H2-M2/H2-DMb1
Glycosaminoglycan biosynthesis - heparan sulfate	Glycosaminoglycan biosynthesis - heparan sulfate	Glycosaminoglycan biosynthesis - heparan sulfate	23	0.547718890047644	1.75324492575368	0.00736808577932921	0.00736808577932921	0.00360094417786766	6357	tags=48%, list=20%, signal=38%	Xylt1/Ext1/Ext2/Hs3st3a1/Hs3st1/Hs3st2/Ndst2/Hs2st1/B3galt6/Hs6st1/Xylt2
Glycosaminoglycan degradation	Glycosaminoglycan degradation	Glycosaminoglycan degradation	21	0.549450085646601	1.71520117960309	0.00795261181813728	0.00795261181813728	0.00385221997711354	7113	tags=57%, list=22%, signal=45%	Hpse/Hexb/Hgsnat/Idua/Hs3st3a1/Galns/Hpse2/Gns/Sgsh/Gusb/Hexa/Hyal4
Adipocytokine signaling pathway	Adipocytokine signaling pathway	Adipocytokine signaling pathway	63	0.394493821310088	1.59488294943976	0.00869958646232523	0.00869958646232523	0.00417708675938053	4589	tags=37%, list=14%, signal=31%	Tnfrsf1a/Nfkbib/Socs3/Stat3/Nfkb1/Prkab1/Npy/Nfkbia/Akt1/Nfkbie/Cd36/Slc2a1/Tnf/Tnfrsf1b/Camkk1/Rela/Akt3/Adipor1/Irs2/Jak2/Traf2/Pck2/Prkab2
Primary immunodeficiency	Primary immunodeficiency	Primary immunodeficiency	32	0.487301308482051	1.69983947906404	0.0107300742229906	0.0107300742229906	0.00510722068279645	5615	tags=44%, list=17%, signal=36%	Jak3/Ada/Ptprc/Tap2/Tnfrsf13b/Il2rg/Btk/Cd40/Il7r/Lck/Tap1/Rfxank/Ung/Aicda
Long-term depression	Long-term depression	Long-term depression	58	0.392239875210408	1.56901190819865	0.0111124834069318	0.0111124834069318	0.00524364008312572	5569	tags=38%, list=17%, signal=31%	Gnai2/Pla2g12a/Pla2g4a/Prkcb/Gna13/Ryr1/Ppp2r1a/Lyn/Gnai1/Ppp2cb/Prkcg/Nras/Plcb4/Pla2g12b/Itpr3/Igf1r/Grm1/Itpr1/Ppp2ca/Plcb2/Braf/Mapk3
Allograft rejection	Allograft rejection	Allograft rejection	32	0.482363492137427	1.68261503288083	0.0119563557574963	0.0119563557574963	0.00559361672865323	8681	tags=53%, list=27%, signal=39%	H2-D1/Il10/Cd28/Fas/Tnf/Cd80/Il12a/H2-M3/Cd40/Cd86/Prf1/Ifng/Gzmb/Il2/H2-M2/H2-DMb1/Il12b
ABC transporters	ABC transporters	ABC transporters	38	-0.410769	-1.59369	0.0150934724601827	0.0150934724601827	0.00700143236333183	4855	tags=50%, list=15%, signal=43%	Abcc12/Abca6/Abcb8/Abcc10/Abcd2/Abca9/Abcg5/Abcb4/Abcg8/Abca3/Abcb7/Abca2/Abca8b/Abcb11/Abcc6/Abcb6/Abcd3/Abcb10/Abcg2
Glycosaminoglycan biosynthesis - keratan sulfate	Glycosaminoglycan biosynthesis - keratan sulfate	Glycosaminoglycan biosynthesis - keratan sulfate	14	0.597245512796584	1.66533244673032	0.0153545334166206	0.0153545334166206	0.00706267790945839	8591	tags=71%, list=27%, signal=52%	B4galt1/St3gal1/B4galt3/B4galt2/B3gnt7/B3gnt2/Fut8/B4galt4/St3gal2/Chst2
Non-small cell lung cancer	Non-small cell lung cancer	Non-small cell lung cancer	54	0.3976057842901	1.57678674546586	0.0156789085302221	0.0156789085302221	0.00715178283834692	7840	tags=46%, list=24%, signal=35%	Pik3r5/Pik3cd/Akt1/Pik3cg/Grb2/Prkcb/Rassf1/Tgfa/Akt3/Plcg2/Prkcg/Nras/Cdkn2a/Rb1/Cdk4/Rassf5/Braf/Mapk3/Stk4/Pik3r3/E2f2/Bad/Araf/Egf/Pik3r1
N-Glycan biosynthesis	N-Glycan biosynthesis	N-Glycan biosynthesis	44	0.415513144635601	1.57544991664284	0.0159437866239198	0.0159437866239198	0.00716787045531147	7305	tags=50%, list=23%, signal=39%	Mgat5/B4galt1/Man2a1/Mgat4a/Man1c1/St6gal1/Stt3b/B4galt3/Alg5/Ddost/B4galt2/Man1a2/Alg8/Dad1/Man1a/Rpn1/Rpn2/Stt3a/Fut8/Rft1/Dpagt1/Alg9
Maturity onset diabetes of the young	Maturity onset diabetes of the young	Maturity onset diabetes of the young	16	-0.54228	-1.66205	0.0159760804955885	0.0159760804955885	0.00716787045531147	3668	tags=44%, list=11%, signal=39%	Foxa2/Hnf1a/Onecut1/Hhex/Gck/Pklr/Slc2a2
DNA replication	DNA replication	DNA replication	35	0.447146028538837	1.59528747410293	0.0162779365969914	0.0162779365969914	0.0072439255716179	6529	tags=51%, list=20%, signal=41%	Pole4/Mcm4/Pold3/Mcm7/Mcm3/Pcna/Pold4/Prim1/Mcm2/Lig1/Rpa2/Mcm5/Rnaseh1/Fen1/Prim2/Mcm6/Rnaseh2b/Pole2
Glycosphingolipid biosynthesis - ganglio series	Glycosphingolipid biosynthesis - ganglio series	Glycosphingolipid biosynthesis - ganglio series	15	0.554079192265133	1.5974110116292	0.0253201011949927	0.0253201011949927	0.0111769546870936	3439	tags=40%, list=11%, signal=36%	B4galnt1/St3gal5/B3galt4/Hexb/St3gal1/St6galnac4
Autoimmune thyroid disease	Autoimmune thyroid disease	Autoimmune thyroid disease	33	0.448898303921015	1.58752953511671	0.0275352233559074	0.0275352233559074	0.0120575293853236	3130	tags=30%, list=10%, signal=27%	H2-D1/Il10/Cd28/Fas/Cga/Cd80/Tg/H2-M3/Cd40/Cd86
Base excision repair	Base excision repair	Base excision repair	33	0.444212561500283	1.57095839991329	0.0324085965702963	0.0324085965702963	0.0139742683895824	6529	tags=42%, list=20%, signal=34%	Tdg/Pole4/Parp3/Parp2/Pold3/Pcna/Pold4/Lig1/Neil3/Fen1/Ung/Parp4/Mutyh/Pole2
Notch signaling pathway	Notch signaling pathway	Notch signaling pathway	45	0.397438901647746	1.52258925120817	0.0324229900231369	0.0324229900231369	0.0139742683895824	5990	tags=33%, list=19%, signal=27%	Psen1/Notch4/Lfng/Rbpj/Ctbp2/Ncstn/Dtx2/Hdac1/Adam17/Numbl/Maml3/Mfng/Notch1/Notch2/Ctbp1
Glycerolipid metabolism	Glycerolipid metabolism	Glycerolipid metabolism	43	-0.360812	-1.44999	0.0362390414897125	0.0362390414897125	0.0154969585317849	4104	tags=33%, list=13%, signal=28%	Lclat1/Pnpla3/Tkfc/Gpat2/Awat2/Lipg/Dgkq/Mgll/Aldh7a1/Aldh9a1/Aldh2/Gpam/Aldh3a2/Lipc
p53 signaling pathway	p53 signaling pathway	p53 signaling pathway	65	0.345145139146244	1.40614782293369	0.0402476780185759	0.0402476780185759	0.0170777581147772	8285	tags=46%, list=26%, signal=34%	Thbs1/Cdkn1a/Serpine1/Pmaip1/Fas/Apaf1/Gadd45g/Shisa5/Gadd45b/Gadd45a/Cdkn2a/Chek1/Tnfrsf10b/Cdk4/Bax/Ccnd3/Mdm2/Zmat3/Ccnb1/Gtse1/Sfn/Ccne1/Rchy1/Sesn2/Ccne2/Siah1a/Ppm1d/Ccng2/Rrm2/Cdk1
Arachidonic acid metabolism	Arachidonic acid metabolism	Arachidonic acid metabolism	49	0.364392630986142	1.41766099219178	0.0421393841166937	0.0421393841166937	0.01774289857545	3865	tags=35%, list=12%, signal=31%	Gpx3/Ggt5/Alox12/Ptges2/Pla2g12a/Cyp4f18/Pla2g4a/Ggt6/Alox5/Ggt1/Ggt7/Ptgs1/Pla2g12b/Tbxas1/Ptges/Ptgs2/Gpx2
Vasopressin-regulated water reabsorption	Vasopressin-regulated water reabsorption	Vasopressin-regulated water reabsorption	41	0.387767861004681	1.44384563904578	0.0452260213494043	0.0452260213494043	0.0188971724400886	6949	tags=44%, list=21%, signal=35%	Arhgdia/Nsf/Creb3l2/Creb3l1/Arhgdib/Dynll1/Rab11b/Prkx/Dctn1/Dync1li1/Creb5/Creb3l4/Rab5c/Creb3/Dctn6/Dync2li1/Dctn4/Avpr2
Inositol phosphate metabolism	Inositol phosphate metabolism	Inositol phosphate metabolism	53	0.348310245897937	1.37493492019982	0.0469255663430421	0.0469255663430421	0.0194587675425693	4932	tags=34%, list=15%, signal=29%	Isyna1/Plce1/Pik3cd/Inpp4a/Pik3cg/Plcd1/Synj1/Ocrl/Plcg2/Plcb4/Pip4k2a/Pik3c2a/Pip5k1a/Cdipt/Plcb2/Miox/Pip5k1b/Inpp5j

## Sheet: GSEA_Orm2_KEGG_gsea
	ID	Description	setSize	enrichmentScore	NES	pvalue	p.adjust	qvalue	rank	leading_edge	core_enrichment
Parkinson's disease	Parkinson's disease	Parkinson's disease	108	-0.688	-3.24035	7.50110737843502e-25	7.50110737843502e-25	4.26378735195254e-23	3494	tags=65%, list=11%, signal=58%	Park7/Ndufa8/Ndufc1/Cox7a1/Ube2g1/Ndufs6/Casp9/Ndufs5/Cox8a/Sdhc/Ndufb2/Ndufb4/Ndufs8/Ndufv2/Cox4i1/Ndufs7/Ndufa1/Cox6a1/mt-Nd3/Ndufc2/Cox6b1/Ndufs4/mt-Nd2/Ndufs2/Ndufv3/Ppid/Casp3/Cycs/Uqcr10/Sdhd/Uqcrb/Cox5b/Ndufb3/Cox7a2/Uqcrh/mt-Co3/Cox7b/Cox7c/Ndufa4/Cox5a/Uqcr11/mt-Cytb/Ndufb8/Ndufa6/Ndufa5/Ndufs1/Cox6c/mt-Co2/mt-Nd4l/mt-Atp6/mt-Co1/Vdac1/Ndufb6/Ndufb10/Atp5pb/Uqcrc1/Sdhb/mt-Atp8/mt-Nd4/Ndu…
Cytokine-cytokine receptor interaction	Cytokine-cytokine receptor interaction	Cytokine-cytokine receptor interaction	212	0.558199709447025	2.73545288212091	2.34177478525655e-23	2.34177478525655e-23	5.7549878639026e-22	4896	tags=51%, list=15%, signal=44%	Tnfrsf1a/Il17ra/Ccl6/Il1r2/Csf2rb2/Il1r1/Ccr1/Il4ra/Ccl12/Cxcr2/Cxcl5/Il13ra1/Osmr/Ppbp/Ccl3/Tnfrsf11a/Acvr1b/Il20rb/Cxcl13/Il22ra1/Tgfb1/Relt/Inhbb/Ifnlr1/Csf3r/Il10/Csf3/Il18rap/Ltbr/Pf4/Cxcl2/Tnfsf14/Cxcl1/Tnfrsf21/Ccl7/Tnfrsf12a/Il1b/Cxcl14/Plekho2/Ccl4/Clcf1/Csf1/Pdgfb/Tnfrsf1b/Crlf2/Tnfsf15/Pdgfra/Il23r/Cxcr4/Il6ra/Tnfrsf8/Osm/Cxcl3/Ccr2/Fas/Ccl2/Ifnar1/Il3ra/Ifngr2/Tnfsf12/Tnf/Il7/Mpl/Ifna…
Oxidative phosphorylation	Oxidative phosphorylation	Oxidative phosphorylation	109	-0.669145	-3.17519	3.03735470594859e-23	3.03735470594859e-23	5.7549878639026e-22	3373	tags=61%, list=10%, signal=54%	Ndufa8/Ndufc1/Cox7a1/Ndufa11/Ndufs6/Ndufs5/Cox8a/Sdhc/Ndufb2/Ndufb4/Ndufs8/Ndufv2/Cox4i1/Ndufs7/Ndufa1/Cox6a1/mt-Nd3/Ndufc2/Cox6b1/Ndufs4/mt-Nd2/Ndufs2/Ndufv3/Cox11/Uqcr10/Sdhd/Uqcrb/Cox5b/Ndufb3/Cox7a2/Ppa2/Uqcrh/mt-Co3/Cox7b/Cox7c/Ndufa4/Cox5a/Uqcr11/mt-Cytb/Ndufb8/Ndufa6/Ndufa5/Ndufs1/Cox6c/mt-Co2/mt-Nd4l/mt-Atp6/mt-Co1/Ndufb6/Ndufb10/Atp5pb/Uqcrc1/Sdhb/mt-Atp8/mt-Nd4/Ndufa10/Uqcrc2/Ndufa9/Ndu…
Alzheimer's disease	Alzheimer's disease	Alzheimer's disease	143	-0.578539	-2.82127	2.30959239535296e-19	2.30959239535296e-19	3.28205235129105e-18	2492	tags=48%, list=8%, signal=44%	Ndufs6/Casp9/Ndufs5/Cox8a/Sdhc/Mapk1/Ndufb2/Ndufb4/Ndufs8/Ndufv2/Cox4i1/Ndufs7/Ndufa1/Cox6a1/Ndufc2/Cox6b1/Ndufs4/Ndufs2/Ndufv3/Casp3/Cycs/Uqcr10/Bace1/Sdhd/Uqcrb/Ide/Cox5b/Ndufb3/Cox7a2/Uqcrh/Itpr2/mt-Co3/Apoe/Cox7b/Cox7c/Ndufa4/Cox5a/Uqcr11/mt-Cytb/Mapt/Ndufb8/Ndufa6/Ndufa5/Ndufs1/Cox6c/mt-Co2/mt-Atp6/mt-Co1/Ndufb6/Ndufb10/Atp5pb/Uqcrc1/Sdhb/Chp2/mt-Atp8/Ndufa10/Ern1/Uqcrc2/Ndufa9/Ndufv1/Cyc1/N…
Valine, leucine and isoleucine degradation	Valine, leucine and isoleucine degradation	Valine, leucine and isoleucine degradation	43	-0.810274	-3.21724	8.75022149880413e-19	8.75022149880413e-19	9.94762023021944e-18	2353	tags=74%, list=7%, signal=69%	Hmgcs2/Bckdha/Acat1/Acat3/Hadh/Dbt/Abat/Mmut/Hadhb/Acads/Hmgcl/Aldh3a2/Aldh2/Aldh7a1/Hadha/Auh/Aldh9a1/Hibch/Acaa2/Dld/Aox1/Pccb/Mcee/Aldh6a1/Ehhadh/Mccc2/Mccc1/Ivd/Acad8/Pcca/Hibadh/Acadsb
Huntington's disease	Huntington's disease	Huntington's disease	157	-0.52264	-2.58672	4.62054708273677e-16	4.62054708273677e-16	4.37736039417167e-15	2492	tags=41%, list=8%, signal=38%	Ndufs6/Casp9/Polr2b/Ndufs5/Tfam/Cox8a/Sdhc/Ndufb2/Ndufb4/Ndufs8/Polr2i/Ndufv2/Cox4i1/Ndufs7/Ndufa1/Cox6a1/Ndufc2/Cox6b1/Ndufs4/Ndufs2/Ndufv3/Ppid/Casp3/Cycs/Uqcr10/Sdhd/Uqcrb/Cox5b/Ndufb3/Cox7a2/Uqcrh/mt-Co3/Cox7b/Cox7c/Ndufa4/Cox5a/Uqcr11/mt-Cytb/Ndufb8/Ndufa6/Ndufa5/Ndufs1/Cox6c/mt-Co2/mt-Atp6/mt-Co1/Vdac1/Ndufb6/Ndufb10/Atp5pb/Uqcrc1/Sdhb/mt-Atp8/Sod1/Ndufa10/Uqcrc2/Ndufa9/Ndufv1/Cyc1/Ndufs3/N…
Leishmania infection	Leishmania infection	Leishmania infection	63	0.7049697756006	2.88929	1.01290782571891e-15	1.01290782571891e-15	7.44406729402015e-15	5284	tags=70%, list=16%, signal=59%	Fcgr4/C3/Ncf2/Nfkbib/Itga4/Ncf4/Itgam/Myd88/Itgb2/Nfkb1/Tgfb1/Mapk13/Nfkbia/Il10/Ncf1/Il1b/Prkcb/Jak1/Tlr2/Fcgr1/Irak4/Elk1/Ifngr2/Ptpn6/Tlr4/Tab2/Tnf/Nos2/Mapk14/Cyba/Ifngr1/Il12a/Rela/Mapk12/Jak2/Marcksl1/Tab1/Il1a/Jun/Ptgs2/Ifng/Mapk11/Itgb1/Mapk3
Fatty acid metabolism	Fatty acid metabolism	Fatty acid metabolism	38	-0.801908	-3.08741	1.04768354508432e-15	1.04768354508432e-15	7.44406729402015e-15	3242	tags=71%, list=10%, signal=64%	Echs1/Adh5/Acox1/Cpt2/Adh4/Acat1/Acat3/Hadh/Acadvl/Hadhb/Acads/Acsl6/Adh1/Aldh3a2/Aldh2/Aldh7a1/Acox3/Hadha/Aldh9a1/Eci1/Gcdh/Acaa2/Acsl5/Adh7/Ehhadh/Acsl1/Acadsb
Peroxisome	Peroxisome	Peroxisome	78	-0.645024	-2.90439	2.91243711703859e-15	2.91243711703859e-15	1.83943396865595e-14	2390	tags=55%, list=7%, signal=51%	Hacl1/Acox1/Hao1/Agxt/Pex7/Slc27a2/Pex1/Acot8/Pex26/Hsd17b4/Pex11g/Baat/Mlycd/Hmgcl/Pex14/Acsl6/Pex11b/Dhrs4/Acox3/Gstk1/Pex10/Paox/Pex5/Ddo/Phyh/Idh1/Nudt12/Pipox/Slc25a17/Pecr/Pex13/Acsl5/Ehhadh/Crot/Sod1/Pex6/Acsl1/Decr2/Amacr/Ephx2/Abcd3/Cat/Scp2
Toll-like receptor signaling pathway	Toll-like receptor signaling pathway	Toll-like receptor signaling pathway	87	0.622149798862402	2.71667938425587	1.09737968121837e-14	1.09737968121837e-14	6.23773713534655e-14	4954	tags=59%, list=15%, signal=50%	Map3k8/Lbp/Cd14/Tbk1/Ccl3/Myd88/Tlr8/Pik3r5/Nfkb1/Mapk13/Nfkbia/Akt1/Tlr7/Pik3cd/Il1b/Ripk1/Ccl4/Pik3cg/Tlr6/Tlr2/Tlr1/Map2k4/Ikbke/Irak4/Ifnar1/Tlr4/Tab2/Tnf/Mapk14/Ticam2/Ifnar2/Tollip/Il6/Cd80/Traf3/Akt3/Cd40/Tlr3/Il12a/Rela/Mapk12/Tab1/Tlr9/Irf7/Cxcl10/Ccl5/Cd86/Jun/Spp1/Ctsk/Mapk11
Metabolism of xenobiotics by cytochrome P450	Metabolism of xenobiotics by cytochrome P450	Metabolism of xenobiotics by cytochrome P450	59	-0.686513	-2.92428	3.80672345560315e-14	3.80672345560315e-14	1.96711068519206e-13	3770	tags=64%, list=12%, signal=57%	Akr1c18/Cyp3a25/Gstt2/Ugt1a1/Adh5/Mgst3/Gsta1/Gsto1/Adh4/Gstp2/Gstm7/Gstz1/Gstp1/Mgst1/Cyp1a2/Cyp1a1/Adh1/Gstm4/Gstk1/Akr1c20/Ugt1a5/Ugt2b37/Ephx1/Gstm1/Gsta3/Adh7/Ugt2b35/Dhdh/Akr1c6/Cyp2f2/Ugt2b34/Ugt2b36/Ugt2b38/Cyp2c55/Ugt1a9/Cyp3a11/Ugt2b1/Ugt2a3
Leukocyte transendothelial migration	Leukocyte transendothelial migration	Leukocyte transendothelial migration	108	0.579909980318098	2.61815771745669	5.66937926038193e-14	5.66937926038193e-14	2.68549543912828e-13	2885	tags=44%, list=9%, signal=41%	Icam1/Ncf2/Itga4/Ncf4/Itgam/Vav1/Vcam1/Actg1/Pik3r5/Itgb2/Mapk13/Afdn/Mmp9/Itgal/Cybb/Ncf1/Pik3cd/Jam2/Rap1b/Vav3/Pik3cg/Prkcb/Ezr/Myl12a/F11r/Esam/Gnai2/Cxcr4/Pecam1/Gnai1/Msn/Ptk2/Cldn2/Rac2/Mapk14/Actb/Rhoh/Cldn14/Prkcg/Actn4/Vasp/Cyba/Ctnnd1/Pxn/Plcg2/Rapgef3/Cdh5/Mapk12
Regulation of actin cytoskeleton	Regulation of actin cytoskeleton	Regulation of actin cytoskeleton	198	0.484096209927874	2.35712995682084	8.6497881358312e-14	8.6497881358312e-14	3.78209359785332e-13	5531	tags=42%, list=17%, signal=35%	Cd14/Fn1/Itga4/Itgam/Vav1/Itga2/Fgf23/Actg1/Pik3r5/Iqgap1/Itgb2/Itgb3/Ppp1cc/Itgal/Ssh3/Myh9/Pik3cd/Vav3/Pik3cg/Pdgfb/Ezr/Myl12a/Pdgfra/Nckap1l/Dock1/Fgfr1/Wasf2/Fgd3/Gna13/Itga7/Msn/Was/Ptk2/Pak4/Rras/Rac2/Cfl1/Actb/Pak2/Itga5/Slc9a1/Limk1/Actn4/Pfn2/Fgfr4/Chrm3/Ssh1/Arhgef6/Pxn/Limk2/Git1/Arhgef7/Pip4k2a/Arpc1b/Cyfip1/Itga1/Itga9/Arpc3/Ssh2/Nras/Itga6/Pip5k1a/Arhgef1/Arpc5/Abi2/Tmsb4x/Fgf7/Itgb…
Butanoate metabolism	Butanoate metabolism	Butanoate metabolism	33	-0.792612	-2.9558	2.34788162896083e-13	2.34788162896083e-13	9.53275247848759e-13	3242	tags=76%, list=10%, signal=68%	Echs1/Pdha1/Hmgcs2/Acsm2/Acat1/Acsm3/Acat3/Hadh/Abat/Acads/Hmgcl/Aldh3a2/Aldh2/Aldh7a1/Hadha/Acsm1/Aldh9a1/Bdh1/Aacs/Pdhb/Ehhadh/Acsm5/Aldh5a1/L2hgdh/Bdh2
MAPK signaling pathway	MAPK signaling pathway	MAPK signaling pathway	247	0.44518434709271	2.23446984085796	3.23029540637392e-13	3.23029540637392e-13	1.22411194346801e-12	7136	tags=48%, list=22%, signal=38%	Map3k8/Tnfrsf1a/Cd14/Il1r2/Il1r1/Map3k14/Fgf23/Nfkb1/Map3k6/Tgfb1/Rapgef2/Mapk13/Pla2g4a/Map4k4/Pla2g12a/Akt1/Map3k3/Rap1b/Mapkapk2/Rps6ka4/Il1b/Flna/Pdgfb/Dusp2/Prkcb/Relb/Pdgfra/Grb2/Srf/Cacna1h/Daxx/Gadd45g/Nfkb2/Cacna1f/Map2k4/Map4k3/Fgfr1/Fas/Ppp3cc/Elk1/Dusp4/Rps6ka3/Rras/Tab2/Map3k1/Rac2/Tnf/Mapk14/Pak2/Gadd45a/Prkcg/Fgfr4/Hspa2/Akt3/Ntf3/Ptpn7/Tgfbr2/Cacna1s/Prkx/Ngf/Gadd45b/Pla2g12b/Rela…
Jak-STAT signaling pathway	Jak-STAT signaling pathway	Jak-STAT signaling pathway	123	0.543458216601787	2.49443391344124	4.9971799062023e-13	4.9971799062023e-13	1.77531391404555e-12	3149	tags=39%, list=10%, signal=35%	Csf2rb2/Socs3/Il4ra/Il13ra1/Osmr/Stat3/Il20rb/Pik3r5/Jak3/Il22ra1/Ifnlr1/Csf3r/Il10/Csf3/Akt1/Cblb/Pik3cd/Pik3cg/Clcf1/Jak1/Crlf2/Il23r/Bcl2l1/Grb2/Il6ra/Osm/Cbl/Spred1/Ifnar1/Il3ra/Ifngr2/Ptpn6/Il7/Spred2/Mpl/Ifnar2/Il6/Ifngr1/Csf2ra/Akt3/Il10rb/Epo/Socs1/Il6st/Il12a/Il7r/Jak2/Il2rg
Chemokine signaling pathway	Chemokine signaling pathway	Chemokine signaling pathway	171	0.493049112882278	2.35675572305686	1.29794931674547e-12	1.29794931674547e-12	4.33989245227587e-12	5909	tags=47%, list=18%, signal=39%	Ccl6/Nfkbib/Ccr1/Fgr/Ccl12/Vav1/Hck/Cxcr2/Cxcl5/Ppbp/Stat3/Ccl3/Pik3r5/Cxcl13/Jak3/Nfkb1/Grk2/Nfkbia/Akt1/Pf4/Cxcl2/Ncf1/Cxcl1/Pik3cd/Rap1b/Ccl7/Vav3/Cxcl14/Ccl4/Pik3cg/Prkcb/Prex1/Grb2/Gngt2/Gnai2/Cxcr4/Cxcl3/Elmo1/Ccr2/Gnai1/Adcy7/Ccl2/Was/Ptk2/Shc1/Rac2/Gng2/Adcy1/Prkcd/Lyn/Grk6/Akt3/Pxn/Ccl19/Dock2/Prkx/Rela/Plcb4/Cx3cr1/Ccl28/Cxcl16/Jak2/Arrb1/Nras/Ccl20/Cxcl10/Gnb1/Ccl5/Arrb2/Ccr5/Rasgrp2/G…
Drug metabolism - cytochrome P450	Drug metabolism - cytochrome P450	Drug metabolism - cytochrome P450	61	-0.646601	-2.77055	3.25531839096314e-12	3.25531839096314e-12	1.02799528135678e-11	4100	tags=62%, list=13%, signal=55%	Ugt1a10/Fmo5/Cyp2a5/Cyp3a25/Gstt2/Ugt1a1/Adh5/Mgst3/Maoa/Cyp2d22/Gsta1/Gsto1/Adh4/Gstp2/Gstm7/Gstz1/Gstp1/Mgst1/Cyp1a2/Adh1/Gstm4/Maob/Gstk1/Ugt1a5/Ugt2b37/Aox1/Gstm1/Gsta3/Adh7/Ugt2b35/Ugt2b34/Ugt2b36/Ugt2b38/Cyp2c55/Ugt1a9/Cyp3a11/Ugt2b1/Ugt2a3
Retinol metabolism	Retinol metabolism	Retinol metabolism	50	-0.690362	-2.75403	3.51108891120074e-12	3.51108891120074e-12	1.05040887094094e-11	4485	tags=62%, list=14%, signal=53%	Ugt1a10/Cyp2a5/Lrat/Retsat/Cyp3a25/Rdh11/Ugt1a1/Adh5/Awat2/Cyp26a1/Adh4/Rdh1/Cyp1a2/Cyp1a1/Adh1/Dhrs4/Cyp26c1/Ugt1a5/Ugt2b37/Dhrs3/Adh7/Ugt2b35/Rdh10/Ugt2b34/Ugt2b36/Ugt2b38/Cyp2c55/Ugt1a9/Cyp3a11/Ugt2b1/Ugt2a3
Propanoate metabolism	Propanoate metabolism	Propanoate metabolism	31	-0.777632	-2.85843	6.50851634863167e-12	6.50851634863167e-12	1.84978885697953e-11	3600	tags=77%, list=11%, signal=69%	Suclg2/Echs1/Acaca/Acss3/Acacb/Acat1/Acat3/Abat/Mmut/Mlycd/Aldh3a2/Aldh2/Aldh7a1/Hadha/Aldh9a1/Hibch/Pccb/Mcee/Aldh6a1/Ehhadh/Suclg1/Sucla2/Acss2/Pcca
Hematopoietic cell lineage	Hematopoietic cell lineage	Hematopoietic cell lineage	78	0.588907015892708	2.5143376172654	1.26468413498912e-10	1.26468413498912e-10	3.42320517741416e-10	5553	tags=56%, list=17%, signal=47%	Cd14/Il1r2/Il1r1/Itga4/Il4ra/Itgam/Itga2/Itgb3/Cd38/Csf3r/Csf3/Cd9/Il1b/Cd33/Csf1/Cd36/Fcgr1/Il6ra/Cd44/Gp9/Cd55/Il3ra/Cd37/Tnf/Il7/Itga5/Csf1r/Il6/Kit/Csf2ra/Epo/Cd34/Itga1/Il7r/Itga6/Gp1bb/Cd55b/Gp5/Itga3/Il1a/Gypa/Tfrc/Cd8b1/Thpo
Focal adhesion	Focal adhesion	Focal adhesion	192	0.435420998777542	2.11372461505978	3.80590249518378e-10	3.80590249518378e-10	9.83343228420689e-10	5335	tags=36%, list=16%, signal=31%	Fn1/Itga4/Vav1/Itga2/Actg1/Pik3r5/Parvb/Itgb3/Ppp1cc/Akt1/Thbs1/Pik3cd/Rap1b/Vav3/Parvg/Flna/Pik3cg/Pdgfb/Prkcb/Myl12a/Birc2/Pdgfra/Grb2/Dock1/Itga7/Elk1/Ptk2/Pak4/Shc1/Tln1/Rac2/Vtn/Actb/Pak2/Itga5/Col4a2/Prkcg/Actn4/Vasp/Flt4/Vwf/Akt3/Col4a1/Pxn/Itga1/Birc3/Igf1r/Itga9/Itga6/Zyx/Vegfc/Pgf/Col6a6/Bcl2/Itgb7/Itga3/Itgav/Src/Jun/Fyn/Pdgfc/Spp1/Pdgfrb/Rapgef1/Col6a1/Itgb1/Bad/Lamc1/Mapk3/Braf
Fc gamma R-mediated phagocytosis	Fc gamma R-mediated phagocytosis	Fc gamma R-mediated phagocytosis	94	0.545096132729037	2.40996077287525	1.12166671163508e-09	1.12166671163508e-09	2.77208249099745e-09	4316	tags=47%, list=13%, signal=41%	Fcgr4/Inpp5d/Vav1/Hck/Pik3r5/Pla2g4a/Plpp1/Akt1/Ncf1/Pik3cd/Vav3/Pld1/Pik3cg/Sphk1/Gab2/Prkcb/Fcgr1/Arf6/Syk/Wasf2/Was/Ptprc/Rac2/Cfl1/Limk1/Prkcg/Prkcd/Lyn/Plpp2/Vasp/Akt3/Dock2/Limk2/Plcg2/Arpc1b/Arpc3/Marcksl1/Pip5k1a/Pld2/Asap1/Arpc5/Marcks/Arpc4/Pip5k1b
NOD-like receptor signaling pathway	NOD-like receptor signaling pathway	NOD-like receptor signaling pathway	57	0.618429162421638	2.47454143022286	2.97159527719805e-09	2.97159527719805e-09	7.03798881441643e-09	5284	tags=65%, list=16%, signal=54%	Nfkbib/Mefv/Tnfaip3/Ccl12/Ripk2/Casp4/Nfkb1/Mapk13/Nfkbia/Naip2/Cxcl2/Cxcl1/Ccl7/Il1b/Birc2/Nlrp3/Nod1/Nlrp1a/Nlrc4/Cxcl3/Pycard/Pstpip1/Card9/Ccl2/Tab2/Tnf/Mapk14/Il6/Rela/Mapk12/Birc3/Tab1/Nod2/Ccl5/Mapk11/Casp1/Mapk3
Tryptophan metabolism	Tryptophan metabolism	Tryptophan metabolism	38	-0.679798	-2.61728	6.67107150383835e-09	6.67107150383835e-09	1.51679099455693e-08	3242	tags=66%, list=10%, signal=59%	Tdo2/Echs1/Maoa/Acat1/Acat3/Hadh/Kynu/Cyp1a2/Cyp1a1/Aldh3a2/Aldh2/Aldh7a1/Maob/Hadha/Aldh9a1/Gcdh/Aox1/Ido2/Afmid/Ehhadh/Haao/Aadat/Ddc/Inmt/Cat
Pentose and glucuronate interconversions	Pentose and glucuronate interconversions	Pentose and glucuronate interconversions	23	-0.774711	-2.62862	8.63791475542329e-09	8.63791475542329e-09	1.88845099916137e-08	1658	tags=65%, list=5%, signal=62%	Ugdh/Rpe/Cryl1/Ugt1a5/Ugt2b37/Xylb/Ugt2b35/Dhdh/Ugp2/Ugt2b34/Ugt2b36/Ugt2b38/Ugt1a9/Ugt2b1/Ugt2a3
Citrate cycle (TCA cycle)	Citrate cycle (TCA cycle)	Citrate cycle (TCA cycle)	29	-0.732041	-2.63395	1.02954456610687e-08	1.02954456610687e-08	2.16746224443551e-08	3609	tags=69%, list=11%, signal=61%	Mdh2/Suclg2/Aco2/Dlst/Pdha1/Sdhc/Cs/Sdhd/Dld/Idh1/Dlat/Sdhb/Mdh1/Pdhb/Suclg1/Acly/Sucla2/Aco1/Sdha/Idh3b
Ascorbate and aldarate metabolism	Ascorbate and aldarate metabolism	Ascorbate and aldarate metabolism	22	-0.773187	-2.58868	2.15484353631077e-08	2.15484353631077e-08	4.37449439702186e-08	1658	tags=64%, list=5%, signal=60%	Ugdh/Aldh3a2/Aldh2/Aldh7a1/Aldh9a1/Ugt1a5/Ugt2b37/Ugt2b35/Ugt2b34/Ugt2b36/Ugt2b38/Ugt1a9/Ugt2b1/Ugt2a3
B cell receptor signaling pathway	B cell receptor signaling pathway	B cell receptor signaling pathway	74	0.55144716257067	2.33471364204841	2.54722042571313e-08	2.54722042571313e-08	4.99273695058109e-08	3085	tags=39%, list=10%, signal=36%	Inpp5d/Nfkbib/Pik3ap1/Ifitm1/Pirb/Vav1/Pik3r5/Nfkb1/Nfkbia/Akt1/Pik3cd/Vav3/Pik3cg/Prkcb/Grb2/Bcl10/Syk/Ppp3cc/Nfkbie/Ptpn6/Rac2/Btk/Dapp1/Lyn/Akt3/Nfatc1/Plcg2/Rela/Nras
Biosynthesis of unsaturated fatty acids	Biosynthesis of unsaturated fatty acids	Biosynthesis of unsaturated fatty acids	23	-0.760119	-2.5791	2.83704479257875e-08	2.83704479257875e-08	5.33259442245906e-08	2755	tags=65%, list=9%, signal=60%	Hsd17b12/Acox1/Elovl6/Baat/Acot1/Hacd2/Acox3/Hadha/Fads2/Tecr/Pecr/Elovl5/Scd1/Fads1/Elovl2
Cell adhesion molecules (CAMs)	Cell adhesion molecules (CAMs)	Cell adhesion molecules (CAMs)	118	0.478719770580079	2.18247589801349	2.90823899521147e-08	2.90823899521147e-08	5.33259442245906e-08	4374	tags=41%, list=14%, signal=35%	H2-D1/Icam1/Itga4/Itgam/Vcam1/Selp/Itgb2/Siglec1/Itgal/Nfasc/Sele/Jam2/Ptprm/Cd28/F11r/Selplg/Esam/Pdcd1lg2/Vcan/Pecam1/Cd274/Sdc1/Ptprc/Cdh3/Cldn2/Pvr/Sell/Icosl/Spn/Cldn14/Mag/Cd80/Sdc3/Glg1/Cdh4/Cd40/Sdc4/Cd34/Cdh5/Itga9/H2-M3/Itga6/Mpzl1/Cntn2/Itgb7/Cldn15/Itgav/Cd86
PPAR signaling pathway	PPAR signaling pathway	PPAR signaling pathway	65	-0.550154	-2.37477	3.20783045442006e-08	3.20783045442006e-08	5.6981198861409e-08	2916	tags=42%, list=9%, signal=38%	Apoc3/Rxrg/Adipoq/Acox1/Hmgcs2/Cpt2/Fabp5/Slc27a2/Fabp2/Cyp27a1/Slc27a5/Ppara/Acsl6/Acox3/Cyp8b1/Cyp7a1/Me1/Dbi/Fads2/Apoa2/Acsl5/Ehhadh/Fabp1/Sorbs1/Scd1/Acsl1/Scp2
Natural killer cell mediated cytotoxicity	Natural killer cell mediated cytotoxicity	Natural killer cell mediated cytotoxicity	102	0.49565350111732	2.2149656906085	3.69115979805138e-08	3.69115979805138e-08	6.10214563862424e-08	4658	tags=41%, list=14%, signal=35%	Fcgr4/H2-D1/Icam1/Vav1/Pik3r5/Itgb2/Itgal/Tyrobp/Pik3cd/Cd48/Vav3/Pik3cg/Prkcb/Fcer1g/Grb2/Lcp2/Syk/Fas/Ppp3cc/Cd244a/Ifnar1/Ifngr2/Ptpn6/Shc1/Rac2/Tnf/Ifnar2/Prkcg/Sh3bp2/Ifngr1/Nfatc1/Plcg2/H2-M3/Nras/Hcst/Ppp3r1/Prf1/Fyn/Klrc2/Tnfrsf10b/Ifng/Lck
Neurotrophin signaling pathway	Neurotrophin signaling pathway	Neurotrophin signaling pathway	122	0.468135615140388	2.14567420059592	3.75073508153198e-08	3.75073508153198e-08	6.10214563862424e-08	5335	tags=40%, list=16%, signal=34%	Irak3/Nfkbib/Ripk2/Pik3r5/Nfkb1/Psen1/Mapk13/Nfkbia/Akt1/Prdm4/Map3k3/Pik3cd/Rap1b/Mapkapk2/Rps6ka4/Arhgdia/Pik3cg/Grb2/Camk2d/Irs2/Irak4/Arhgdib/Nfkbie/Rps6ka3/Shc1/Map3k1/Mapk14/Prkcd/Akt3/Ntf3/Sh2b2/Ywhah/Plcg2/Ngf/Rela/Mapk12/Nras/Bax/Bcl2/Bex3/Jun/Calm1/Rapgef1/Mapk11/Abl1/Irak2/Bad/Mapk3/Braf
beta-Alanine metabolism	beta-Alanine metabolism	beta-Alanine metabolism	22	-0.766536	-2.56641	3.75733967563437e-08	3.75733967563437e-08	6.10214563862424e-08	3776	tags=64%, list=12%, signal=56%	Dpyd/Echs1/Cndp1/Upb1/Dpys/Abat/Mlycd/Aldh3a2/Aldh2/Aldh7a1/Hadha/Aldh9a1/Hibch/Ehhadh
Fc epsilon RI signaling pathway	Fc epsilon RI signaling pathway	Fc epsilon RI signaling pathway	70	0.543722218796299	2.28053745639447	6.0760676660137e-08	6.0760676660137e-08	9.59379105160059e-08	5324	tags=47%, list=16%, signal=39%	Inpp5d/Vav1/Pik3r5/Mapk13/Pla2g4a/Pla2g12a/Akt1/Pik3cd/Vav3/Pik3cg/Gab2/Prkcb/Fcer1g/Grb2/Lcp2/Map2k4/Syk/Rac2/Tnf/Mapk14/Btk/Prkcd/Lyn/Akt3/Plcg2/Pla2g12b/Mapk12/Nras/Ms4a2/Fyn/Mapk11/Mapk3/Prkce
Steroid hormone biosynthesis	Steroid hormone biosynthesis	Steroid hormone biosynthesis	47	-0.602041	-2.4099	9.54778306067108e-08	9.54778306067108e-08	1.46680024260665e-07	4485	tags=64%, list=14%, signal=55%	Ugt1a10/Hsd3b1/Akr1d1/Akr1c18/Cyp7b1/Cyp3a25/Hsd17b1/Ugt1a1/Srd5a2/Hsd17b12/Cyp1a1/Hsd17b6/Akr1c20/Ugt1a5/Cyp7a1/Ugt2b37/Srd5a1/Comt/Hsd11b1/Hsd17b2/Ugt2b35/Akr1c6/Ugt2b34/Ugt2b36/Ugt2b38/Ugt1a9/Cyp3a11/Hsd3b3/Ugt2b1/Ugt2a3
Hypertrophic cardiomyopathy (HCM)	Hypertrophic cardiomyopathy (HCM)	Hypertrophic cardiomyopathy (HCM)	78	0.526140544479612	2.24635626211423	1.14978364657517e-07	1.14978364657517e-07	1.7198979754864e-07	6046	tags=49%, list=19%, signal=40%	Itga4/Itga2/Actg1/Slc8a1/Prkab1/Tgfb1/Itgb3/Ace/Cacna1f/Itga7/Sgcb/Tnf/Actb/Itga5/Il6/Tpm3/Tpm1/Tpm4/Cacna1s/Mybpc3/Itga1/Itga9/Itga6/Emd/Lmna/Atp2a2/Itgb7/Itga3/Itgav/Des/Cacnb1/Itgb1/Actc1/Prkab2/Sgca/Cacna2d4/Cacna2d1/Tnni3
Endocytosis	Endocytosis	Endocytosis	178	0.407936519174421	1.96199953224746	1.89851301406751e-07	1.89851301406751e-07	2.76706350228463e-07	7018	tags=46%, list=22%, signal=36%	H2-D1/Cxcr2/Adrb2/Grk2/Psd4/Chmp4b/Vps37c/Agap1/Vps37b/Rnf41/Cblb/Psd/Ehd1/Pld1/Rab31/Git2/Ehd4/Pdgfra/Arf6/Cxcr4/Sh3kbp1/Cbl/Chmp1b/Epn2/Sh3glb1/Rab11b/Csf1r/Rbsn/Kit/Fgfr4/Grk6/Hspa2/Cltb/Arap1/Git1/Rab4a/Igf1r/Chmp4c/Mvb12b/H2-M3/Arrb1/Chmp2b/Il2rg/Pip5k1a/Pld2/Arfgap1/Smurf2/Asap1/Vps28/Acap2/Arfgap3/Cltc/Ap2a1/Ret/Rab5c/Arrb2/Pip5k1b/Rab11fip4/Mdm2/Src/Sh3gl1/Ccr5/Smap2/Nedd4l/Pard6g/Arap3/T…
ErbB signaling pathway	ErbB signaling pathway	ErbB signaling pathway	84	0.506150818162273	2.20212229450915	2.14761979162487e-07	2.14761979162487e-07	2.97744464050688e-07	5335	tags=43%, list=16%, signal=36%	Pik3r5/Cdkn1a/Nrg4/Eif4ebp1/Akt1/Cblb/Pik3cd/Pik3cg/Nck1/Prkcb/Grb2/Camk2d/Map2k4/Cbl/Elk1/Ptk2/Tgfa/Pak4/Shc1/Hbegf/Pak2/Prkcg/Akt3/Nrg1/Plcg2/Nras/Nrg2/Src/Jun/Areg/Myc/Ereg/Abl1/Bad/Mapk3/Braf
T cell receptor signaling pathway	T cell receptor signaling pathway	T cell receptor signaling pathway	105	0.477486053779359	2.14045127984011	2.14761979162487e-07	2.14761979162487e-07	2.97744464050688e-07	6824	tags=47%, list=21%, signal=37%	Map3k8/Nfkbib/Map3k14/Vav1/Pik3r5/Nfkb1/Mapk13/Nfkbia/Il10/Akt1/Cblb/Pik3cd/Vav3/Pik3cg/Nck1/Cd28/Grb2/Lcp2/Bcl10/Cbl/Ppp3cc/Ptprc/Nfkbie/Ptpn6/Pak4/Tnf/Mapk14/Pak2/Akt3/Nfatc1/Rela/Mapk12/Nras/Rasgrp1/Cdk4/Jun/Ppp3r1/Fyn/Ifng/Lck/Mapk11/Cd8b1/Mapk3/Nfatc2/Ctla4/Itk/Malt1/Ikbkb/Pak1
Ribosome	Ribosome	Ribosome	83	0.507361613296866	2.19214143434103	2.52411968676148e-07	2.52411968676148e-07	3.41610183170726e-07	10428	tags=69%, list=32%, signal=47%	Rplp0/Rps15a/Rps10/Rplp2/Rps12/Rps28/Rps20/Rpl27a/Rps29/Rps9/Rpl37a/Rpl31/Rpsa/Rpl35/Rps18/Rpl3/Rpl39/Rpl30/Rps13/Rpl17/Rps23/Rpl5/Rps26/Rpl13a/Rpl26/Rps16/Rps6/Rps7/Rps24/Rpl27/Rpl10a/Rpl37/Rps19/Rplp1/Rpl36a/Rpl12/Rps5/Rps21/Rpl38/Fau/Rpl18a/Rps3/Rpl4/Rpl18/Rpl32/Rpl8/Rpl23a/Rpl36al/Rpl13/Rpl29/Rpl34/Rps25/Rpl19/Rpl23/Rpl28/Rps15/Rpl9
Pathways in cancer	Pathways in cancer	Pathways in cancer	312	0.352762970628368	1.82135697468456	2.9116581235161e-07	2.9116581235161e-07	3.84894831505188e-07	5934	tags=34%, list=18%, signal=28%	Fn1/Runx1/Itga2/Fgf23/Stat3/Pik3r5/Nfkb1/Tgfb1/Nfkbia/Mmp9/Csf3r/Cdkn1a/Ccdc6/Akt1/Cblb/Pik3cd/Pld1/Pik3cg/Pdgfb/Prkcb/Jak1/Spi1/Birc2/Pdgfra/Bcl2l1/Grb2/Wnt5b/Hif1a/Sufu/Slc2a1/Nfkb2/Zbtb16/Ralgds/Cbl/Fgfr1/Fas/Ctbp2/Ptk2/Tgfa/Rac2/Nos2/Csf1r/Il6/Kit/Rassf1/Col4a2/Prkcg/Tpm3/Traf3/Csf2ra/Akt3/Ets1/Col4a1/Epas1/Tgfbr2/Foxo1/Ralb/Plcg2/Jup/Rela/Cdkn2a/Ppard/Birc3/Igf1r/Nras/Itga6/Hdac1/Tpr/Vegfc/B…
Epithelial cell signaling in Helicobacter pylori infection	Epithelial cell signaling in Helicobacter pylori infection	Epithelial cell signaling in Helicobacter pylori infection	66	0.54753523361488	2.27916829138197	3.22041872047895e-07	3.22041872047895e-07	4.16034954320248e-07	4954	tags=50%, list=15%, signal=42%	Map3k14/Cxcr2/Nfkb1/Mapk13/Nfkbia/Atp6v0a1/Cxcl2/Cxcl1/Jam2/Atp6v0c/Atp6v0e/Atp6v1b2/F11r/Nod1/Map2k4/Cxcl3/Hbegf/Mapk14/Atp6v1g1/Lyn/Atp6v0a4/Tcirg1/Git1/Plcg2/Adam17/Rela/Adam10/Mapk12/Atp6ap1/Ccl5/Src/Jun/Mapk11
Drug metabolism - other enzymes	Drug metabolism - other enzymes	Drug metabolism - other enzymes	45	-0.589764	-2.33547	7.08495055547402e-07	7.08495055547402e-07	8.94941122796718e-07	5074	tags=58%, list=16%, signal=49%	Tk1/Gmps/Ugt1a10/Nat2/Cyp2a5/Dpyd/Cyp3a25/Ugt1a1/Upb1/Dpys/Tymp/Umps/Upp2/Ugt1a5/Ugt2b37/Tpmt/Uck1/Ugt2b35/Ugt2b34/Ugt2b36/Ugt2b38/Ugt1a9/Cyp3a11/Ces1d/Ugt2b1/Ugt2a3
Cell cycle	Cell cycle	Cell cycle	121	0.441015530814417	2.01740398606412	8.93192916708139e-07	8.93192916708139e-07	1.09958602882717e-06	7065	tags=50%, list=22%, signal=39%	Cul1/Tgfb1/Cdkn1a/Mad1l1/Gadd45g/Orc2/E2f4/Orc1/Cdc14a/Gadd45a/Espl1/Cdkn2d/Cdc16/Cdc25a/Ywhah/Gadd45b/Cdkn2a/Anapc4/Smc1b/Tfdp1/Bub1b/Hdac1/Plk1/Mcm4/Bub1/Rb1/Mad2l2/Stag1/Anapc10/Cdk4/Chek1/Orc6/Pcna/Mcm7/Cdc45/Mdm2/Cdc6/Anapc5/Anapc11/Mcm2/Mcm3/Myc/Abl1/Fzr1/Cdc25b/Mcm5/E2f2/Ccna2/Smad2/Cdc27/Ttk/Ccnd3/Pkmyt1/Mcm6/Ccne1/Rbl1/Cdc25c/Cdc7/Ccne2/Ccnb1
Dilated cardiomyopathy	Dilated cardiomyopathy	Dilated cardiomyopathy	84	0.490454016214971	2.13382984830477	9.09194744206168e-07	9.09194744206168e-07	1.09958602882717e-06	6840	tags=48%, list=21%, signal=38%	Itga4/Itga2/Actg1/Slc8a1/Tgfb1/Itgb3/Cacna1f/Adcy7/Itga7/Sgcb/Tnf/Actb/Itga5/Adcy1/Tpm3/Tpm1/Tpm4/Cacna1s/Prkx/Mybpc3/Itga1/Itga9/Itga6/Emd/Lmna/Atp2a2/Itgb7/Itga3/Itgav/Des/Cacnb1/Itgb1/Actc1/Sgca/Cacna2d4/Cacna2d1/Tnni3/Cacnb3/Adcy8/Ttn
Lysosome	Lysosome	Lysosome	115	0.447659680809618	2.02729654012657	1.56109977208204e-06	1.56109977208204e-06	1.84867078272873e-06	7112	tags=51%, list=22%, signal=40%	Lgmn/Slc11a1/Laptm5/Ctsc/Ctsl/Ctss/Atp6v0a1/Cd68/Ctsz/Psap/Atp6v0c/Cln5/Hgsnat/Ap1s2/Sumf1/Slc11a2/Idua/Ctsg/Cd63/Ctsd/Gnptab/Gla/Ctso/Hexb/Atp6v0a4/Ppt1/Galns/Galc/Napsa/Cltb/Tcirg1/Asah1/Acp2/Ap1m1/Ctsa/Ap1b1/Gns/Cltc/Atp6ap1/Ap4e1/Gusb/Ctse/Lamp1/Ctsk/M6pr/Entpd4/Naga/Npc2/Ap3d1/Sgsh/Atp6v0a2/Hexa/Ctsb/Nagpa/Ap4b1/Ctsw/Smpd1/Lamp3/Ap1m2
Pyruvate metabolism	Pyruvate metabolism	Pyruvate metabolism	37	-0.604712	-2.31337	1.72291055427776e-06	1.72291055427776e-06	1.99865026704616e-06	3609	tags=57%, list=11%, signal=50%	Mdh2/Acaca/Pdha1/Acot12/Acacb/Acat1/Acat3/Aldh3a2/Aldh2/Aldh7a1/Pklr/Aldh9a1/Acyp1/Dld/Me1/Dlat/Mdh1/Pdhb/Glo1/Acss2/Hagh
Lysine degradation	Lysine degradation	Lysine degradation	43	-0.573638	-2.27766	2.85497100160089e-06	2.85497100160089e-06	3.24565124392522e-06	3269	tags=49%, list=10%, signal=44%	Setdb1/Echs1/Kmt5c/Dlst/Aasdh/Acat1/Acat3/Hadh/Ehmt1/Bbox1/Aldh3a2/Aldh2/Aldh7a1/Hadha/Aldh9a1/Gcdh/Nsd3/Pipox/Ehhadh/Aasdhppt/Aadat
Histidine metabolism	Histidine metabolism	Histidine metabolism	29	-0.642149	-2.31051	5.67110135982052e-06	5.67110135982052e-06	6.32073216574424e-06	3078	tags=59%, list=10%, signal=53%	Maoa/Lcmt1/Cndp1/Ftcd/Hal/Aldh3a2/Aldh2/Aldh7a1/Maob/Aldh9a1/Amdhd1/Hnmt/Uroc1/Acy3/Aspa/Hemk1/Ddc
ECM-receptor interaction	ECM-receptor interaction	ECM-receptor interaction	81	0.471437673319629	2.0258240605047	6.33830851925636e-06	6.33830851925636e-06	6.92851538542193e-06	5169	tags=41%, list=16%, signal=34%	Fn1/Itga4/Itga2/Itgb3/Thbs1/Cd36/Gp6/Cd44/Gp9/Itga7/Sdc1/Vtn/Itga5/Col4a2/Sdc3/Vwf/Col4a1/Sdc4/Itga1/Itga9/Itga6/Gp1bb/Col6a6/Cd47/Itgb7/Gp5/Itga3/Itgav/Sv2c/Spp1/Col6a1/Itgb1/Lamc1
Starch and sucrose metabolism	Starch and sucrose metabolism	Starch and sucrose metabolism	42	-0.569833	-2.25188	7.12460292726035e-06	7.12460292726035e-06	7.64108357640633e-06	3439	tags=50%, list=11%, signal=45%	Mgam/Ugt1a1/Amy1/Agl/Gbe1/Pgm1/Ganc/Ugdh/Gys2/Gck/Ugt1a5/Ugt2b37/Ugt2b35/Ugp2/Ugt2b34/Ugt2b36/Ugt2b38/Ugt1a9/Pygl/Ugt2b1/Ugt2a3
Glycine, serine and threonine metabolism	Glycine, serine and threonine metabolism	Glycine, serine and threonine metabolism	31	-0.613241	-2.25416	1.11324960644272e-05	1.11324960644272e-05	1.17184169099233e-05	4550	tags=61%, list=14%, signal=53%	Psph/Dmgdh/Cth/Maoa/Cbs/Amt/Gnmt/Agxt/Sardh/Chdh/Maob/Shmt2/Dld/Alas2/Pipox/Gcat/Srr/Gamt/Shmt1
Arrhythmogenic right ventricular cardiomyopathy (ARVC)	Arrhythmogenic right ventricular cardiomyopathy (ARVC)	Arrhythmogenic right ventricular cardiomyopathy (ARVC)	68	0.488248750607207	2.03305775276421	1.23191356366901e-05	1.23191356366901e-05	1.27317382656702e-05	5850	tags=44%, list=18%, signal=36%	Itga4/Itga2/Actg1/Slc8a1/Itgb3/Gja1/Cacna1f/Itga7/Sgcb/Actb/Itga5/Actn4/Cacna1s/Jup/Itga1/Itga9/Itga6/Emd/Lmna/Ctnna1/Atp2a2/Itgb7/Itga3/Itgav/Des/Cacnb1/Itgb1/Sgca/Cacna2d4/Cacna2d1
Progesterone-mediated oocyte maturation	Progesterone-mediated oocyte maturation	Progesterone-mediated oocyte maturation	79	0.4629367181337	1.98135564017475	2.34150181838995e-05	2.34150181838995e-05	2.34193734971721e-05	7136	tags=49%, list=22%, signal=39%	Pik3r5/Mapk13/Akt1/Pik3cd/Pik3cg/Gnai2/Gnai1/Adcy7/Rps6ka3/Mapk14/Adcy1/Cdc16/Cdc25a/Akt3/Prkx/Mapk12/Anapc4/Igf1r/Plk1/Bub1/Mad2l2/Cpeb1/Anapc10/Anapc5/Anapc11/Mapk11/Fzr1/Mapk3/Cdc25b/Braf/Ccna2/Cdc27/Pkmyt1/Rps6ka2/Adcy8/Cdc25c/Ccnb1/Spdya/Mos
Chronic myeloid leukemia	Chronic myeloid leukemia	Chronic myeloid leukemia	73	0.473284360513332	2.00234720626958	2.3484427312442e-05	2.3484427312442e-05	2.34193734971721e-05	5381	tags=42%, list=17%, signal=35%	Runx1/Pik3r5/Nfkb1/Tgfb1/Nfkbia/Cdkn1a/Akt1/Cblb/Pik3cd/Pik3cg/Gab2/Bcl2l1/Grb2/Cbl/Ctbp2/Shc1/Akt3/Tgfbr2/Rela/Cdkn2a/Nras/Hdac1/Rb1/Cdk4/Mdm2/Myc/Abl1/Bad/Mapk3/Braf/E2f2
Aminoacyl-tRNA biosynthesis	Aminoacyl-tRNA biosynthesis	Aminoacyl-tRNA biosynthesis	24	-0.654907	-2.23373	2.7352066207605e-05	2.7352066207605e-05	2.68060176989232e-05	4324	tags=54%, list=13%, signal=47%	Iars2/Sars2/Farsb/Aars2/Mars1/Tars2/Yars2/Dars2/Sepsecs/Hars2/Nars2/Fars2/Vars2
Apoptosis	Apoptosis	Apoptosis	80	0.46474718607962	2.00179832781312	3.00496356733401e-05	3.00496356733401e-05	2.8950585662094e-05	5132	tags=45%, list=16%, signal=38%	Tnfrsf1a/Csf2rb2/Irak3/Il1r1/Map3k14/Myd88/Pik3r5/Nfkb1/Nfkbia/Akt1/Pik3cd/Il1b/Ripk1/Pik3cg/Birc2/Bcl2l1/Fas/Ppp3cc/Irak4/Il3ra/Tnf/Apaf1/Akt3/Prkar2b/Prkx/Ngf/Rela/Birc3/Traf2/Bax/Bcl2/Il1a/Ppp3r1/Tnfrsf10b/Irak2/Bad
Limonene and pinene degradation	Limonene and pinene degradation	Limonene and pinene degradation	10	-0.828886	-2.23518	3.05739131889027e-05	3.05739131889027e-05	2.8964759863171e-05	3642	tags=80%, list=11%, signal=71%	Naa80/Echs1/Aldh3a2/Aldh2/Aldh7a1/Hadha/Aldh9a1/Ehhadh
Ether lipid metabolism	Ether lipid metabolism	Ether lipid metabolism	27	0.634797131106948	2.13527631974939	3.44313128919072e-05	3.44313128919072e-05	3.20843985532871e-05	3659	tags=52%, list=11%, signal=46%	Pla2g7/Lpcat4/Pla2g4a/Pla2g12a/Plpp1/Pld1/Lpcat2/Plpp2/Pafah1b2/Lpcat1/Pla2g12b/Agps/Pld2/Enpp6
Tyrosine metabolism	Tyrosine metabolism	Tyrosine metabolism	34	-0.564877	-2.11527	3.60154316336985e-05	3.60154316336985e-05	3.30192412261412e-05	3702	tags=53%, list=11%, signal=47%	Hpd/Naa80/Adh5/Maoa/Fah/Mif/Lcmt1/Adh4/Gstz1/Got2/Adh1/Maob/Hgd/Aox1/Comt/Adh7/Hemk1/Ddc
Primary bile acid biosynthesis	Primary bile acid biosynthesis	Primary bile acid biosynthesis	17	-0.714135	-2.24049	4.24718495870901e-05	4.24718495870901e-05	3.83204657928633e-05	4438	tags=82%, list=14%, signal=71%	Akr1d1/Cyp7b1/Cyp46a1/Cyp27a1/Slc27a5/Hsd17b4/Baat/Cyp8b1/Hsd3b7/Akr1c20/Cyp7a1/Akr1c6/Amacr/Scp2
Glycosaminoglycan biosynthesis - chondroitin sulfate	Glycosaminoglycan biosynthesis - chondroitin sulfate	Glycosaminoglycan biosynthesis - chondroitin sulfate	21	0.677412677997716	2.17313808216828	4.58287601527205e-05	4.58287601527205e-05	4.05574048042627e-05	6012	tags=67%, list=19%, signal=54%	Chst11/Chpf/Chpf2/Chst15/Ust/Chst12/Xylt1/Chsy1/Csgalnact2/Chst14/Dse/B3galt6/Xylt2/Chsy3
Alanine, aspartate and glutamate metabolism	Alanine, aspartate and glutamate metabolism	Alanine, aspartate and glutamate metabolism	28	-0.611671	-2.19198	4.63781434567263e-05	4.63781434567263e-05	4.05574048042627e-05	3364	tags=54%, list=10%, signal=48%	Gpt/Cps1/Agxt/Ppat/Abat/Got2/Ass1/Gls2/Glud1/Ddo/Aldh4a1/Acy3/Aspa/Aldh5a1/Nit2
Oocyte meiosis	Oocyte meiosis	Oocyte meiosis	103	0.418859478799927	1.86956788236778	5.53589277595494e-05	5.53589277595494e-05	4.76775454388464e-05	7507	tags=50%, list=23%, signal=38%	Cul1/Ppp1cc/Camk2d/Ppp3cc/Fbxw11/Adcy7/Rps6ka3/Adcy1/Espl1/Ppp2r1a/Cdc16/Itpr3/Ywhah/Ppp2cb/Prkx/Mapk12/Anapc4/Igf1r/Smc1b/Itpr1/Plk1/Bub1/Stag3/Mad2l2/Cpeb1/Anapc10/Ppp2r5b/Anapc5/Anapc11/Calm1/Ppp3r1/Ppp2ca/Mapk3/Slk/Ppp1ca/Fbxo5/Cdc27/Pkmyt1/Rps6ka2/Ccne1/Ppp2r5c/Adcy8/Cdc25c/Ccne2/Calm3/Ccnb1/Spdya/Mos/Camk2g/Calm2/Ppp2r1b
Cardiac muscle contraction	Cardiac muscle contraction	Cardiac muscle contraction	70	-0.439034	-1.91825	8.72530137586326e-05	8.72530137586326e-05	7.40245521282979e-05	3252	tags=36%, list=10%, signal=32%	Atp1a2/Cox7a1/Atp1b1/Cox8a/Cox4i1/Cox6a1/Cox6b1/Uqcr10/Uqcrb/Cox5b/Cox7a2/Uqcrh/mt-Co3/Cox7b/Cox7c/Cox5a/Uqcr11/mt-Cytb/Cox6c/mt-Co2/mt-Co1/Uqcrc1/Uqcrc2/Cyc1/Uqcrfs1
Glioma	Glioma	Glioma	62	0.478962530783658	1.94486216727106	0.000124306431727981	0.000124306431727981	0.000103909401134845	5381	tags=42%, list=17%, signal=35%	Pik3r5/Cdkn1a/Akt1/Pik3cd/Pik3cg/Pdgfb/Prkcb/Pdgfra/Grb2/Camk2d/Tgfa/Shc1/Prkcg/Akt3/Plcg2/Cdkn2a/Igf1r/Nras/Rb1/Cdk4/Mdm2/Calm1/Pdgfrb/Mapk3/Braf/E2f2
Porphyrin and chlorophyll metabolism	Porphyrin and chlorophyll metabolism	Porphyrin and chlorophyll metabolism	36	-0.537827	-2.05855	0.000135129780206453	0.000135129780206453	0.000110692213770775	2255	tags=53%, list=7%, signal=49%	Ugt1a10/Uros/Ugt1a1/Ppox/Mmab/Fech/Hmbs/Ugt1a5/Ugt2b37/Alad/Alas2/Urod/Ugt2b35/Ugt2b34/Ugt2b36/Ugt2b38/Ugt1a9/Ugt2b1/Ugt2a3
Cytosolic DNA-sensing pathway	Cytosolic DNA-sensing pathway	Cytosolic DNA-sensing pathway	41	0.537447045406214	2.01806233022156	0.000136315411402899	0.000136315411402899	0.000110692213770775	4968	tags=54%, list=15%, signal=45%	Nfkbib/Tbk1/Nfkb1/Ripk3/Nfkbia/Sting1/Polr3d/Il1b/Ripk1/Ccl4/Pycard/Ikbke/Il6/Zbp1/Rela/Il33/Irf7/Cxcl10/Ccl5/Adar/Aim2/Casp1
Calcium signaling pathway	Calcium signaling pathway	Calcium signaling pathway	150	0.36348638638716	1.70815481867493	0.000139593088449132	0.000139593088449132	0.00011175725391035	3168	tags=27%, list=10%, signal=24%	Slc8a1/Adrb2/Adora2b/Cd38/Plce1/Bst1/Sphk1/Prkcb/Pde1b/P2rx4/Pdgfra/Cacna1h/Camk2d/Cacna1f/Ppp3cc/Adcy7/Nos3/Ednra/Hrh1/Nos2/Ryr1/Plcd1/Prkcg/Adcy1/Chrm3/Slc25a4/P2rx7/Itpr3/Grm1/Hrh2/Cacna1s/Prkx/Plcg2/Atp2b1/Plcb4/Cacna1b/Ptafr/Htr7/Adora2a/Itpr1
VEGF signaling pathway	VEGF signaling pathway	VEGF signaling pathway	69	0.455007231429508	1.90153473591103	0.000150496632456144	0.000150496632456144	0.000118813130886429	6051	tags=45%, list=19%, signal=37%	Pik3r5/Mapk13/Pla2g4a/Pla2g12a/Akt1/Pik3cd/Mapkapk2/Pik3cg/Sphk1/Prkcb/Ppp3cc/Nos3/Ptk2/Rac2/Mapk14/Prkcg/Akt3/Nfatc1/Pxn/Plcg2/Pla2g12b/Mapk12/Nras/Src/Ppp3r1/Ptgs2/Mapk11/Bad/Mapk3/Mapkapk3/Nfatc2
Small cell lung cancer	Small cell lung cancer	Small cell lung cancer	83	0.424045132618628	1.83215852536331	0.000170496582918568	0.000170496582918568	0.000132758694702274	6954	tags=47%, list=21%, signal=37%	Fn1/Itga2/Pik3r5/Nfkb1/Nfkbia/Akt1/Pik3cd/Pik3cg/Birc2/Bcl2l1/Ptk2/Nos2/Col4a2/Apaf1/Traf3/Akt3/Col4a1/Rela/Birc3/Itga6/Rb1/Traf2/Bcl2/Cdk4/Max/Itga3/Itgav/Ptgs2/Myc/Itgb1/Lamc1/E2f2/Traf1/Pias1/Ccne1/Ikbkb/Cks1b/Lamc3/Ccne2
Complement and coagulation cascades	Complement and coagulation cascades	Complement and coagulation cascades	69	0.450846040432342	1.88414457444259	0.000189756170912516	0.000189756170912516	0.000145758651910041	2342	tags=36%, list=7%, signal=34%	Serping1/C3/Kng2/Fga/C3ar1/Cfh/Fgb/C5ar1/C4b/Fgg/Cpb2/Pros1/C1qb/F13a1/Plaur/Serpine1/Thbd/Cfb/C1qa/Cd55/Serpina5/C4bp/A2m/C1qc/Vwf
Dorso-ventral axis formation	Dorso-ventral axis formation	Dorso-ventral axis formation	21	0.647541418406898	2.07731116028218	0.000211743139048601	0.000211743139048601	0.000160479010647361	5700	tags=62%, list=18%, signal=51%	Piwil2/Spire1/Ets2/Etv6/Grb2/Notch4/Ets1/Cpeb1/Fmn2/Spire2/Notch1/Mapk3/Notch2
RIG-I-like receptor signaling pathway	RIG-I-like receptor signaling pathway	RIG-I-like receptor signaling pathway	53	0.486964715937405	1.9099659219205	0.000232331026294218	0.000232331026294218	0.000173765587533072	5225	tags=43%, list=16%, signal=36%	Nfkbib/Tbk1/Nfkb1/Mapk13/Nfkbia/Sting1/Tank/Ripk1/Ikbke/Map3k1/Tnf/Mapk14/Traf3/Il12a/Rela/Mapk12/Traf2/Irf7/Cxcl10/Azi2/Mapk11/Ddx3x/Nlrx1
GnRH signaling pathway	GnRH signaling pathway	GnRH signaling pathway	88	0.421021306398476	1.83802700199247	0.000236869946809425	0.000236869946809425	0.000174859564288571	7768	tags=48%, list=24%, signal=36%	Mapk13/Pla2g4a/Mmp14/Pla2g12a/Map3k3/Pld1/Prkcb/Grb2/Camk2d/Cacna1f/Map2k4/Adcy7/Cga/Elk1/Map3k1/Hbegf/Mapk14/Adcy1/Prkcd/Itpr3/Cacna1s/Prkx/Pla2g12b/Plcb4/Mapk12/Nras/Itpr1/Pld2/Src/Jun/Calm1/Mapk11/Mapk3/Atf4/Plcb2/Mapk7/Adcy8/Calm3/Camk2g/Calm2/Gnrhr/Pla2g2d
Glycosphingolipid biosynthesis - globo series	Glycosphingolipid biosynthesis - globo series	Glycosphingolipid biosynthesis - globo series	13	0.743397778054113	2.10150895591273	0.000268105544190888	0.000268105544190888	0.000194030243589067	6743	tags=85%, list=21%, signal=67%	B3galnt1/Fut2/Gla/Hexb/A4galt/St3gal1/B3galt5/Gbgt1/Naga/Hexa/St3gal2
Spliceosome	Spliceosome	Spliceosome	123	0.376993661381289	1.73037364304113	0.000269666107062213	0.000269666107062213	0.000194030243589067	6999	tags=35%, list=22%, signal=28%	Dhx38/Dhx8/Wbp11/Snrpf/Sf3b3/Snrnp40/Puf60/Prpf31/Lsm3/Tcerg1/Alyref/Smndc1/Sf3a3/Hnrnpa1/Hnrnpm/Hspa2/Srsf3/Ddx42/Ddx39b/Sf3b4/Lsm4/Eftud2/Ctnnbl1/Sf3b1/Rbm22/Magohb/Eif4a3/Plrg1/Xab2/Zmat2/Prpf38b/Prpf38a/Cherp/Rbm17/Tra2b/Acin1/Aqr/Crnkl1/Sf3a2/Lsm5/Snrpb2/U2af2/Magoh
Melanoma	Melanoma	Melanoma	64	0.449633832608491	1.85455520908564	0.000323418015780769	0.000323418015780769	0.000229797011212652	5934	tags=41%, list=18%, signal=33%	Fgf23/Pik3r5/Cdkn1a/Akt1/Pik3cd/Pik3cg/Pdgfb/Pdgfra/Fgfr1/Akt3/Cdkn2a/Igf1r/Nras/Rb1/Fgf7/Mitf/Cdk4/Mdm2/Pdgfc/Pdgfrb/Bad/Mapk3/Braf/E2f2/Fgf22/Hgf
Pantothenate and CoA biosynthesis	Pantothenate and CoA biosynthesis	Pantothenate and CoA biosynthesis	15	-0.680078	-2.04434	0.000366462450748047	0.000366462450748047	0.000257166632103893	3776	tags=47%, list=12%, signal=41%	Dpyd/Upb1/Dpys/Pank1/Pank3/Ppcs/Coasy
Vibrio cholerae infection	Vibrio cholerae infection	Vibrio cholerae infection	51	0.482727148609958	1.8988105459797	0.000454648043081464	0.000454648043081464	0.000315160389299089	3707	tags=35%, list=11%, signal=31%	Actg1/Atp6v0a1/Atp6v0c/Atp6v0e/Atp6v1b2/Prkcb/Actb/Atp6v1g1/Prkcg/Atp6v0a4/Arf1/Tcirg1/Muc2/Prkx/Plcg2/Ero1a/Atp6ap1/Sec61a1
Nitrogen metabolism	Nitrogen metabolism	Nitrogen metabolism	22	-0.611551	-2.04751	0.000483465432827602	0.000483465432827602	0.000331098711131142	3501	tags=64%, list=11%, signal=57%	Cth/Car7/Cps1/Amt/Car2/Car5b/Hal/Gls2/Glud1/Car14/Car8/Car1/Car5a/Car3
Neuroactive ligand-receptor interaction	Neuroactive ligand-receptor interaction	Neuroactive ligand-receptor interaction	182	0.325655593441269	1.57511644142597	0.000631970018534824	0.000631970018534824	0.000427648884722814	9248	tags=42%, list=29%, signal=30%	C3ar1/Gpr35/C5ar1/P2ry6/Adrb2/Adora2b/Fpr1/Fpr2/P2ry13/P2ry2/Adora1/P2rx4/Lpar1/Ptgir/Ctsg/Cga/Tspo/Ednra/Hrh1/Ltb4r1/Chrm3/S1pr2/P2rx7/Grm1/Gabrb1/Hrh2/Ptger2/Ptafr/Htr7/Ptger4/F2rl2/Adora2a/Adora3/Glp2r/F2rl3/S1pr3/Grm8/Hcrtr1/Adra2a/F2rl1/Grik3/Fpr3/Sstr4/Aplnr/Gzma/Chrnb1/P2ry10/Plg/Drd4/Htr2a/Gabre/Lepr/Gipr/Mas1/Ednrb/Avpr2/P2rx1/Chrna5/Grin2b/Chrm4/Grin3a/Gnrhr/Cysltr2/Mc2r/Npy5r/Chrnb4/Ox…
Glycosphingolipid biosynthesis - lacto and neolacto series	Glycosphingolipid biosynthesis - lacto and neolacto series	Glycosphingolipid biosynthesis - lacto and neolacto series	21	0.612106356940021	1.96363557667006	0.000714797701150619	0.000714797701150619	0.000478007131419609	8346	tags=71%, list=26%, signal=53%	St3gal4/Fut4/B3galt1/B4galt1/Fut2/B3gnt3/B4galt2/B4galt3/St3gal6/B3galt5/B3gnt2/Gcnt2/B4galt4/B3gnt4/Fut7
Pathogenic Escherichia coli infection	Pathogenic Escherichia coli infection	Pathogenic Escherichia coli infection	51	0.473222857349093	1.86142535119594	0.000725177405770483	0.000725177405770483	0.000479309423642669	9125	tags=65%, list=28%, signal=47%	Cd14/Actg1/Tubb1/Hcls1/Tubb3/Nck1/Ezr/Arhgef2/Was/Tlr4/Krt18/Actb/Cttn/Arpc1b/Arpc3/Tubb6/Arpc5/Arpc4/Fyn/Itgb1/Abl1/Tuba1b/Tubb5/Arpc2/Tuba1a/Wasl/Rhoa/Ywhaz/Tuba1c/Ncl/Tuba8/Rock2/Cdc42
Tight junction	Tight junction	Tight junction	121	0.357851906997353	1.63697605448027	0.000902137855277819	0.000902137855277819	0.000589418562431969	5324	tags=31%, list=16%, signal=26%	Actg1/Afdn/Prkch/Akt1/Myh9/Hcls1/Jam2/Prkcb/Myl12a/F11r/Gnai2/Epb41/Gnai1/Epb41l3/Rras/Cldn2/Actb/Ybx3/Cldn14/Prkcg/Prkcd/Actn4/Ppp2r1a/Cttn/Akt3/Ppp2cb/Tjap1/Sptan1/Nras/Ctnna1/Cdk4/Ppp2r2d/Cldn15/Src/Ppp2ca/Pard6g/Magi2/Prkce
Intestinal immune network for IgA production	Intestinal immune network for IgA production	Intestinal immune network for IgA production	41	0.50021089728733	1.87824415002397	0.00101256810035258	0.00101256810035258	0.000654051165299516	4374	tags=41%, list=14%, signal=36%	Itga4/Map3k14/Tgfb1/Il10/Ltbr/Cd28/Cxcr4/Il6/Icosl/Cd80/Tnfrsf13b/Cd40/Tnfsf13b/Ccl28/Tnfsf13/Itgb7/Cd86
Acute myeloid leukemia	Acute myeloid leukemia	Acute myeloid leukemia	56	0.447462907785832	1.78357982792061	0.00106262485849488	0.00106262485849488	0.000678672292829371	5610	tags=41%, list=17%, signal=34%	Runx1/Stat3/Pik3r5/Nfkb1/Eif4ebp1/Akt1/Pik3cd/Pik3cg/Spi1/Grb2/Zbtb16/Kit/Akt3/Jup/Rela/Ppard/Nras/Pim1/Myc/Bad/Mapk3/Braf/Runx1t1
Glutathione metabolism	Glutathione metabolism	Glutathione metabolism	48	-0.458082	-1.84193	0.00114601383263729	0.00114601383263729	0.000723798210086712	3294	tags=40%, list=10%, signal=36%	Gstt2/Mgst3/Gpx6/Gpx1/Gsta1/Gsto1/Gstp2/Gstm7/Gstz1/Gstp1/Mgst1/Gclm/Gstm4/Gstk1/Idh1/Gstm1/Gsta3/Gclc/Lap3
Glyoxylate and dicarboxylate metabolism	Glyoxylate and dicarboxylate metabolism	Glyoxylate and dicarboxylate metabolism	16	-0.625713	-1.90528	0.00130545140616939	0.00130545140616939	0.000815435233466135	4435	tags=62%, list=14%, signal=54%	Pgp/Mdh2/Aco2/Hao1/Cs/Mthfd1/Afmid/Mdh1/Hyi/Aco1
Arginine and proline metabolism	Arginine and proline metabolism	Arginine and proline metabolism	51	-0.439174	-1.76935	0.001427433315313	0.001427433315313	0.000881938203969133	1921	tags=35%, list=6%, signal=33%	Cps1/Maoa/Agmat/Got2/Ass1/Gls2/Glud1/Aldh3a2/Aldh2/Aldh7a1/Maob/Aldh9a1/Acy1/Aldh4a1/Lap3/Gamt/Prodh2/Otc
Viral myocarditis	Viral myocarditis	Viral myocarditis	60	0.433562350199527	1.75610685362974	0.00149192704782187	0.00149192704782187	0.00091187391717466	6034	tags=38%, list=19%, signal=31%	H2-D1/Icam1/Actg1/Itgb2/Itgal/Myh9/Cd28/Cd55/Sgcb/Rac2/Eif4g3/Actb/Cd80/Cd40/H2-M3/Cd55b/Eif4g2/Cd86/Prf1/Fyn/Abl1/Sgca/Abl2
Long-term potentiation	Long-term potentiation	Long-term potentiation	61	0.441917033057827	1.79375935369033	0.00154854529139095	0.00154854529139095	0.000936410366574594	7492	tags=48%, list=23%, signal=37%	Ppp1cc/Rap1b/Prkcb/Camk2d/Ppp3cc/Rps6ka3/Prkcg/Adcy1/Itpr3/Grm1/Prkx/Rapgef3/Plcb4/Nras/Itpr1/Ppp1r1a/Calm1/Ppp3r1/Mapk3/Braf/Ppp1ca/Atf4/Plcb2/Rps6ka2/Adcy8/Calm3/Grin2b/Camk2g/Calm2
Axon guidance	Axon guidance	Axon guidance	121	0.347341554224136	1.58889695953213	0.0017247394056489	0.0017247394056489	0.00103197704049907	6051	tags=33%, list=19%, signal=27%	Sema6b/Sema3f/Sema4b/Plxnb1/Nck1/Fes/Gnai2/Cxcr4/Ppp3cc/Gnai1/Efna1/Ptk2/Pak4/Rac2/Cfl1/Pak2/Rnd1/Sema6d/Limk1/Nfatc1/Limk2/Plxna1/Sema4c/Srgap1/Nras/Rhod/Robo1/Epha4/Ppp3r1/Fyn/Sema4d/Itgb1/Abl1/Mapk3/Sema3a/Epha2/Ephb4/Unc5a/Srgap2/Nfatc2
Phosphatidylinositol signaling system	Phosphatidylinositol signaling system	Phosphatidylinositol signaling system	72	0.395499047254133	1.66818346160533	0.00205926934978839	0.00205926934978839	0.00121930422026944	7628	tags=47%, list=24%, signal=36%	Inpp5d/Pik3r5/Plce1/Cds1/Pik3cd/Inpp4a/Pik3cg/Prkcb/Dgke/Dgkg/Synj1/Plcd1/Prkcg/Itpr3/Ocrl/Plcg2/Pip4k2a/Plcb4/Itpr1/Pip5k1a/Cdipt/Pip5k1b/Calm1/Dgkh/Pik3c2a/Inpp5a/Plcb2/Pip5k1c/Pi4ka/Calm3/Itpkb/Calm2/Inpp5j/Inpp4b
Glycosaminoglycan degradation	Glycosaminoglycan degradation	Glycosaminoglycan degradation	21	0.577806356230557	1.85360126497035	0.00225325849143512	0.00225325849143512	0.00132041192118824	5900	tags=57%, list=18%, signal=47%	Hpse/Hgsnat/Idua/Hexb/Galns/Hs3st3a1/Hpse2/Gns/Gusb/Hyal4/Sgsh/Hexa
Pancreatic cancer	Pancreatic cancer	Pancreatic cancer	69	0.403819694670053	1.68761532437107	0.00233383387031431	0.00233383387031431	0.00135367378084826	5694	tags=41%, list=18%, signal=34%	Stat3/Pik3r5/Nfkb1/Tgfb1/Akt1/Pik3cd/Pld1/Pik3cg/Jak1/Bcl2l1/Ralgds/Tgfa/Rac2/Akt3/Arhgef6/Tgfbr2/Ralb/Rela/Cdkn2a/Vegfc/Pgf/Rb1/Cdk4/Bad/Mapk3/Braf/E2f2/Smad2
Renal cell carcinoma	Renal cell carcinoma	Renal cell carcinoma	69	0.401660987561779	1.67859380500281	0.00245586270509141	0.00245586270509141	0.00141006471105727	9125	tags=49%, list=28%, signal=35%	Pik3r5/Tgfb1/Akt1/Pik3cd/Rap1b/Pik3cg/Pdgfb/Grb2/Hif1a/Slc2a1/Tgfa/Pak4/Pak2/Akt3/Ets1/Epas1/Nras/Vegfc/Pgf/Jun/Rapgef1/Mapk3/Braf/Arnt/Hgf/Pak1/Egln2/Tgfb3/Vhl/Pik3r3/Ptpn11/Araf/Pik3cb/Cdc42
Gap junction	Gap junction	Gap junction	79	0.385135066957142	1.64836684422217	0.00347794773952289	0.00347794773952289	0.00197693871509722	7545	tags=44%, list=23%, signal=34%	Tubb1/Gja1/Tubb3/Pdgfb/Prkcb/Pdgfra/Grb2/Lpar1/Gnai2/Gnai1/Adcy7/Prkcg/Adcy1/Itpr3/Grm1/Prkx/Plcb4/Nras/Itpr1/Tubb6/Src/Pdgfc/Pdgfrb/Tuba1b/Mapk3/Htr2a/Plcb2/Tubb5/Mapk7/Csnk1d/Adcy8/Egf/Tuba1a/Prkg1/Tjp1
Vascular smooth muscle contraction	Vascular smooth muscle contraction	Vascular smooth muscle contraction	102	0.356863950705809	1.59474593692273	0.00369752282001784	0.00369752282001784	0.00208094040938993	9590	tags=47%, list=30%, signal=33%	Adora2b/Prkch/Pla2g4a/Ppp1cc/Pla2g12a/Prkcb/Ptgir/Cacna1f/Adcy7/Gna13/Ednra/Kcnma1/Prkcg/Adcy1/Prkcd/Itpr3/Cacna1s/Prkx/Pla2g12b/Plcb4/Adora2a/Itpr1/Arhgef1/Kcnmb1/Ppp1r12b/Calm1/Mapk3/Prkce/Braf/Ppp1ca/Plcb2/Ramp3/Myl6/Adcy8/Calm3/Ramp2/Prkg1/Calm2/Pla2g2d/Rhoa/Mylk/Ppp1r12a/Araf/Irag1/Rock2/Ppp1r14a/Pla2g4e/Ramp1
Glycolysis / Gluconeogenesis	Glycolysis / Gluconeogenesis	Glycolysis / Gluconeogenesis	54	-0.401723	-1.65929	0.00407253911408254	0.00407253911408254	0.00226952644128439	3216	tags=35%, list=10%, signal=32%	Adh5/Aldob/Pdha1/Adh4/Pgm1/Adh1/Aldh3a2/Aldh2/Aldh7a1/Gck/Pklr/Aldh9a1/Dld/Dlat/Pdhb/Adh7/Galm/Acss2/Pfkm
Sphingolipid metabolism	Sphingolipid metabolism	Sphingolipid metabolism	35	0.489952955548937	1.75656627884981	0.00415439603107731	0.00415439603107731	0.0022926661796441	3473	tags=40%, list=11%, signal=36%	Acer2/Smpd3/Plpp1/Sgms1/Sphk1/Sptlc2/B4galt6/Cerk/Gla/Plpp2/Galc/Asah1/Neu3/Degs1
Graft-versus-host disease	Graft-versus-host disease	Graft-versus-host disease	30	0.501611018118566	1.75049591119733	0.00482364323835429	0.00482364323835429	0.00263640419910052	4657	tags=40%, list=14%, signal=34%	H2-D1/Il1b/Cd28/Fas/Tnf/Il6/Cd80/H2-M3/Il1a/Cd86/Prf1/Ifng
Prostate cancer	Prostate cancer	Prostate cancer	91	0.368527868003654	1.6181321489693	0.00544988512421374	0.00544988512421374	0.00295031375145406	5664	tags=35%, list=18%, signal=29%	Pik3r5/Nfkb1/Nfkbia/Cdkn1a/Akt1/Pik3cd/Pik3cg/Pdgfb/Creb3l2/Pdgfra/Grb2/Fgfr1/Creb3l1/Tgfa/Akt3/Foxo1/Rela/Igf1r/Creb3l4/Nras/Creb5/Rb1/Bcl2/Mdm2/Pdgfc/Pdgfrb/Bad/Mapk3/Braf/E2f2/Creb3/Atf4
TGF-beta signaling pathway	TGF-beta signaling pathway	TGF-beta signaling pathway	82	0.367400834624849	1.57990576366881	0.00572867703651628	0.00572867703651628	0.00307198172762541	8972	tags=50%, list=28%, signal=36%	Cul1/Tgfb1/Inhbb/Thbs1/Smad1/E2f4/Id1/Tnf/Id3/Acvrl1/Ppp2r1a/Smad6/Tgfbr2/Nog/Ppp2cb/Smad7/Tfdp1/Smurf2/Fst/Dcn/Acvr1/Sp1/Ifng/Gdf7/Ppp2ca/Myc/Mapk3/Smad2/Bmp8a/Ltbp1/Bmpr2/Rbl1/Chrd/Ppp2r1b/Tgfb3/Cdkn2b/Bmp6/Rhoa/Comp/Nodal/Rock2
O-Glycan biosynthesis	O-Glycan biosynthesis	O-Glycan biosynthesis	24	0.525831034914956	1.72777831581645	0.00593769900653519	0.00593769900653519	0.00314041475858183	6861	tags=62%, list=21%, signal=49%	Galnt6/Galnt18/Galnt15/Gcnt1/Galnt2/Galnt7/Galnt12/St3gal1/Galnt3/Galnt1/Galnt9/Galnt11/Gcnt3/St3gal2/Galnt10
Regulation of autophagy	Regulation of autophagy	Regulation of autophagy	21	-0.536998	-1.7651	0.00596678804130548	0.00596678804130548	0.00314041475858183	4311	tags=38%, list=13%, signal=33%	Pik3c3/Ulk1/Atg7/Atg3/Gabarapl1/Gabarapl2/Ulk2/Prkaa2
Adipocytokine signaling pathway	Adipocytokine signaling pathway	Adipocytokine signaling pathway	63	0.393252374496658	1.61172867041487	0.00609089635057562	0.00609089635057562	0.00317632450923306	3008	tags=32%, list=9%, signal=29%	Tnfrsf1a/Socs3/Nfkbib/Stat3/Prkab1/Nfkb1/Nfkbia/Akt1/Npy/Tnfrsf1b/Cd36/Slc2a1/Irs2/Camkk1/Nfkbie/Tnf/Akt3/Adipor1/Rela/Jak2
Insulin signaling pathway	Insulin signaling pathway	Insulin signaling pathway	128	0.320045407119126	1.47426184230758	0.00677241427807707	0.00677241427807707	0.00349962077527427	5544	tags=32%, list=17%, signal=27%	Inpp5d/Socs3/Ptpn1/Flot1/Flot2/Pik3r5/Prkab1/Ppp1cc/Eif4ebp1/Akt1/Cblb/Pik3cd/Hk2/Pik3cg/Gys1/Grb2/Rhoq/Cbl/Irs2/Elk1/Shc1/Hk1/Akt3/Sh2b2/Socs1/Foxo1/Prkar2b/Prkx/Nras/Hk3/Ppp1r3d/Pck2/Eif4e/Calm1/Rapgef1/Bad/Prkab2/Mapk3/Braf/Ppp1ca/Prkar1a
Long-term depression	Long-term depression	Long-term depression	58	0.392041855972176	1.57461269346128	0.00699024467503242	0.00699024467503242	0.00357964165435515	3168	tags=31%, list=10%, signal=28%	Pla2g4a/Pla2g12a/Prkcb/Gnai2/Gnai1/Gna13/Ryr1/Prkcg/Lyn/Ppp2r1a/Itpr3/Grm1/Ppp2cb/Pla2g12b/Plcb4/Igf1r/Nras/Itpr1
Glycosaminoglycan biosynthesis - heparan sulfate	Glycosaminoglycan biosynthesis - heparan sulfate	Glycosaminoglycan biosynthesis - heparan sulfate	23	0.51182263268294	1.65379862230438	0.0116990525314377	0.0116990525314377	0.00590141735085535	6475	tags=48%, list=20%, signal=38%	Xylt1/Ext1/Hs3st2/Ext2/Hs3st3a1/Ndst2/Hs3st1/Hs2st1/B3galt6/Xylt2/Hs6st1
Maturity onset diabetes of the young	Maturity onset diabetes of the young	Maturity onset diabetes of the young	16	-0.539793	-1.64366	0.0117317991224874	0.0117317991224874	0.00590141735085535	3436	tags=44%, list=11%, signal=39%	Hnf1a/Foxa2/Onecut1/Hhex/Gck/Pklr/Slc2a2
Allograft rejection	Allograft rejection	Allograft rejection	32	0.464846637580353	1.64200218390997	0.0122333947766745	0.0122333947766745	0.00609975362825875	4657	tags=38%, list=14%, signal=32%	H2-D1/Il10/Cd28/Fas/Tnf/Cd80/Cd40/Il12a/H2-M3/Cd86/Prf1/Ifng
Primary immunodeficiency	Primary immunodeficiency	Primary immunodeficiency	32	0.464442997843264	1.64057638607423	0.0124923002117455	0.0124923002117455	0.00612948555763185	5546	tags=44%, list=17%, signal=36%	Jak3/Tap2/Ada/Ptprc/Btk/Tnfrsf13b/Cd40/Il7r/Il2rg/Tap1/Lck/Ung/Cd8b1/Rfxank
Adherens junction	Adherens junction	Adherens junction	72	0.359173142757569	1.51496369146999	0.0125086908972413	0.0125086908972413	0.00612948555763185	4740	tags=32%, list=15%, signal=27%	Ptpn1/Actg1/Iqgap1/Afdn/Ptprm/Ptprj/Fgfr1/Wasf2/Was/Ptpn6/Rac2/Actb/Snai1/Actn4/Ctnnd1/Tgfbr2/Ssx2ip/Igf1r/Ctnna1/Snai2/Src/Fyn/Nectin4
Non-small cell lung cancer	Non-small cell lung cancer	Non-small cell lung cancer	54	0.398891256690853	1.56862690799315	0.0127224727096871	0.0127224727096871	0.00618095840146741	5381	tags=37%, list=17%, signal=31%	Pik3r5/Akt1/Pik3cd/Pik3cg/Prkcb/Grb2/Tgfa/Rassf1/Prkcg/Akt3/Plcg2/Cdkn2a/Nras/Rb1/Cdk4/Rassf5/Bad/Mapk3/Braf/E2f2
Type I diabetes mellitus	Type I diabetes mellitus	Type I diabetes mellitus	37	0.435351123872586	1.58994106444365	0.0129370707224893	0.0129370707224893	0.00623195199834452	9259	tags=57%, list=29%, signal=41%	H2-D1/Il1b/Cd28/Fas/Tnf/Cd80/Il12a/H2-M3/Il1a/Cd86/Prf1/Ifng/Lta/Il2/Il12b/Ptprn2/Ptprn/Gzmb/Cpe/Ica1/H2-M2
Ubiquitin mediated proteolysis	Ubiquitin mediated proteolysis	Ubiquitin mediated proteolysis	131	0.307860453487516	1.42466237589865	0.0141746635505384	0.0141746635505384	0.00677073712276933	6141	tags=31%, list=19%, signal=25%	Socs3/Cul1/Mid1/Cblb/Brca1/Wwp2/Birc2/Cbl/Fbxw11/Ube2e2/Map3k1/Ube2g2/Fbxo2/Cdc16/Uba2/Socs1/Ube2z/Birc3/Anapc4/Fbxo4/Ube2j1/Ube2s/Smurf2/Ube2q1/Uba7/Anapc10/Ube2n/Siah1a/Mdm2/Anapc5/Cul7/Anapc11/Ube2l6/Nedd4l/Fzr1/Ube2f/Rnf7/Trip12/Cdc27/Ube2j2/Pias1
ABC transporters	ABC transporters	ABC transporters	38	-0.413404	-1.59164	0.015335625486993	0.015335625486993	0.00726424365173352	4253	tags=47%, list=13%, signal=41%	Cftr/Abcc10/Abcb8/Abcd2/Abcb4/Abcg5/Abca9/Abcg8/Abca3/Abcb7/Abca2/Abcb11/Abcb6/Abca8b/Abcc6/Abcg2/Abcb10/Abcd3
Glycosphingolipid biosynthesis - ganglio series	Glycosphingolipid biosynthesis - ganglio series	Glycosphingolipid biosynthesis - ganglio series	15	0.57943234694408	1.70799371471673	0.016638152276567	0.016638152276567	0.00781609589329812	6743	tags=53%, list=21%, signal=42%	B4galnt1/St3gal5/B3galt4/Hexb/St3gal1/St6galnac4/Hexa/St3gal2
N-Glycan biosynthesis	N-Glycan biosynthesis	N-Glycan biosynthesis	44	0.40756134844565	1.5656708068201	0.0209953167560934	0.0209953167560934	0.00978211479576397	7863	tags=50%, list=24%, signal=38%	Mgat5/Man2a1/Man1c1/B4galt1/St6gal1/Stt3b/Mgat4a/Man1a2/B4galt2/Dad1/B4galt3/Alg8/Ddost/Man1a/Alg5/Rpn1/Rpn2/Fut8/Stt3a/Dpagt1/Dpm2/Alg9
One carbon pool by folate	One carbon pool by folate	One carbon pool by folate	17	-0.49864	-1.56441	0.0227313434202229	0.0227313434202229	0.0105048570363033	2869	tags=35%, list=9%, signal=32%	Amt/Dhfr/Ftcd/Mthfd1/Shmt2/Shmt1
Autoimmune thyroid disease	Autoimmune thyroid disease	Autoimmune thyroid disease	33	0.439342805135145	1.55775999035816	0.0237118263856949	0.0237118263856949	0.01086959783385	4563	tags=33%, list=14%, signal=29%	H2-D1/Il10/Cd28/Fas/Cga/Tg/Cd80/Cd40/H2-M3/Cd86/Prf1
Glycosaminoglycan biosynthesis - keratan sulfate	Glycosaminoglycan biosynthesis - keratan sulfate	Glycosaminoglycan biosynthesis - keratan sulfate	14	0.574095954864503	1.65952274497102	0.026201610347048	0.026201610347048	0.0119148375472892	8130	tags=71%, list=25%, signal=54%	B4galt1/St3gal1/B4galt2/B4galt3/B3gnt7/B3gnt2/Fut8/B4galt4/St3gal2/Chst2
DNA replication	DNA replication	DNA replication	35	0.414396010355101	1.48568153255474	0.0368675743327143	0.0368675743327143	0.0166319884207734	7005	tags=51%, list=22%, signal=40%	Pole4/Prim1/Pold3/Mcm4/Prim2/Pcna/Mcm7/Fen1/Rpa2/Mcm2/Rnaseh1/Mcm3/Lig1/Mcm5/Pold4/Mcm6/Pole2/Rnaseh2b
Terpenoid backbone biosynthesis	Terpenoid backbone biosynthesis	Terpenoid backbone biosynthesis	15	-0.497414	-1.49524	0.037837934990189	0.037837934990189	0.0169353376665578	6211	tags=40%, list=19%, signal=32%	Idi2/Ggps1/Pdss2/Hmgcs2/Acat1/Acat3
Glycerolipid metabolism	Glycerolipid metabolism	Glycerolipid metabolism	43	-0.369628	-1.46763	0.0413363328724935	0.0413363328724935	0.0183565951900876	2883	tags=30%, list=9%, signal=28%	Tkfc/Pnpla3/Lipg/Dgkq/Awat2/Gpat2/Mgll/Aldh3a2/Aldh2/Aldh7a1/Aldh9a1/Gpam/Lipc
Notch signaling pathway	Notch signaling pathway	Notch signaling pathway	45	0.369338771900724	1.42532068545021	0.0451505016722408	0.0451505016722408	0.019894957897193	6251	tags=33%, list=19%, signal=27%	Psen1/Lfng/Notch4/Ctbp2/Numbl/Rbpj/Ncstn/Dtx2/Adam17/Hdac1/Mfng/Maml3/Notch1/Notch2/Dtx3
Systemic lupus erythematosus	Systemic lupus erythematosus	Systemic lupus erythematosus	97	0.303863432551314	1.35407821670534	0.0499194847020934	0.0499194847020934	0.0218271431086076	7380	tags=32%, list=23%, signal=25%	Fcgr4/C3/C4b/C1qb/Il10/Elane/H3f3b/Cd28/Fcgr1/C1qa/Ctsg/Tnf/C1qc/Cd80/Actn4/Cd40/Macroh2a2/H2ac23/H3c8/H2ac13/Cd86/Ifng/H4c8/Trim21/C1rb/H2aj/H2ac8/C7/H4c1/H2ax/Grin2b
