# Supplementary material for: Integrated transcriptomics–metabolomics analysis reveals biomarkers and metabolic dysregulation characteristics of parenteral nutrition–associated liver disease
Source: Front Nutr. 2026 Mar 31;13:1760274. doi: 10.3389/fnut.2026.1760274 (PMC13076265; doi:10.3389/fnut.2026.1760274)
Supplement: Supplementary file 7 [file Table_6.xlsx]

## Sheet: 04.correlation_cor
	gene	cell	Correlation	Pvalue
1	CD14	Activated CD4 T cell	0.736315105011575	3.51480783279159e-06
2	CLEC4D	Activated CD4 T cell	0.74735653319258	2.08255994727468e-06
3	ITGAM	Activated CD4 T cell	0.746827283534607	2.13675152555601e-06
4	LCN2	Activated CD4 T cell	0.66837245935891	5.42265834019183e-05
5	ORM2	Activated CD4 T cell	0.749054505005562	1.91699563453587e-06
6	CD14	Activated dendritic cell	0.77948377541721	3.8551302821701e-07
7	CLEC4D	Activated dendritic cell	0.77668658287749	4.51355188729402e-07
8	ITGAM	Activated dendritic cell	0.721443171929674	6.84032539449607e-06
9	LCN2	Activated dendritic cell	0.799644014292917	1.1523870388245e-07
10	ORM2	Activated dendritic cell	0.740600667408231	2.877493976647e-06
11	CD14	CD56bright natural killer cell	0.765242564561743	8.41166776205016e-07
12	CLEC4D	CD56bright natural killer cell	0.783851175166933	3.00006859039802e-07
13	ITGAM	CD56bright natural killer cell	0.85905177694589	1.2370123005673e-09
14	LCN2	CD56bright natural killer cell	0.706863949195492	1.26296159611475e-05
15	ORM2	CD56bright natural killer cell	0.675194660734149	4.25386119584199e-05
16	CD14	Central memory CD4 T cell	0.668891872367723	5.32451026149167e-05
17	CLEC4D	Central memory CD4 T cell	0.641678796923288	0.000132508784056183
18	ITGAM	Central memory CD4 T cell	0.60521066089656	0.00039519358754087
19	LCN2	Central memory CD4 T cell	0.757370123720948	1.26555030653806e-06
20	ORM2	Central memory CD4 T cell	0.716573971078977	8.42994899145198e-06
21	CD14	Central memory CD8 T cell	0.76947042403446	6.71091476059175e-07
22	CLEC4D	Central memory CD8 T cell	0.748923787755896	1.92930429271552e-06
23	ITGAM	Central memory CD8 T cell	0.71431780726864	9.27362557073774e-06
24	LCN2	Central memory CD8 T cell	0.778507069006933	4.07437884441311e-07
25	ORM2	Central memory CD8 T cell	0.791768631813126	1.87598069080813e-07
26	CD14	Effector memeory CD4 T cell	0.78348911597031	3.06375266135821e-07
27	CLEC4D	Effector memeory CD4 T cell	0.842287381027707	5.35063897424662e-09
28	ITGAM	Effector memeory CD4 T cell	0.850813074056569	2.59769901318682e-09
29	LCN2	Effector memeory CD4 T cell	0.743797979905738	2.47226881618421e-06
30	ORM2	Effector memeory CD4 T cell	0.661846496106785	6.80122636883499e-05
31	CD14	Effector memeory CD8 T cell	0.812194056600861	5.06324658493729e-08
32	CLEC4D	Effector memeory CD8 T cell	0.73683353826746	3.431456608908e-06
33	ITGAM	Effector memeory CD8 T cell	0.70852844848155	1.17975224716649e-05
34	LCN2	Effector memeory CD8 T cell	0.726665929516045	5.44043721101082e-06
35	ORM2	Effector memeory CD8 T cell	0.611568409343715	0.000329800330091866
36	CD14	Eosinophil	0.456608823053416	0.0112003850747244
37	CLEC4D	Eosinophil	0.474654239175635	0.0080427279538127
38	ITGAM	Eosinophil	0.450233979519074	0.0125394803009161
39	LCN2	Eosinophil	0.306819447888128	0.0991141841423179
40	ORM2	Eosinophil	0.0843159065628476	0.657777165121806
41	CD14	Immature B cell	0.59345795861767	0.000546696111826975
42	CLEC4D	Immature B cell	0.583690378080604	0.00070929641096968
43	ITGAM	Immature B cell	0.632376113666751	0.000177423721720939
44	LCN2	Immature B cell	0.557792861389077	0.00136173908766947
45	ORM2	Immature B cell	0.651167964404894	9.74032161347241e-05
46	CD14	Macrophage	0.772363169989477	5.73418992252971e-07
47	CLEC4D	Macrophage	0.749147681264941	1.90826540498014e-06
48	ITGAM	Macrophage	0.729681874818994	4.75538278979267e-06
49	LCN2	Macrophage	0.81900100629166	3.15844378063328e-08
50	ORM2	Macrophage	0.845606229143493	4.05955531000767e-09
51	CD14	Mast cell	0.906319559598714	5.49454197833995e-12
52	CLEC4D	Mast cell	0.886842189327684	6.83390163031235e-11
53	ITGAM	Mast cell	0.846137053497766	3.88184466769841e-09
54	LCN2	Mast cell	0.914673495480852	1.56651363444401e-12
55	ORM2	Mast cell	0.789098998887653	2.20262504037688e-07
56	CD14	MDSC	0.912772608267598	2.10713976333031e-12
57	CLEC4D	MDSC	0.895350142671399	2.41528734330578e-11
58	ITGAM	MDSC	0.853039750513142	2.13516012449291e-09
59	LCN2	MDSC	0.936255429088646	3.02520724187681e-14
60	ORM2	MDSC	0.821134593993326	2.71317483593043e-08
61	CD14	Memory B cell	0.587004909948787	0.000649912691818957
62	CLEC4D	Memory B cell	0.662724786773528	6.59910634193737e-05
63	ITGAM	Memory B cell	0.660209569373915	7.19273439643511e-05
64	LCN2	Memory B cell	0.529758597115035	0.00260622077549849
65	ORM2	Memory B cell	0.432258064516129	0.0170549470322498
66	CD14	Natural killer T cell	0.793947505192294	1.64279942667952e-07
67	CLEC4D	Natural killer T cell	0.820121923632241	2.91681383386107e-08
68	ITGAM	Natural killer T cell	0.815408918397057	4.06134519825225e-08
69	LCN2	Natural killer T cell	0.831683173463251	1.24157511526108e-08
70	ORM2	Natural killer T cell	0.814905450500556	4.2052082193312e-08
71	CD14	Neutrophil	0.768580348355993	7.04050783198632e-07
72	CLEC4D	Neutrophil	0.75743174109961	1.26158546934671e-06
73	ITGAM	Neutrophil	0.785571453878978	2.71362691434566e-07
74	LCN2	Neutrophil	0.733118260182293	4.07051743114653e-06
75	ORM2	Neutrophil	0.732146829810901	4.2544568328106e-06
76	CD14	Regulatory T cell	0.723854045513042	6.15812381945048e-06
77	CLEC4D	Regulatory T cell	0.725191075797114	5.80685255556742e-06
78	ITGAM	Regulatory T cell	0.71676715137087	8.36103164298126e-06
79	LCN2	Regulatory T cell	0.774057185788831	5.22407828106815e-07
80	ORM2	Regulatory T cell	0.823359288097886	2.3106603701258e-08
81	CD14	Type 1 T helper cell	0.692478877847091	2.23401032093194e-05
82	CLEC4D	Type 1 T helper cell	0.658918597119762	7.51555826581372e-05
83	ITGAM	Type 1 T helper cell	0.575595864024138	0.000874741155089413
84	LCN2	Type 1 T helper cell	0.66837245935891	5.42265834019183e-05
85	ORM2	Type 1 T helper cell	0.636040044493882	0.000158334484201835
86	CD14	Type 17 T helper cell	0.803293299816194	9.12772792832862e-08
87	CLEC4D	Type 17 T helper cell	0.628021292871536	0.000202748658988512
88	ITGAM	Type 17 T helper cell	0.637274801871212	0.00015232543969233
89	LCN2	Type 17 T helper cell	0.754477699629182	1.46488869248742e-06
90	ORM2	Type 17 T helper cell	0.676529477196885	4.05356205906965e-05
91	CD14	Type 2 T helper cell	0.4991099367002	0.00498910200448797
92	CLEC4D	Type 2 T helper cell	0.624886783744905	0.000222910866189482
93	ITGAM	Type 2 T helper cell	0.602761316794329	0.000423286286219989
94	LCN2	Type 2 T helper cell	0.412726668478954	0.0234111101810089
95	ORM2	Type 2 T helper cell	0.313459399332592	0.0916519686137362
